# Supplementary material for: Exploring transcriptomic diversity in muscle revealed that cellular signaling pathways mainly differentiate five Western porcine breeds
Source: BMC Genomics. 2015 Dec 12;16:1055. doi: 10.1186/s12864-015-2259-9 (PMC4676870; doi:10.1186/s12864-015-2259-9)
Supplement: Additional file 2: — Annotation of the regulated genes. This list of probes corresponds to the differential probes from the linear mixed model, the pairwise analysis and the discriminating analysis. From this list, 1,394 probes were localized on porcine chromosomes (XLSX 650 kb) [file 12864_2015_2259_MOESM2_ESM.xlsx]

## Sheet: Additional file 2
Additional file 2 - Annotation of the regulated genes. This list of probes corresponds to the differential probes from the linear mixed model, the pairwise analysis and the discriminating analysis. From this list, 1394 probes were localized on porcine chromosomes.
	CONSENSUS	Agilent	Agilent	Agilent	Agilent	Agilent	Sscrofa10.2	Sscrofa10.2	Sscrofa10.2	Sscrofa10.2	Sscrofa10.2	Sscrofa10.2	Sscrofa10.2	Sscrofa10.2	Sscrofa10.2	Sscrofa10.2	Sscrofa10.2	Sscrofa10.2	Sscrofa10.2	Sscrofa10.2	Sscrofa10.2	Sscrofa10.2	Sscrofa10.2	Sscrofa10.2	CONTRÔLE	SIGENAE	SIGENAE	SIGENAE	SIGENAE	SIGENAE	SIGENAE	SIGENAE	SIGENAE	SIGENAE	SIGENAE	SIGENAE	SIGENAE	SIGENAE	SIGENAE	SIGENAE	SIGENAE
SPOT_ID	Gene Name	Probe name	SEQUENCE	GeneName	SystematicName	Description	chrom	start	end	strand	align_score	gene_id	gene_name	g_chrom	g_start	g_end	g_strand	type	human_id	human_gene_name	cow_id	cow_gene_name	mouse_id	mouse_gene_name	featurenum	ProbeID	PrimaryAccession	RefSeqAccession	GenbankAccession	UniGeneID	EntrezGeneID	GeneSymbol	GeneName	EnsemblID	TIGRID	Description	ProbeName	ProbeID	gene_name	gene_description	bbh_summary_symbol
31324	TC269690	A_72_P004436	TTCACCGGGAGAAACTGACAAGAGACCAAACAAGAAAGAAAGAGATTTTATCGGTCAAAA	TC269690	TC269690	Q494U1_HUMAN (Q494U1) PLEKHN1 protein, partial (27%) [TC269690]	6	57942502	57942552	+	51	ENSSSCG00000030505		6	57934193	57942570	+	exon							31324	A_72_P004436	TC561223								TC561223	Rep: pleckstrin homology domain containing, family N member 1 - Canis familiaris, partial (35%) [TC561223]	A_72_P004436	A_72_P004436	NULL	NULL	0
9875	AJ956667	A_72_P012186	CCTGCTTAAACAATTGAAATAGGTGATTGATCTGTCTTATGTTATTAGGGTGGACTCAGG	AJ956667	AJ956667	AJ956667 KN404_2 Sus scrofa cDNA clone C0007757f06 5', mRNA sequence [AJ956667]	15	141920142	141920201	+	60	ENSSSCG00000030288		15	141830664	141830747	-	upstream							9875	A_72_P012186	TC531374								TC531374	Rep: Chromosome undetermined scaffold_130, whole genome shotgun sequence - Vitis vinifera (Grape), partial (4%) [TC531374]	A_72_P012186	A_72_P012186	NULL	NULL	0
9593	FARS2	A_72_P023206	CATCAGTCGTCTGGAGACAAATGGGTCAGTCTCAGGACTTTCAGAAATAAAGGATTGCTT	AK239861	AK239861	Sus scrofa mRNA, clone:UTR010006A12, expressed in uterus [AK239861]	7	3548393	3548452	+	60	ENSSSCG00000001016		7	3379268	3548305	+	downstream							9593	A_72_P023206	ENSSSCT00000001108		AK390172	Ssc.38632				ENSSSCT00000001108	TC601328	phenylalanyl-tRNA synthetase 2, mitochondrial [Source:HGNC Symbol;Acc:21062] [ENSSSCT00000001108]	A_72_P023206	A_72_P023206	ENSSSCG00000001016	Phenylalanyl-tRNA synthetase, mitochondrial Precursor (EC 6.1.1.20)(Phenylalanine--tRNA ligase)(PheRS) [Source:UniProtKB/Swiss-Prot	0
36368	DN117148	A_72_P025876	AGCACAGAGAAGGAAACCTTTGGATTAAGAACCTTAAAAATAAAGGCCTTGACTCTCTTT	DN117148	DN117148	1116789 MARC 4PIG Sus scrofa cDNA 5', mRNA sequence [DN117148]	14	133774389	133774448	+	60	ENSSSCG00000010634		14	133772113	133787488	+	intron							36368	A_72_P025876	TC553443								TC553443	Rep: Vesicle transport through interaction with t-SNAREs homolog 1A - Bos taurus (Bovine), partial (26%) [TC553443]	A_72_P025876	A_72_P025876	NULL	NULL	0
1261	TC268112	A_72_P027621	ATATTGTATATTTTCATTATGCTGAACTTGGAGGTGATGGTACTGTCAAAACCATGCTGG	TC268112	TC268112	Unknown	16	50228104	50228163	+	60	ENSSSCG00000021964		16	50135843	50164238	-	upstream							1261	A_72_P027621	TC558494								TC558494		A_72_P027621	A_72_P027621	NULL	NULL	0
9645	ZNF211	A_72_P031266	CATGCGGTATATTGCTTTGCATTTTGCGATAATAAAGCGTTAATGCTTGAGCCACAAAAA	TC284888	TC284888	Q921K6_MOUSE (Q921K6) Zinc finger protein 7, partial (8%) [TC284888]	6	56909989	56910043	+	55	ENSSSCG00000029696		6	56900114	56909192	+	downstream							9645	A_72_P031266	TC592169								TC592169	Rep: Zinc finger protein 211 - Homo sapiens (Human), partial (11%) [TC592169]	A_72_P031266	A_72_P031266	ENSSSCG00000003987	Zinc finger and SCAN domain-containing protein 4 (Zinc finger protein 494) [Source:UniProtKB/Swiss-Prot	0
24884	CDH13	A_72_P035256	TTAATTTAGCTGAAAAGCATAGCTCTACAGAGGCATAGCCAAAGCCTGACGATTAAAAAA	AK238070	AK238070	Sus scrofa mRNA, clone:TCH010037G07, expressed in trachea [AK238070]	6	5788446	5788505	-	60	ENSSSCG00000026558		6	5583399	5823425	-	intron							24884	A_72_P035256	AK238070		AK238070	Ssc.30604						Sus scrofa mRNA, clone:TCH010037G07, expressed in trachea. [AK238070]	A_72_P035256	A_72_P035256	NULL	NULL	0
35168	THBS4	A_72_P043771	GCTTTCTTTTACCCACCCCATATACCAAACTTTTTATATGAATGTGGCAATAAAGAAGAG	TC259941	TC259941	TSP4_HUMAN (P35443) Thrombospondin-4 precursor, partial (42%) [TC259941]	2	90549455	90549514	+	60	ENSSSCG00000014117		2	90502275	90549368	+	downstream							35168	A_72_P043771	ENSSSCT00000015421	XM_003123754	AK393754	Ssc.77261				ENSSSCT00000015421	TC544895	Uncharacterized protein [Source:UniProtKB/TrEMBL;Acc:F1RF28] [ENSSSCT00000015421]	A_72_P043771	A_72_P043771	NULL	NULL	LOC100513005
37664	MFF	A_72_P051741	AATGGTCATGTATTCAATCACCGTAGCATTCTGGCTGCTTAATAGCTGGCTCTGGTTTCG	BP167170	BP167170	BP167170 full-length enriched swine cDNA library, adult thymus Sus scrofa cDNA clone THY010035G04 5', mRNA sequence [BP167170]	15	142604652	142604711	+	60	ENSSSCG00000016246		15	142590192	142604715	+	exon							37664	A_72_P051741	NM_001244126	NM_001244126	NM_001244126	Ssc.83428	100513442	MFF	mitochondrial fission factor	ENSSSCT00000017690	TC581710	Sus scrofa mitochondrial fission factor (MFF), nuclear gene encoding mitochondrial protein, mRNA [NM_001244126]	A_72_P051741	A_72_P051741	ENSSSCG00000016246	Mitochondrial fission factor [Source:UniProtKB/Swiss-Prot	0
5569	AJ956511	A_72_P060311	GCGGGATCGTGTTCTGTGTTTCTGTTTGATAATCATTTTCATTTAGCAATATGTTGTGAT	AJ956511	AJ956511	AJ956511 KN404_2 Sus scrofa cDNA clone C0007750o05 5', mRNA sequence [AJ956511]	12	50264551	50264610	-	60	ENSSSCG00000017832		12	50273000	50315399	-	downstream							5569	A_72_P060311	AJ956511		AJ956511	Ssc.48598					TC556262	AJ956511 KN404_2 Sus scrofa cDNA clone C0007750o05 5', mRNA sequence [AJ956511]	A_72_P060311	A_72_P060311	NULL	NULL	0
32260	AY610089	A_72_P091281	CCCAAAGGCAAGTTGCCTCTTGTCATCTTCACTTCTGAAAAATAAAATTATACTTACTCC	AY610089	AY610089	Sus scrofa clone Clu_6770.scr.msk.p1.Contig4, mRNA sequence [AY610089]	6	138600906	138600965	-	60	ENSSSCG00000023243		6	138764544	138851088	-	downstream							32260	A_72_P091281	AK231215	XR_135260	AK231215	Ssc.64808					TC592539	Sus scrofa mRNA, clone:ITT010018E02, expressed in intestine. [AK231215]	A_72_P091281	A_72_P091281	NULL	NULL	LOC100523447
24045	AJ961184	A_72_P093766	TCTTTTGAAGTTCCTGCTGTGGCACAATTAGAATGGATGTTAGAATCCATCTGACTGCAG	AJ961184	AJ961184	AJ961184 KN404_2 Sus scrofa cDNA clone C0007750p24 5', mRNA sequence [AJ961184]	15	127052352	127052411	+	56	ENSSSCG00000029020		15	127081634	127082255	+	upstream							24045	A_72_P093766	AJ961184		AJ961184	Ssc.35692					TC537284	AJ961184 KN404_2 Sus scrofa cDNA clone C0007750p24 5', mRNA sequence [AJ961184]	A_72_P093766	A_72_P093766	NULL	NULL	0
33744	EW198790	A_72_P094876	GAACTGCATGCTGCATATTGCTTTCCATTTTGCAATAATAAAGGCATTAATGCTTAACCC	EW198790	EW198790	rfhi4013b_j22.y1 fhi Sus scrofa cDNA 5', mRNA sequence [EW198790]	6	56866881	56866940	-	60	ENSSSCG00000003986		6	56847038	56880455	-	intron							33744	A_72_P094876	XM_003128119		XM_003128119	Ssc.34738	100513741	LOC100513741	uncharacterized LOC100513741			PREDICTED: Sus scrofa zinc finger protein 211-like (LOC100513741), mRNA [XM_003128119]	A_72_P094876	A_72_P094876	ENSSSCG00000003986	Zinc finger protein 211 (Zinc finger protein C2H2-25) [Source:UniProtKB/Swiss-Prot	0
17833	KIF1B	A_72_P099756	CATATAGCACAGGGAACTGTATCCAATCTCCTGTAATAGAATATGGTAGAATATGAGAAA	AJ963507	AJ963507	AJ963507 KN404_2 Sus scrofa cDNA clone C0007750e12 5', mRNA sequence [AJ963507]	2	153472885	153472944	+	60	ENSSSCG00000029914		2	153546577	153546662	+	upstream							17833	A_72_P099756	AJ963507		AJ963507	Ssc.35377					TC539190	AJ963507 KN404_2 Sus scrofa cDNA clone C0007750e12 5', mRNA sequence [AJ963507]	A_72_P099756	A_72_P099756	NULL	NULL	NUBPL
18037	BG610459	A_72_P102011	GAAAGAAGACTGTATAGCTGGCACTGAGAAAAATGCTTACTGACTTGAATAATTAAATGC	BG610459	BG610459	326392 MARC 1PIG Sus scrofa cDNA 5', mRNA sequence [BG610459]	14	133774496	133774554	+	54	ENSSSCG00000010634		14	133772113	133787488	+	intron							18037	A_72_P102011	TC553443								TC553443	Rep: Vesicle transport through interaction with t-SNAREs homolog 1A - Bos taurus (Bovine), partial (26%) [TC553443]	A_72_P102011	A_72_P102011	NULL	NULL	0
5001	PARK2	A_72_P105846	TTTAAAGAAGGAACGTTTCTAGACCATCCAAATGAAACTGTGCCTGTCAGAGGGTTCATG	EW557379	EW557379	rski0137_f20.y1 ski Sus scrofa cDNA 5', mRNA sequence [EW557379]	1	8261172	8261232	+	55	ENSSSCG00000026205		1	8042045	8262315	+	exon							5001	A_72_P105846	AK347530		AK347530	Ssc.81047						Sus scrofa mRNA, clone:OVR010049B11, expressed in ovary. [AK347530]	A_72_P105846	A_72_P105846	ENSSSCG00000004032	parkin [Source:RefSeq peptide	0
19338	DNM1L	A_72_P107591	GACTGGCTATAAACTGAAAATTGTACGCTGTATTGCCGAACAAATCACACATTTAATTCA	AK234866	AK234866	Sus scrofa mRNA, clone:OVRM10024F01, expressed in ovary [AK234866]	5	44785656	44785715	+	60	ENSSSCG00000000529		5	44756963	44788746	+	exon							19338	A_72_P107591	ENSSSCT00000000571	XM_003481667	AK238069	Ssc.24428				ENSSSCT00000000571	TC597599	Uncharacterized protein [Source:UniProtKB/TrEMBL;Acc:F1SGD1] [ENSSSCT00000000571]	A_72_P107591	A_72_P107591	ENSSSCG00000000529	Dynamin-1-like protein (EC 3.6.5.5)(Dynamin-like protein)(Dnm1p/Vps1p-like protein)(DVLP)(Dynamin family member proline-rich carboxyl-terminal domain less)(Dymple)(Dynamin-related protein 1)(Dynamin-like protein 4)(Dynamin-like protein IV)(HdynIV) [Source:UniProtKB/Swiss-Prot	0
23384	SLA	A_72_P109676	GGGATTCCTAAGTGGGAAGCATTACACGTTGCTAAATCATGTATTTATTCTTGATTAAGA	TC291642	TC291642	Unknown	4	8167734	8167793	+	60	ENSSSCG00000027885		4	8134766	8166061	+	downstream							23384	A_72_P109676	XM_001929211	XM_001929211	XM_001929211	Ssc.47470	100156099	LOC100156099	src-like-adapter-like		TC586003	PREDICTED: Sus scrofa src-like-adapter-like (LOC100156099), mRNA [XM_001929211]	A_72_P109676	A_72_P109676	NULL	NULL	LOC100156099
23701	TC267740	A_72_P115716	TCTCCACACCACCTGTTGCAGTGCTGTCTTAAACAAATAAGCTTGAGATAATATTCTTTA	TC267740	TC267740	Q220T8_9BURK (Q220T8) DTDP-4-dehydrorhamnose reductase , partial (7%) [TC267740]	2	533529	533588	-	60	ENSSSCG00000012861		2	535662	546744	-	downstream							23701	A_72_P115716	TC557841								TC557841	Rep: Dual specificity protein phosphatase 8 - Homo sapiens (Human), partial (4%) [TC557841]	A_72_P115716	A_72_P115716	NULL	NULL	0
25565	SESN1	A_72_P119166	AGAAGGAGGGGAAATTACATAGAAGGACATTGTGCAATTTGTTGTGTGAGTGCTTGTTTT	TC264709	TC264709	Q2M2B7_HUMAN (Q2M2B7) Sestrin 1, partial (17%) [TC264709]	1	84409319	84409378	+	60	ENSSSCG00000004389		1	84381159	84381479	-	upstream	ENSBTAG00000034503						25565	A_72_P119166	TC552609								TC552609	Rep: LOC538226 protein - Bos taurus (Bovine), partial (17%) [TC552609]	A_72_P119166	A_72_P119166	NULL	NULL	0
26277	purb	A_72_P119476	GGTGTGCACTCCTTACCATAACAGACTTTTGCAAATGGAGTTTTACAGTCTATATTTAAA	TC264821	TC264821	Q822R9_CHLCV (Q822R9) Pyrophosphate--fructose 6-phosphate 1-phosphotransferase, partial (4%) [TC264821]	18	55333641	55333700	-	60	ENSSSCG00000026910		18	55338753	55338805	-	downstream							26277	A_72_P119476	AK344591		AK344591	Ssc.7521					TC598317	Sus scrofa mRNA, clone:DCI010080H10, expressed in dendritic cells (immature). [AK344591]	A_72_P119476	A_72_P119476	NULL	NULL	LOC100503489
30977	TC249120	A_72_P121301	TAACTTTAACTCTTAGTCACAAAAACATCAAACGGCTACATATCCACCACCAAGCTTCTT	TC249120	TC249120	CCD53_HUMAN (Q9Y3C0) Coiled-coil domain-containing protein 53, partial (89%) [TC249120]	5	86207833	86207892	+	60	ENSSSCG00000026250		5	86166626	86207763	+	downstream							30977	A_72_P121301	AY610010	XM_003355666	AY610010	Ssc.55810					TC583452	Sus scrofa clone Clu_5581.scr.msk.p1.Contig2, mRNA sequence. [AY610010]	A_72_P121301	A_72_P121301	NULL	NULL	LOC100522618
3694	AGTPBP1	A_72_P125716	GAGTTGTGACTGAAATAATCCAGAGTTTGCCTTGAAAACATGACATTCTTCATTTACCAA	AK230701	AK230701	Sus scrofa mRNA, clone:AMP010027G03, expressed in alveolar macrophage [AK230701]	10	33666613	33666672	+	60	ENSSSCG00000010957		10	33554265	33666696	+	exon							3694	A_72_P125716	AK230701	XM_003130645	AK230701	Ssc.43891	100518857	AGTPBP1	ATP/GTP binding protein 1		TC602509	Sus scrofa mRNA, clone:AMP010027G03, expressed in alveolar macrophage. [AK230701]	A_72_P125716	A_72_P125716	ENSSSCG00000010957	Cytosolic carboxypeptidase 1 (EC 3.4.17.-)(ATP/GTP-binding protein 1)(Nervous system nuclear protein induced by axotomy) [Source:UniProtKB/Swiss-Prot	0
23737	TC257180	A_72_P127881	TGGTCTCGGTTGTCCCAGTTATCCATCCTCCTCCTGAAAATGCTTCCACTTTCAAATATA	TC257180	TC257180	Q96EL5_HUMAN (Q96EL5) Nuclear transcription factor, X-box binding 1, isoform 1, partial (94%) [TC257180]	10	37388856	37388915	-	60	ENSSSCG00000010993		10	37388286	37405755	-	exon							23737	A_72_P127881	TC592143	XM_003357726	XM_003357726						TC592143	Rep: MGC152506 protein - Bos taurus (Bovine), partial (3%) [TC592143]	A_72_P127881	A_72_P127881	ENSSSCG00000010993	NULL	LOC100511467
37576	DCLK1	A_72_P128451	GTTCCTCTCACAGTTAATTTTGTGACACTTATCACCTTAGGATAACTTCCTAATAAACAG	EW143863	EW143863	rese31c_k20.y1 ese Sus scrofa cDNA 5', mRNA sequence [EW143863]	11	11847749	11847808	-	56	ENSSSCG00000009352		11	11813459	11857640	-	intron							37576	A_72_P128451	EW143863		EW143863	Ssc.45404					TC584828	rese31c_k20.y1 ese Sus scrofa cDNA 5', mRNA sequence [EW143863]	A_72_P128451	A_72_P128451	ENSSSCG00000009352	Serine/threonine-protein kinase DCLK1 (EC 2.7.11.1)(Doublecortin-like and CAM kinase-like 1)(Doublecortin-like kinase 1) [Source:UniProtKB/Swiss-Prot	0
32817	MYOF	A_72_P136401	CATAAATGTCATGAGACTCTATTCAAGCTCTGTGGTGAACTCAAATAAAAACATTTCACC	AK236663	AK236663	Sus scrofa mRNA, clone:OVRM10213C05, expressed in ovary [AK236663]	14	114504906	114504965	-	56	ENSSSCG00000010476		14	114504895	114644090	-	exon	ENSBTAG00000016918	MYOF	ENSMUSG00000048612	Myof			32817	A_72_P136401	ENSSSCT00000011464	XM_001926023	AK236663	Ssc.28997				ENSSSCT00000011464	TC540088	myoferlin [Source:HGNC Symbol;Acc:3656] [ENSSSCT00000011464]	A_72_P136401	A_72_P136401	ENSSSCG00000010476	Myoferlin (Fer-1-like protein 3) [Source:UniProtKB/Swiss-Prot	0
36247	TC263949	A_72_P137661	GTTCTGCCCCACAACCAAAGATTTTTAGAAAACCATCATAGCCTTGTAAATTAACTATAC	TC263949	TC263949	Q9DW91_RCMVM (Q9DW91) Pr110, partial (10%) [TC263949]	1	144428283	144428342	+	60	ENSSSCG00000022540		1	144422795	144424568	+	downstream							36247	A_72_P137661	TC551369								TC551369	Rep: Pr110 - Rat cytomegalovirus (strain Maastricht), partial (10%) [TC551369]	A_72_P137661	A_72_P137661	ENSSSCG00000004739	NULL	0
26409	CXCL2	A_72_P146411	AATGCCTTGTTTAGAGTTAATTACACTGTGTTTCCGCTCTGTCCTGAAATAGAGAGGTTT	CXCL2	NM_001001861	Sus scrofa chemokine (C-X-C motif) ligand 2 (CXCL2), mRNA [NM_001001861]	8	74311873	74311932	+	60	ENSSSCG00000008954		8	74299024	74300021	+	downstream							26409	A_72_P146411	NM_001001861	NM_001001861	NM_001001861	Ssc.4871	414904	CXCL2	chemokine (C-X-C motif) ligand 2	ENSSSCT00000009813	TC568598	Sus scrofa chemokine (C-X-C motif) ligand 2 (CXCL2), mRNA [NM_001001861]	A_72_P146411	A_72_P146411	ENSSSCG00000008959	CXCL2 [Source:UniProtKB/TrEMBL	0
28688	RNGTT	A_72_P156711	CGGGTTACGTCATAGGCATATGTAACATACTTGAATTCAGCTGTATATAGCGTGCAAAAA	TC300650	TC300650	Unknown	1	63638665	63638723	-	55	ENSSSCG00000025426		1	63575742	63702489	-	intron							28688	A_72_P156711	TC624528								TC624528		A_72_P156711	A_72_P156711	NULL	NULL	0
29285	DN107111	A_72_P158626	GTGACTTCAAACTCTAAATTAGTTTATACCCGTGAAATTCAATCTTGCAGTCCGTCTCAA	DN107111	DN107111	1104529 MARC 4PIG Sus scrofa cDNA 5', mRNA sequence [DN107111]	2	153519364	153519423	-	60	ENSSSCG00000029914		2	153546577	153546662	+	upstream							29285	A_72_P158626	TC605878	XR_130447	XR_130447						TC605878	Rep: DSPP600 - Sus scrofa (Pig), partial (4%) [TC605878]	A_72_P158626	A_72_P158626	NULL	NULL	0
41276	arhgap18	A_72_P160556	CCTGTGGATATGATCACTGAAGTAACTTTGTGGTGATTTGTGCCATTGCTTTTTTATTTA	TC242788	TC242788	Q96S64_HUMAN (Q96S64) MacGAP (Rho GTPase activating protein 18), partial (3%) [TC242788]	1	37361275	37361334	+	60	ENSSSCG00000004206		1	37339067	37361360	+	exon							41276	A_72_P160556	XM_003121208		XM_003121208	Ssc.43145					TC523632	PREDICTED: Sus scrofa rho GTPase-activating protein 18-like (LOC100525724), mRNA [XM_003121208]	A_72_P160556	A_72_P160556	NULL	NULL	LOC100525724
24196	ARHGAP18	A_72_P196857	TGCTTCTGAAACAGACATCAATCTGGAGGTGTCCTTTGCAGAGCAAGCTGTCAATCAGAA	TC245423	TC245423	Q58EZ3_HUMAN (Q58EZ3) ARHGAP18 protein (Fragment), partial (43%) [TC245423]	1	37126622	37126681	+	60	ENSSSCG00000004205		1	37112971	37147471	+	exon							24196	A_72_P196857	ENSSSCT00000004646		AK396745	Ssc.72290				ENSSSCT00000004646	TC526912	Uncharacterized protein [Source:UniProtKB/TrEMBL;Acc:F1S306] [ENSSSCT00000004646]	A_72_P196857	A_72_P196857	ENSSSCG00000004205	NULL	0
30383	AK233967	A_72_P199362	TGACTTTATTTTGTAAAATTGAGTTAGAGAGGAAAGCAATGGGTTTTCATTGTTCCTGCC	AK233967	AK233967	Sus scrofa mRNA, clone:MLN010082H10, expressed in mesenteric lymph node [AK233967]	15	62326376	62326435	-	56	ENSSSCG00000029542		15	62326166	62328852	-	exon							30383	A_72_P199362	AK391601	XM_003359504	AK391601	Ssc.8211					TC593446	Sus scrofa mRNA, clone: HTMT10005G08, expressed in hypothalamus. [AK391601]	A_72_P199362	A_72_P199362	ENSSSCG00000015848	Dynactin subunit 6 (Dynactin subunit p27)(Protein WS-3) [Source:UniProtKB/Swiss-Prot	0
33092	C5orf23	A_72_P201717	GTAAATGTTTCTGTTAAGCAAGAATGCCACATGCTCACAGTATAACAATGTGTTCTCATT	TC257444	TC257444	Unknown	16	19676017	19676076	-	60	ENSSSCG00000026927		16	19408838	19408919	-	upstream							33092	A_72_P201717	TC603315								TC603315		A_72_P201717	A_72_P201717	NULL	NULL	C5orf23
5547	BCKDHB	A_72_P202832	TAATCGCATCTGCACATATTGGCTGTGGGATAGTGTTCAATAAAGGAAAATCAGATTGTC	AK235778	AK235778	Sus scrofa mRNA, clone:OVRM10114G02, expressed in ovary [AK235778]	1	96350630	96350689	-	52	ENSSSCG00000022379		1	96353433	96353642	-	downstream							5547	A_72_P202832	AK235778		AK235778	Ssc.3339					TC518738	Sus scrofa mRNA, clone:OVRM10114G02, expressed in ovary. [AK235778]	A_72_P202832	A_72_P202832	NULL	NULL	LOC100510881
42965	AK233731	A_72_P205397	AACAGCCAAGGAAGAGGATTTCTCTAGCAAGCTAATTTCTGTTCTAGTCATTACAAAAAA	AK233731	AK233731	Sus scrofa mRNA, clone:MLN010006G08, expressed in mesenteric lymph node [AK233731]	2	155000519	155000578	+	60	ENSSSCG00000027499		2	155004687	155016247	-	downstream							42965	A_72_P205397	AK233731		AK233731	Ssc.1592						Sus scrofa mRNA, clone:MLN010006G08, expressed in mesenteric lymph node. [AK233731]	A_72_P205397	A_72_P205397	NULL	NULL	0
33542	RALB	A_72_P210222	AGAAATTATGATCCAACTGGAAAACCATCTTGTATCACCTTCCACAGAATCATGGGCTTT	AK237286	AK237286	Sus scrofa mRNA, clone:SPL010021A12, expressed in spleen [AK237286]	15	36696653	36696712	+	60	ENSSSCG00000030414		15	36650980	36651497	-	upstream							33542	A_72_P210222	AK389441	XM_003359447	AK389441	Ssc.4833					TC555864	Sus scrofa mRNA, clone: ADR010070D08, expressed in adrenal gland. [AK389441]	A_72_P210222	A_72_P210222	NULL	NULL	0
26523	ES448046	A_72_P211107	GATCTTGAACTGGATAGTGAGTAGATAATCATACTGTACAGTGTTAATGTGCATACAACA	ES448046	ES448046	EST-AO237B11 Alveolar macrophage from PRRSV-infected pig Sus scrofa cDNA clone AO237B11, mRNA sequence [ES448046]	15	8223393	8223452	-	60	ENSSSCG00000023628		15	8286399	8286581	-	downstream							26523	A_72_P211107	ES448046		ES448046	Ssc.35328					TC560462	EST-AO237B11 Alveolar macrophage from PRRSV-infected pig Sus scrofa cDNA clone AO237B11, mRNA sequence [ES448046]	A_72_P211107	A_72_P211107	NULL	NULL	0
8215	RAPGEF2	A_72_P216187	ATGGATTCATTCCCTGGGCTGGGAATTTTGTATGCCAAAAACAGACACAGCTTTAAAAAA	AK232146	AK232146	Sus scrofa mRNA, clone:LNG010089C02, expressed in lung [AK232146]	8	50666621	50666680	+	60	ENSSSCG00000008883		8	50868840	50869723	+	upstream							8215	A_72_P216187	AK232146		AK232146	Ssc.10907						Sus scrofa mRNA, clone:LNG010089C02, expressed in lung. [AK232146]	A_72_P216187	A_72_P216187	ENSSSCG00000008881	Rap guanine nucleotide exchange factor 2 (Neural RAP guanine nucleotide exchange protein)(nRap GEP)(PDZ domain-containing guanine nucleotide exchange factor 1)(PDZ-GEF1)(RA-GEF) [Source:UniProtKB/Swiss-Prot	0
32200	TC253915	A_72_P217567	GTGAGAGGAGTCAATCTGAAAAGGCTTTTACTGTATAATTACAACTGTAATGCATTCTGA	TC253915	TC253915	Q7R7H3_PLAYO (Q7R7H3) Titin-L1 fusion protein-related, partial (14%) [TC253915]	14	65656500	65656559	-	60	ENSSSCG00000010195		14	65578719	65630736	-	upstream							32200	A_72_P217567	TC537510								TC537510	Rep: Titin-L1 fusion protein-related - Plasmodium yoelii yoelii, partial (14%) [TC537510]	A_72_P217567	A_72_P217567	ENSSSCG00000010195	NULL	0
6484	Zfp27	A_72_P220632	TGATTTGGGGGAAGTATTTGCAGAGCCAGTCAGAGAAAAAGTGCTCTTCATAATGACAGA	TC260799	TC260799	Q8EWZ2_MYCPE (Q8EWZ2) ATP synthase subunit B, partial (8%) [TC260799]	6	41629121	41629180	-	60	ENSSSCG00000002938		6	41631040	41685165	-	downstream	ENSMUSG00000062040	Zfp27					6484	A_72_P220632	TC546502								TC546502	Rep: ATP synthase subunit B - Mycoplasma penetrans, partial (8%) [TC546502]	A_72_P220632	A_72_P220632	NULL	NULL	0
39534	PN-1	A_72_P223262	CCTGTCACTACTGGTCTGTACTCTCTGGATTTGCATTTTTGTTATTTTGTACAAAGTAAA	PN-1	NM_214287	Sus scrofa nexin-1 (PN-1), mRNA [NM_214287]	15	139183943	139184002	-	60	ENSSSCG00000016233	SERPINE2	15	139183910	139249592	-	exon	ENSG00000135919	SERPINE2	ENSBTAG00000008717	SERPINE2	ENSMUSG00000026249	Serpine2	39534	A_72_P223262	NM_214287	NM_214287	NM_214287	Ssc.16342	397542	PN-1	nexin-1		TC609436	Sus scrofa nexin-1 (PN-1), mRNA [NM_214287]	A_72_P223262	A_72_P223262	ENSSSCG00000016233	Glia-derived nexin Precursor (GDN)(Protease nexin I)(PN-1)(Protease inhibitor 7) [Source:UniProtKB/Swiss-Prot	0
32011	MEIS1	A_72_P229672	AACGCCAAGCCCAGTTGTAGTTGTTTGAGTGCAGTAATGAAATCTGAATCTAAAATAAAA	CK466505	CK466505	937716 MARC 4PIG Sus scrofa cDNA 5', mRNA sequence [CK466505]	3	79098225	79098284	-	60	ENSSSCG00000008355		3	79099490	79099762	-	downstream							32011	A_72_P229672	AK397530	XR_135164	AK397530						TC532496	Sus scrofa mRNA, clone: SMG010048C09, expressed in submaxillary gland. [AK397530]	A_72_P229672	A_72_P229672	NULL	NULL	LOC100515948
21701	DDIT4	A_72_P230427	CATGAAGATACTCGCTGTTCATGAATACACTTGATGTTCAAGTATTAAGACCTATGCAAT	TC261878	TC261878	BC015236 RTP801 {Homo sapiens} (exp=-1; wgp=0; cg=0), partial (71%) [TC261878]	14	81125824	81125883	+	60	ENSSSCG00000010285		14	81147619	81192369	+	upstream							21701	A_72_P230427	NM_001243452	NM_001243452	NM_001243452	Ssc.4104	100153821	DDIT4	DNA-damage-inducible transcript 4		TC541012	Sus scrofa DNA-damage-inducible transcript 4 (DDIT4), mRNA [NM_001243452]	A_72_P230427	A_72_P230427	ENSSSCG00000010287	DNA-damage-inducible transcript 4 protein (Protein regulated in development and DNA damage response 1)(REDD-1)(HIF-1 responsive protein RTP801) [Source:UniProtKB/Swiss-Prot	0
4081	MYOZ2	A_72_P232882	AGGCCAAGCCATGTACACACTTCATTAGCAGCAATAATTTAGTGGCAATTTAACAATTTT	LOC733663	NM_001044593	Sus scrofa calsarcin 1 (LOC733663), mRNA [NM_001044593]	8	112235541	112235600	-	60	ENSSSCG00000027086		8	112209236	112209692	-	upstream							4081	A_72_P232882	NM_001044593	NM_001044593	NM_001044593	Ssc.2819	733663	LOC733663	calsarcin 1		TC580424	Sus scrofa calsarcin 1 (LOC733663), mRNA [NM_001044593]	A_72_P232882	A_72_P232882	NULL	NULL	LOC733663
34365	SLC2A3	A_72_P252422	TCCTCCAACATCTGCCAGAGTTTTTAAGTTTCTAAGCAACTACATTGTAACAAGATGCAA	AK237589	AK237589	Sus scrofa mRNA, clone:SPL010065H02, expressed in spleen [AK237589]	5	65802271	65802330	+	60	ENSSSCG00000022925		5	65800934	65810886	+	intron	ENSBTAG00000004556	SLC2A3	ENSMUSG00000003153	Slc2a3			34365	A_72_P252422	AK237589		AK237589	Ssc.58600					TC550801	Sus scrofa mRNA, clone:SPL010065H02, expressed in spleen. [AK237589]	A_72_P252422	A_72_P252422	NULL	NULL	0
14765	CN156560	A_72_P275444	AGCTAACTCTGTTAAGTAGTCTCCCAGCATTTGCTAAGCCTTCCAATACTCAATTTTAAA	CN156560	CN156560	943966 MARC 4PIG Sus scrofa cDNA 5', mRNA sequence [CN156560]	7	3739194	3739253	+	60	ENSSSCG00000025199		7	3703368	3739403	+	exon							14765	A_72_P275444	AK238261	XM_001927630	AK238261	Ssc.26345					TC525361	Sus scrofa mRNA, clone:TCH010070B06, expressed in trachea. [AK238261]	A_72_P275444	A_72_P275444	ENSSSCG00000001018	Coagulation factor XIII A chain Precursor (Coagulation factor XIIIa)(EC 2.3.2.13)(Protein-glutamine gamma-glutamyltransferase A chain)(Transglutaminase A chain) [Source:UniProtKB/Swiss-Prot	0
30846	TC242428	A_72_P279924	ACTTTTCTGAAGTTCGAGGGTGTGACCCTCCTGCTACCAATTAAATAAAGCTTGTTTTGC	TC242428	TC242428	Q6AZ93_HUMAN (Q6AZ93) Phosphodiesterase 4D interacting protein, isoform 5, partial (10%) [TC242428]	4	110458463	110458522	-	60	ENSSSCG00000006707		4	110458434	110588360	-	exon							30846	A_72_P279924	TC523211								TC523211	Rep: Myomegalin - Homo sapiens (Human), partial (5%) [TC523211]	A_72_P279924	A_72_P279924	NULL	NULL	PDE4DIP
7546	AK234942	A_72_P292299	GAACCCACACACATCAGTTGCTGTATTGTGTCAAATTAAATAAATGAGGATGCCCCAGTT	AK234942	AK234942	Sus scrofa mRNA, clone:OVRM10034H07, expressed in ovary [AK234942]	6	52324258	52324317	-	60	ENSSSCG00000027839		6	52305981	52320001	-	upstream							7546	A_72_P292299	AK234942	XM_003481903	AK234942	Ssc.84310					TC595392	Sus scrofa mRNA, clone:OVRM10034H07, expressed in ovary. [AK234942]	A_72_P292299	A_72_P292299	NULL	NULL	0
28884	CN163924	A_72_P294764	TTCTTGGAGGTGGAAGTATGGACTTAAGTGACTTCTTGATCCTTCTTCAGTGTCTGGTAA	CN163924	CN163924	994031 MARC 4PIG Sus scrofa cDNA 5', mRNA sequence [CN163924]	11	2494010	2494069	-	56	ENSSSCG00000009294		11	2479151	2479882	-	upstream							28884	A_72_P294764	TC551719								TC551719	Rep: NADH dehydrogenase, FAD-containing subunit - Pelobacter carbinolicus (strain DSM 2380 / Gra Bd 1), partial (5%) [TC551719]	A_72_P294764	A_72_P294764	NULL	NULL	0
33303	TC259524	A_72_P308943	ATGCCCTGTCATTCATTTATTGTGCTGTAATTGAACTGCCTTGCAGATTTTATTTGGGAA	TC259524	TC259524	Unknown	15	8222525	8222584	-	60	ENSSSCG00000023628		15	8286399	8286581	-	downstream							33303	A_72_P308943	TC560462								TC560462	Rep: 2S seed storage protein - Pseudotsuga menziesii (Douglas-fir), partial (9%) [TC560462]	A_72_P308943	A_72_P308943	NULL	NULL	0
8702	TC278343	A_72_P316043	TTAAACAGAGATATTTTCCTCTTTAGCCACACGGGGGCGTCTTTGGTCCTTTCTCTTCTC	TC278343	TC278343	Unknown	12	50269782	50269841	-	60	ENSSSCG00000017832		12	50273000	50315399	-	downstream							8702	A_72_P316043	TC578316								TC578316	Rep: Pilin biogenesis protein - Pseudomonas aeruginosa (strain PA7), partial (4%) [TC578316]	A_72_P316043	A_72_P316043	ENSSSCG00000017832	NULL	0
13290	DPF3	A_72_P316413	AACGACATTAGCATTTTCTCTGCGTGCCTTCTGAGTCTCTCTCTCCTTTCCCTTAAAAAA	AK234964	AK234964	Sus scrofa mRNA, clone:OVRM10036G10, expressed in ovary [AK234964]	7	102038838	102038897	-	60	ENSSSCG00000002333		7	101881458	102041627	-	intron							13290	A_72_P316413	AK393271		AK393271	Ssc.32286						Sus scrofa mRNA, clone: KDN010031C03, expressed in kidney. [AK393271]	A_72_P316413	A_72_P316413	ENSSSCG00000002333	Zinc finger protein DPF3 (cer-d4) [Source:UniProtKB/Swiss-Prot	0
20441	TC290906	A_72_P318498	TGACAGATATTTCTGGTGCAGATGAAAATCTTGTGTAAAATAAACCCTACCCGCAAAAAA	TC290906	TC290906	Unknown	1	292926597	292926647	-	51	ENSSSCG00000005509		1	292928142	292946188	-	downstream	ENSBTAG00000016957	ENSMUSG00000026870	D730039F16Rik				20441	A_72_P318498	TC523688								TC523688		A_72_P318498	A_72_P318498	NULL	NULL	0
40070	TC273858	A_72_P324128	AGAACTGACAGGGGCAGAACCTTGACCCGATCAGTGCTATAAATAAATATGTTGGAAAAA	TC273858	TC273858	HSU95235 immunoglobulin rearranged heavy chain {Homo sapiens} (exp=-1; wgp=0; cg=0), partial (16%) [TC273858]	18	60823759	60823812	+	54	ENSSSCG00000025376		18	60840875	60850413	-	downstream							40070	A_72_P324128	TC569056								TC569056		A_72_P324128	A_72_P324128	NULL	NULL	0
2923	Dpysl3	A_72_P328388	TTTGAGTTTAGCTGAGATTAAGAAAAAAGTTCCTCCAGTGACTGTTAATGTAAACCTGGT	TC291173	TC291173	Q49I29_9SOLA (Q49I29) 120 kDa pistil extensin-like protein (Fragment), partial (10%) [TC291173]	2	155002034	155002093	+	60	ENSSSCG00000027499		2	155004687	155016247	-	downstream							2923	A_72_P328388	BX667154		BX667154	Ssc.3621					TC543234	BX667154 Sus Scrofa library (scac) Sus scrofa cDNA clone scac0026.j.21 3prim, mRNA sequence [BX667154]	A_72_P328388	A_72_P328388	NULL	NULL	LOC100511314
1197	zfr	A_72_P333848	AATATGTATGCTCTGGTACACAGATGTCATTTTGTTGTCACAGCACTACAGTGAAATACA	TC274723	TC274723	Unknown	16	19474119	19474178	-	60	ENSSSCG00000026927		16	19408838	19408919	-	upstream							1197	A_72_P333848	TC563450	XM_003359742	XM_003359742						TC563450	Rep: Venom natriuretic peptide OxsSNPa - Oxyuranus microlepidotus (Inland taipan), partial (37%) [TC563450]	A_72_P333848	A_72_P333848	NULL	NULL	0
33425	TC274812	A_72_P334143	CATCATCTCTTTGGGACGGTTGACAATATAAATTATTAAAGTCCAAAAACTGCTGAGCAG	TC274812	TC274812	MA1A1_MOUSE (P45700) Mannosyl-oligosaccharide 1,2-alpha-mannosidase IA (Processing alpha-1,2-mannosidase IA) (Alpha-1,2-mannosidase IA) (Mannosidase alpha class 1A member 1) (Man(9)-alpha-mannosidase) (Man9-mannosidase) , partial (3%) [TC274812]	12	62501773	62501832	+	56	ENSSSCG00000023747		12	62498922	62507385	-	exon							33425	A_72_P334143	AK389191		AK389191						TC570952	Sus scrofa mRNA, clone: ADR010009H10, expressed in adrenal gland. [AK389191]	A_72_P334143	A_72_P334143	ENSSSCG00000018037	NULL	0
42958	TC263510	A_72_P337268	CTGCCCTTCTTTGGGTTGCAAATAAACACGTTTTGCTTCCTCTTTCATTTTTCCTATGAC	TC263510	TC263510	Unknown	7	102613769	102613828	+	60	ENSSSCG00000002344		7	102610127	102612130	+	downstream							42958	A_72_P337268	TC550653								TC550653	Rep: HEAT repeat-containing protein 4. - Canis familiaris, partial (5%) [TC550653]	A_72_P337268	A_72_P337268	NULL	NULL	HEATR4
7755	TC292806	A_72_P337988	TGAACTAGTGATTAGACTTTGGTGCTTTCACTGTTGCACCCTGGATTCATTCCCTGGTCT	TC292806	TC292806	Unknown	1	115423033	115423092	-	60	ENSSSCG00000020381		1	115523856	115523940	+	upstream							7755	A_72_P337988	TC607865								TC607865	Rep: MyD88 adaptor-like protein - Danio rerio, partial (7%) [TC607865]	A_72_P337988	A_72_P337988	ENSSSCG00000004535	Transcription factor 4 (Immunoglobulin transcription factor 2)(ITF-2)(SL3-3 enhancer factor 2)(SEF-2) [Source:UniProtKB/Swiss-Prot	0
39645	AK237373	A_72_P339668	TCTTCGACTTCCCAGCCCTTGACCACACGAATAAAAGTGCCTGTATGATTTGCCAAAAAA	AK237373	AK237373	Sus scrofa mRNA, clone:SPL010030B09, expressed in spleen [AK237373]	3	7665696	7665749	+	54	ENSSSCG00000026653		3	7660715	7666842	+	exon							39645	A_72_P339668	AK237373		AK237373	Ssc.82502						Sus scrofa mRNA, clone:SPL010030B09, expressed in spleen. [AK237373]	A_72_P339668	A_72_P339668	NULL	NULL	0
8001	SLC35D2	A_72_P345688	TGCCAGTAAAGTTGTTAGCTTTGATTTGATCCTCTATGTTGATCTTTTCCCAGTCATCAA	AK238334	AK238334	Sus scrofa mRNA, clone:TCH010085F01, expressed in trachea [AK238334]	10	29915839	29915898	+	60	ENSSSCG00000010935		10	29892307	29917404	+	exon							8001	A_72_P345688	NM_001244362	NM_001244362	NM_001244362	Ssc.10108	100514312	SLC35D2	solute carrier family 35, member D2		TC589365	Sus scrofa solute carrier family 35, member D2 (SLC35D2), mRNA [NM_001244362]	A_72_P345688	A_72_P345688	ENSSSCG00000010935	UDP-N-acetylglucosamine/UDP-glucose/GDP-mannose transporter (Solute carrier family 35 member D2)(UDP-galactose transporter-related protein 8)(UGTrel8)(SQV7-like protein)(SQV7L)(Homolog of Fringe connection protein 1)(HFRC1) [Source:UniProtKB/Swiss-Prot	0
40007	NID1	A_72_P348703	TGGACAGATTGGAACAGAGACAGCCCCAAAATTGAAACTTCCTACATGGATGGCACAAAC	BI182411	BI182411	UNL-P-FN-bi-a-02-0-UNL.s1 UNL-P-FN Sus scrofa cDNA clone UNL-P-FN-bi-a-02-0-UNL 3', mRNA sequence [BI182411]	14	59433257	59433316	+	60	ENSSSCG00000021913		14	59423747	59427017	+	downstream							40007	A_72_P348703	ENSSSCT00000011114		BI182411	Ssc.11409				ENSSSCT00000011114	TC547145	nidogen 1 [Source:HGNC Symbol;Acc:7821] [ENSSSCT00000011114]	A_72_P348703	A_72_P348703	ENSSSCG00000010150	Nidogen-1 Precursor (NID-1)(Entactin) [Source:UniProtKB/Swiss-Prot	0
36157	SESN1	A_72_P359523	AGTCAGATGCCCAGTAAGCAGTTTGGCTTTTTCACTGAATTGGCCAATATTTTAATTTCA	TC262343	TC262343	VIT_ANAPL (P56530) Phosvitin (PV) (Fragment), partial (26%) [TC262343]	1	84377762	84377821	+	60	ENSSSCG00000004389		1	84381159	84381479	-	downstream	ENSBTAG00000034503						36157	A_72_P359523	TC548755								TC548755	Rep: Phosvitin - Anas platyrhynchos (Domestic duck), partial (26%) [TC548755]	A_72_P359523	A_72_P359523	NULL	NULL	0
782	TC274986	A_72_P360483	TGGGATTGTCTGTTGCAGCATTTGCTATTGTGAAAATTTGGACACAACCTAAATAACTGC	TC274986	TC274986	Unknown	1	144473383	144473442	+	56	ENSSSCG00000027182		1	144458091	144489585	+	intron							782	A_72_P360483	TC571300								TC571300		A_72_P360483	A_72_P360483	NULL	NULL	0
11124	ITGA1	A_72_P366488	TTGTTCTTGAAGTAATCATTATGGTGCCTTGGGCTCTACTGTAGCTTAAGCTCCTTGGTT	CF177758	CF177758	806268 MARC 3PIG Sus scrofa cDNA 5', mRNA sequence [CF177758]	16	34132574	34132633	+	60	ENSSSCG00000018657		16	34133638	34133737	-	downstream							11124	A_72_P366488	XM_003133938	XM_003133937	XM_003133938	Ssc.9142					TC601702	PREDICTED: Sus scrofa integrin alpha-1-like (LOC100512504), mRNA [XM_003133938]	A_72_P366488	A_72_P366488	NULL	NULL	LOC100512504
27139	DR082251	A_72_P370268	CTATGCGCCAGGTATCATTCAAAGTACTTGTATTAATTTATTAAAATCCCGTTCAGTGGT	DR082251	DR082251	PMUS1-016AD02.y1_#0613.1 DIAS_PMUS Sus scrofa cDNA 5', mRNA sequence [DR082251]	6	50051866	50051924	+	54	ENSSSCG00000020901		6	50052598	50053667	-	downstream							27139	A_72_P370268	DR082251		DR082251	Ssc.53228						PMUS1-016AD02.y1_#0613.1 DIAS_PMUS Sus scrofa cDNA 5', mRNA sequence [DR082251]	A_72_P370268	A_72_P370268	NULL	NULL	0
16033	TC253546	A_72_P371373	AACAGTTAAAGATCTTTCATTGTCACTGTTGTGGCCCCAGTCAGTGCTCTGGCACAAGTT	TC253546	TC253546	Unknown	5	86199371	86199430	+	60	ENSSSCG00000026250		5	86166626	86207763	+	intron							16033	A_72_P371373	TC537123								TC537123		A_72_P371373	A_72_P371373	NULL	NULL	0
19950	CF792846	A_72_P376233	AAGCTAGTTGCTTGCTTTAGCATTTGTTCCCCCATCCCCTTTTCCAGCTTTTGATTTGGG	CF792846	CF792846	885835 MARC 4PIG Sus scrofa cDNA 3', mRNA sequence [CF792846]	8	73874190	73874248	+	59	ENSSSCG00000023426		8	73845264	73872872	+	downstream							19950	A_72_P376233											A_72_P376233	A_72_P376233	NULL	NULL	0
6386	AK236215	A_72_P377593	TCTAGTTTCTTGTGGCAAGAGGTTGAGCATAGTCCTGCTGTTATTCCATGAGCACGGAAA	AK236215	AK236215	Sus scrofa mRNA, clone:OVRM10164F04, expressed in ovary [AK236215]	3	30085445	30085504	+	60	ENSSSCG00000023626		3	30016439	30188473	-	intron							6386	A_72_P377593	AK393498		AK393498	Ssc.31415					TC596398	Sus scrofa mRNA, clone: KDN010064A03, expressed in kidney. [AK393498]	A_72_P377593	A_72_P377593	NULL	NULL	0
12878	ZNF577	A_72_P378643	CCTTGTTCCTTTAACACAAAGACCCAGTAAGTTTGGCTCACATTATAAAAGTTTGAAATC	BP434130	BP434130	BP434130 full-length enriched swine cDNA library, adult lung Sus scrofa cDNA clone LNG010110B02 5', mRNA sequence [BP434130]	6	51938116	51938175	-	60	ENSSSCG00000003244		6	51959390	51992422	-	downstream							12878	A_72_P378643	ENSSSCT00000003599		AK345787	Ssc.12080				ENSSSCT00000003599	TC561539	Uncharacterized protein [Source:UniProtKB/TrEMBL;Acc:F1RP82] [ENSSSCT00000003599]	A_72_P378643	A_72_P378643	ENSSSCG00000003240	NULL	0
19885	ccdc53	A_72_P384468	TCTTAGTCACAAAAACATCAAACGGCTACATATCCACCACCAAGCTTCTTCACTGTTAAA	TC274066	TC274066	Q9ERA8_MOUSE (Q9ERA8) ATP synthase gamma-subunit precursor, partial (14%) [TC274066]	5	86207843	86207902	+	56	ENSSSCG00000026250		5	86166626	86207763	+	downstream							19885	A_72_P384468	AY610010	XM_003355666	AY610010	Ssc.55810					TC569478	Sus scrofa clone Clu_5581.scr.msk.p1.Contig2, mRNA sequence. [AY610010]	A_72_P384468	A_72_P384468	NULL	NULL	LOC100522618
36410	TC282690	A_72_P388203	AGATTAAGGATCTGGCCTTGTCACAAGATGTGGCATAAGTTGCACATGTTGTTCGGATCC	TC282690	TC282690	Unknown	13	183829510	183829569	-	60	ENSSSCG00000022789		13	183834656	183877970	-	downstream							36410	A_72_P388203	TC587782								TC587782		A_72_P388203	A_72_P388203	NULL	NULL	LOC100524418
33751	AK237038	A_72_P394323	ACTTCACATTTCTAACTATACCCTTCTAGATGAAGGATTTCTACCTCTGCAGAAGGGAAA	AK237038	AK237038	Sus scrofa mRNA, clone:PBL010081B08, expressed in periphral blood mononuclear cell [AK237038]	6	64334000	64334059	+	60	ENSSSCG00000003400		6	64326961	64334321	+	exon							33751	A_72_P394323	AK237038		AK237038	Ssc.21065						Sus scrofa mRNA, clone:PBL010081B08, expressed in periphral blood mononuclear cell. [AK237038]	A_72_P394323	A_72_P394323	ENSSSCG00000003397	NULL	0
14674	CCPG1	A_72_P408183	GCTGCCTTCTTATGAGCTTGCTGACTTGTTCTCTTGTGAAATTTCTTAAACATCTGAATA	AK230536	AK230536	Sus scrofa mRNA, clone:AMP010007F01, expressed in alveolar macrophage [AK230536]	1	129029431	129029490	+	60	ENSSSCG00000024046		1	129024779	129043730	-	exon							14674	A_72_P408183	NM_001243301	NM_001243301	NM_001243301	Ssc.38983	100156919	CCPG1	cell cycle progression 1	ENSSSCT00000005091	TC556828	Sus scrofa cell cycle progression 1 (CCPG1), mRNA [NM_001243301]	A_72_P408183	A_72_P408183	ENSSSCG00000004610	Cell cycle progression protein 1 (Cell cycle progression restoration protein 8) [Source:UniProtKB/Swiss-Prot	0
15999	EW319552	A_72_P420479	AGTGCCACTGAATGTACAGTTTAAGATGCTTCATTTCACGTTACATGAATTTCACCTCAA	EW319552	EW319552	rlin32_h10.y1 lin Sus scrofa cDNA 5', mRNA sequence [EW319552]	14	32247849	32247909	+	51	ENSSSCG00000023342		14	32228838	32238258	+	downstream							15999	A_72_P420479	TC576389								TC576389	Rep: Molybdopterin oxidoreductase - Halobacterium salinarium (Halobacterium halobium), partial (6%) [TC576389]	A_72_P420479	A_72_P420479	NULL	NULL	0
27660	CN165398	A_72_P434249	GTCCGTGATTTACTTCCTCACTTTTGCAACTGATGAAATGCTGAAATGTAAACCATAGAA	CN165398	CN165398	995813 MARC 4PIG Sus scrofa cDNA 5', mRNA sequence [CN165398]	6	90692042	90692101	+	60	ENSSSCG00000026285		6	90689593	90690203	+	downstream							27660	A_72_P434249	AK400023	XR_135259	AK400023						TC566413	Sus scrofa mRNA, clone: HTMT10131C08, expressed in hypothalamus. [AK400023]	A_72_P434249	A_72_P434249	NULL	NULL	0
29671	SEP8	A_72_P081266	ATTTCGGCACCAGCATCAAGACAAATAATACCCTCTCCCATTATTTTCATAAGTAACACA	CN161768	CN161768	951089 MARC 4PIG Sus scrofa cDNA 5', mRNA sequence [CN161768]	2	140552954	140553013	-	60	ENSSSCG00000014285	39692	2	140556381	140561689	-	downstream	ENSG00000164402	39692	ENSBTAG00000008609	39692	ENSMUSG00000018398	39692	29671	A_72_P081266	AK390568		AK390568						TC533587	Sus scrofa mRNA, clone: BFLT10093C02, expressed in brain (frontal lobe). [AK390568]	A_72_P081266	A_72_P081266	ENSSSCG00000014285	Septin-8 [Source:UniProtKB/Swiss-Prot	0
15254	TC241667	A_72_P161716	GCTTGTTCTTGCCTTCCATTTGAAATTGCCCATATTTCTCATAAAGAAGCAGTAAATAAG	TC241667	TC241667	Q9P0U0_HUMAN (Q9P0U0) PC326 protein, partial (10%) [TC241667]	4	90593677	90593736	-	60	ENSSSCG00000006303		4	90593308	90658483	-	intron							15254	A_72_P161716	TC522275								TC522275	Rep: LOC524645 protein - Bos taurus (Bovine), partial (7%) [TC522275]	A_72_P161716	A_72_P161716	ENSSSCG00000006303	Nuclear receptor interaction protein (NRIP)(IQ motif and WD repeat-containing protein 1)(Androgen receptor complex-associated protein)(ARCAP) [Source:UniProtKB/Swiss-Prot	0
13080	5S_rRNA	A_72_P029206	GGTCAAGACATTTGTTCTCAAATCAGTCCCTCCTCTTCCCGTTAAGAACCCAGTCATTTT	CN162790	CN162790	952208 MARC 4PIG Sus scrofa cDNA 3', mRNA sequence [CN162790]	12	52292235	52292294	-	60	ENSSSCG00000020415	5S_rRNA	12	52289366	52289467	+	downstream							13080	A_72_P029206	CN162790		CN162790	Ssc.26896						952208 MARC 4PIG Sus scrofa cDNA 3', mRNA sequence [CN162790]	A_72_P029206	A_72_P029206	NULL	NULL	0
22491	CLASP1	A_72_P119131	GGATGGCTGTAGACGACAATTTTGAAACCTTTATTATGAAGAAAAAGCATCTGATAAAGC	TC264701	TC264701	Unknown	15	34884765	34884824	+	60	ENSSSCG00000021175	5S_rRNA	15	34847470	34847579	-	upstream	ENSG00000252272	RNA5SP470					22491	A_72_P119131	AK347592		AK347592	Ssc.36557	100622496	CLASP1	cytoplasmic linker associated protein 1		TC552610	Sus scrofa mRNA, clone:OVR010061G08, expressed in ovary. [AK347592]	A_72_P119131	A_72_P119131	NULL	NULL	0
13042	A1BG	A_72_P040716	CTGGATGGCTCTCCCTCACCCATTCTGAGAATTAATAAATGTGAAGAAAGACCTTAAAAA	AK233560	AK233560	Sus scrofa mRNA, clone:LVRM10172B06, expressed in liver [AK233560]	6	57653277	57653335	-	59	ENSSSCG00000004001	A1BG	6	57653259	57657524	-	exon	ENSG00000121410	A1BG	ENSBTAG00000009735	A1BG	ENSMUSG00000022347	A1bg	13042	A_72_P040716	ENSSSCT00000004424	XM_003128132	AK346421	Ssc.18514	100516980	LOC100516980	alpha-1B-glycoprotein-like	ENSSSCT00000004424	TC620706	Uncharacterized protein [Source:UniProtKB/TrEMBL;Acc:F1SC20] [ENSSSCT00000004424]	A_72_P040716	A_72_P040716	ENSSSCG00000004001	NULL	LOC100516980
1259	AAK1	A_72_P419294	AAGCTGCTTCCCTATCCTTGTGTGAAAATATTTGATCTTTTCTTGGTACCTCTGTGAAAA	TC256819	TC256819	Q2M2I8_HUMAN (Q2M2I8) AP2 associated kinase 1, partial (21%) [TC256819]	3	76354579	76354638	+	60	ENSSSCG00000008337	AAK1	3	76229711	76390236	+	intron	ENSG00000115977	AAK1	ENSBTAG00000009343	AAK1	ENSMUSG00000057230	Aak1	1259	A_72_P419294	AK397016		AK397016						TC547126	Sus scrofa mRNA, clone: PTG010053F03, expressed in pituitary gland. [AK397016]	A_72_P419294	A_72_P419294	ENSSSCG00000008337	AP2-associated protein kinase 1 (EC 2.7.11.1)(Adaptor-associated kinase 1) [Source:UniProtKB/Swiss-Prot	0
8281	EPB41L1	A_72_P294509	GTGTGCTCTCTGTTCTTGTATACTCAATAAAAGTGAAATAAATGTGTTTGATGCTGATCC	TC244926	TC244926	Q91170_ONCKE (Q91170) Preprolactin precursor, partial (7%) [TC244926]	17	44900379	44900438	+	60	ENSSSCG00000007315	AAR2	17	44904068	44926199	+	upstream	ENSG00000131043	AAR2	ENSBTAG00000001645	C20ORF4	ENSMUSG00000027628	0610011L14Rik	8281	A_72_P294509	AK395244		AK395244	Ssc.40045					TC526331	Sus scrofa mRNA, clone: OVRM10138C01, expressed in ovary. [AK395244]	A_72_P294509	A_72_P294509	ENSSSCG00000007315	Uncharacterized protein C20orf4 [Source:UniProtKB/Swiss-Prot	0
20616	EPB41L1	A_72_P420279	TCCGTGCTGTATGCGTGTGCTCTCTGTTCTTGTATACTCAATAAAAGTGAAATAAATGTG	TC277815	TC277815	Q91170_ONCKE (Q91170) Preprolactin precursor, partial (7%) [TC244926]	17	44900365	44900424	+	60	ENSSSCG00000007315	AAR2	17	44904068	44926199	+	upstream	ENSG00000131043	AAR2	ENSBTAG00000001645	C20ORF4	ENSMUSG00000027628	0610011L14Rik	20616	A_72_P420279	AK395244		AK395244	Ssc.40045					TC577172	Sus scrofa mRNA, clone: OVRM10138C01, expressed in ovary. [AK395244]	A_72_P420279	A_72_P420279	ENSSSCG00000007315	Uncharacterized protein C20orf4 [Source:UniProtKB/Swiss-Prot	0
11774	ABCC8	A_72_P244902	CATGGCATCGCTGGACTCGCCAATTTCATGAGCCAATAAATCCTTAACTCCCTCAAAAAA	CA779520	CA779520	MPL384_12_M10 MPL Sus scrofa cDNA clone pSPORT1 5', mRNA sequence [CA779520]	2	44795156	44795210	-	55	ENSSSCG00000013378	ABCC8	2	44725269	44812585	+	intron	ENSG00000006071	ABCC8	ENSBTAG00000000983	ABCC8	ENSMUSG00000040136	Abcc8	11774	A_72_P244902	CA779520		CA779520	Ssc.15426						MPL384_12_M10 MPL Sus scrofa cDNA clone pSPORT1 5', mRNA sequence [CA779520]	A_72_P244902	A_72_P244902	NULL	NULL	LOC100512456
37947	ABHD13	A_72_P299454	CCTGGTCTTACATCCACCTTATGTTTTCGCAAATACTTGGACTGTGTGTAAAATTGGTAT	TC270756	TC270756	Unknown	11	82983495	82983554	+	56	ENSSSCG00000009541	ABHD13	11	82962703	82981428	+	downstream	ENSG00000139826	ABHD13	ENSBTAG00000002432	ABHD13	ENSMUSG00000040396	Abhd13	37947	A_72_P299454	TC563154								TC563154	Rep: Chitin synthase 1 - Schizophyllum commune (Bracket fungus), partial (11%) [TC563154]	A_72_P299454	A_72_P299454	NULL	NULL	0
29788	ABLIM3	A_72_P352238	TTAAACTGTCAACCCTCTTGGCAACGTCTCTTTTTGGCCTATGTCTTTCGACTGTCCTGA	AK232802	AK232802	Sus scrofa mRNA, clone:LVRM10029B12, expressed in liver [AK232802]	2	157186329	157186388	+	60	ENSSSCG00000014430	ABLIM3	2	157099050	157184617	+	downstream	ENSG00000173210	ABLIM3	ENSBTAG00000004896	ABLIM3	ENSMUSG00000032735	Ablim3	29788	A_72_P352238	AK346672	XM_003124092	AK346672	Ssc.5414					TC542942	Sus scrofa mRNA, clone:MLN010035A06, expressed in mesenteric lymph nodes. [AK346672]	A_72_P352238	A_72_P352238	NULL	NULL	LOC100515367
11059	CJ027149	A_72_P142341	TTTGCATCTGCTACTTTGCTGAAATTTGAAATGCTGCAGAGAACGGGCCACACTGTTGAG	CJ027149	CJ027149	CJ027149 full-length enriched swine cDNA library, adult trachea Sus scrofa cDNA clone TCH01B090066 5', mRNA sequence [CJ027149]	14	34967497	34967556	-	60	ENSSSCG00000009836		14	34963059	34971540	-	intron							11059	A_72_P142341	TC559122								TC559122	Rep: PREDICTED: acyl-Coenzyme A dehydrogenase family, member 10 isoform 1 - Pan troglodytes, partial (6%) [TC559122]	A_72_P142341	A_72_P142341	ENSSSCG00000009836	Acyl-CoA dehydrogenase family member 10 (ACAD-10) [Source:UniProtKB/Swiss-Prot	0
14630	ACADSB	A_72_P043231	CCAGGAACTTCCTCATGCTGGGGGTGCAGTCTAAAACAAACAAAATTAAATTTTAAAAAT	AK233370	AK233370	Sus scrofa mRNA, clone:LVRM10132A10, expressed in liver [AK233370]	14	144190088	144190147	+	56	ENSSSCG00000010723	ACADSB	14	144174274	144190924	+	exon	ENSG00000196177	ACADSB	ENSBTAG00000018041	ACADSB	ENSMUSG00000030861	Acadsb	14630	A_72_P043231	ENSSSCT00000011734	XM_001926297	AK233370	Ssc.71959	100154810	ACADSB	acyl-CoA dehydrogenase, short/branched chain	ENSSSCT00000011734	TC563923	Uncharacterized protein [Source:UniProtKB/TrEMBL;Acc:F1SED0] [ENSSSCT00000011734]	A_72_P043231	A_72_P043231	ENSSSCG00000010723	Short/branched chain specific acyl-CoA dehydrogenase, mitochondrial Precursor (SBCAD)(EC 1.3.99.-)(2-methyl branched chain acyl-CoA dehydrogenase)(2-MEBCAD)(2-methylbutyryl-coenzyme A dehydrogenase)(2-methylbutyryl-CoA dehydrogenase) [Source:UniProtKB/Swiss-Prot	0
11647	ACP1	A_72_P100226	TAAGGAAGTCAGCTCCTTGATCCCATTTGAACCATTTTGCGTCTGGAACTTGAGTTCTAT	AK240040	AK240040	Sus scrofa mRNA, clone:UTR010024C05, expressed in uterus [AK240040]	3	142396348	142396407	+	60	ENSSSCG00000008659	ACP1	3	142383410	142396888	+	exon	ENSG00000143727	ACP1					11647	A_72_P100226	ENSSSCT00000009474	XM_003481309	AK345376	Ssc.5115				ENSSSCT00000009474	TC560340	Low molecular weight phosphotyrosine protein phosphatase [Source:UniProtKB/Swiss-Prot;Acc:P81693] [ENSSSCT00000009474]	A_72_P100226	A_72_P100226	ENSSSCG00000008659	Low molecular weight phosphotyrosine protein phosphatase (LMW-PTPase)(LMW-PTP)(EC 3.1.3.48)(Low molecular weight cytosolic acid phosphatase)(EC 3.1.3.2) [Source:UniProtKB/Swiss-Prot	0
10871	acp6	A_72_P073316	ACAGGTGACGGGGCTTGGAAATGGAGAGTAATTTGTACAAGCAGGATGTGTTGATTTTTT	AK235757	AK235757	Sus scrofa mRNA, clone:OVRM10112G03, expressed in ovary [AK235757]	4	109781386	109781445	+	56	ENSSSCG00000006697	ACP6	4	109763760	109781621	+	exon	ENSG00000162836	ACP6	ENSBTAG00000017051	ACP6	ENSMUSG00000028093	Acp6	10871	A_72_P073316	ENSSSCT00000007336	XM_001928346	AK235757	Ssc.1282	100156584	LOC100156584	ACP6 protein	ENSSSCT00000007336	TC627330	acid phosphatase 6, lysophosphatidic [Source:HGNC Symbol;Acc:29609] [ENSSSCT00000007336]	A_72_P073316	A_72_P073316	ENSSSCG00000006697	Lysophosphatidic acid phosphatase type 6 Precursor (EC 3.1.3.2)(Acid phosphatase 6, lysophosphatidic)(Acid phosphatase-like protein 1)(PACPL1) [Source:UniProtKB/Swiss-Prot	0
22741	ACTB	A_72_P402883	GTTTATTTTGAGTGGGCAGCCATCACAATCCCCTTTTTTGTCCCGCAACTTGAAGTATGA	ACTB	AY550069	Sus scrofa cytoskeletal beta actin mRNA, partial cds [AY550069]	3	4729381	4729439	-	55	ENSSSCG00000007585	ACTB	3	4729276	4732654	-	exon							22741	A_72_P402883	ENSSSCT00000008324	XM_003124280	AY550069	Ssc.10316				ENSSSCT00000008324	TC585516	Actin, cytoplasmic 1Actin, cytoplasmic 1, N-terminally processed [Source:UniProtKB/Swiss-Prot;Acc:Q6QAQ1] [ENSSSCT00000008324]	A_72_P402883	A_72_P402883	ENSSSCG00000007585	Actin, cytoplasmic 1 (Beta-actin) [Contains Actin, cytoplasmic 1, N-terminally processed] [Source:UniProtKB/Swiss-Prot	0
44438	ACTR3	A_72_P250957	GTGTATCAACATGCGAATATAGAGGAGAGCCAAAATGATTCAGTGTTTTTCTTTAGATTG	ARP3	AK239820	Sus scrofa mRNA, clone:THY010207F10, expressed in thymus [AK239820]	15	22787079	22787138	+	56	ENSSSCG00000015710	ACTR3	15	22725256	22788058	+	exon	ENSG00000115091	ACTR3	ENSMUSG00000026341	Actr3			44438	A_72_P250957	ENSSSCT00000017110		AK398865	Ssc.57212	396738	ACTR3	ARP3 actin-related protein 3 homolog (yeast)	ENSSSCT00000017110	TC525299	actin-related protein 3 [Source:RefSeq peptide;Acc:NP_001127815] [ENSSSCT00000017110]	A_72_P250957	A_72_P250957	ENSSSCG00000015710	Actin-related protein 3-like protein [Source:UniProtKB/TrEMBL	0
8577	ACVR1B	A_72_P046246	GACTGTAAAATAGCCACTTAGACACTTTACCTCTTCAGTATGCAAGTGTAAATAAGTTGT	CK458125	CK458125	922481 MARC 4PIG Sus scrofa cDNA 5', mRNA sequence [CK458125]	5	17938049	17938108	+	60	ENSSSCG00000000233	ACVR1B	5	17901709	17938189	+	exon	ENSG00000135503	ACVR1B	ENSBTAG00000013555	ACVR1B	ENSMUSG00000000532	Acvr1b	8577	A_72_P046246	AK393424		AK393424	Ssc.24144					TC530341	Sus scrofa mRNA, clone: KDN010054B10, expressed in kidney. [AK393424]	A_72_P046246	A_72_P046246	NULL	NULL	ACVR1B
5923	ACYP1	A_72_P195197	TGATGGAAGGATTACAACTGTACACAATTCTAATCAATAGACACACAGGACATTCTGTGT	TC243644	TC243644	ACYP1_PIG (P24540) Acylphosphatase, organ-common type isozyme (Acylphosphate phosphohydrolase) , complete [TC243644]	7	104093832	104093891	-	56	ENSSSCG00000002379	ACYP1	7	104093822	104109273	-	exon	ENSG00000119640	ACYP1	ENSBTAG00000013992	ACYP1	ENSMUSG00000008822	Acyp1	5923	A_72_P195197	NM_001190198	NM_001190198	NM_001190198	Ssc.76305	100155997	ACYP1	acylphosphatase 1, erythrocyte (common) type	ENSSSCT00000002645	TC524715	Sus scrofa acylphosphatase 1, erythrocyte (common) type (ACYP1), transcript variant 1, mRNA [NM_001190198]	A_72_P195197	A_72_P195197	ENSSSCG00000002379	Acylphosphatase-1 (EC 3.6.1.7)(Acylphosphate phosphohydrolase 1)(Acylphosphatase, organ-common type isozyme) [Source:UniProtKB/Swiss-Prot	0
43927	ADA	A_72_P039301	ATAACCTCCCCTGGTGACTTGTGCTGAAAATCTGGTGCTCAATAAAAAAGCCAATGGCTG	AK239272	AK239272	Sus scrofa mRNA, clone:THY010088A06, expressed in thymus [AK239272]	17	52502125	52502184	-	60	ENSSSCG00000021255	ADA	17	52502092	52520582	-	exon	ENSG00000196839	ADA	ENSBTAG00000005280	ADA	ENSMUSG00000017697	Ada	43927	A_72_P039301	AK352182	XM_003360006	AK352182	Ssc.11171	100625920	ADA	adenosine deaminase		TC519591	Sus scrofa mRNA, clone:UTR010019E05, expressed in uterus. [AK352182]	A_72_P039301	A_72_P039301	NULL	NULL	ADA
34841	ADAMTS15	A_72_P166631	TAGGCGGTCTGTAAGGAGAGTGTTGCCTTTTTTAAGAGGGATCTGATGACCATCAAAAAA	BM484094	BM484094	537819 MARC 2PIG Sus scrofa cDNA 5', mRNA sequence [BM484094]	9	63420879	63420938	+	60	ENSSSCG00000015250	ADAMTS15	9	63398130	63422854	+	exon	ENSG00000166106	ADAMTS15	ENSBTAG00000016857	ADAMTS15	ENSMUSG00000033453	Adamts15	34841	A_72_P166631	TC570078								TC570078		A_72_P166631	A_72_P166631	NULL	NULL	0
43619	ADAMTS8	A_72_P060846	GGATCCATGTCAAGTATTTATGCAAATGTGTCTCTGAACTAAAGTGTGATCTTGTGCCAA	BX916975	BX916975	BX916975 Sus Scrofa library (scan) Sus scrofa cDNA clone scan0033.c.19 5prim, mRNA sequence [BX916975]	9	63360907	63360966	-	60	ENSSSCG00000015249	ADAMTS8	9	63361521	63380850	-	downstream	ENSG00000134917	ADAMTS8	ENSBTAG00000010411	ADAMTS8	ENSMUSG00000031994	Adamts8	43619	A_72_P060846	XM_003130083	XM_003130083	XM_003130083	Ssc.48738	100518855	LOC100518855	A disintegrin and metalloproteinase with thrombospondin motifs 8-like		TC559418	PREDICTED: Sus scrofa A disintegrin and metalloproteinase with thrombospondin motifs 8-like (LOC100518855), mRNA [XM_003130083]	A_72_P060846	A_72_P060846	ENSSSCG00000015249	A disintegrin and metalloproteinase with thrombospondin motifs 8 Precursor (ADAMTS-8)(ADAM-TS 8)(ADAM-TS8)(EC 3.4.24.-)(METH-2)(METH-8) [Source:UniProtKB/Swiss-Prot	0
1821	ADAMTSL3	A_72_P365958	GACATCCCTGTGTACTGTATTTTACTACTGTTTCTATCACACAAGAGTTAATGTTTCTCT	DN104509	DN104509	1100305 MARC 4PIG Sus scrofa cDNA 5', mRNA sequence [DN104509]	7	56498904	56498963	-	60	ENSSSCG00000001793	ADAMTSL3	7	56500840	56671956	-	downstream	ENSG00000156218	ADAMTSL3	ENSBTAG00000004645	ADAMTSL3	ENSMUSG00000070469	Adamtsl3	1821	A_72_P365958	DN104509		DN104509	Ssc.8904					TC521672	1100305 MARC 4PIG Sus scrofa cDNA 5', mRNA sequence [DN104509]	A_72_P365958	A_72_P365958	NULL	NULL	ADAMTSL3
24985	TC296400	A_72_P387478	AATACCACAAACTGTAAACTCTAAGTGGCTGTGGATGGGAGCCATTGATTCTGCCAAGCA	TC296400	TC296400	Q3V383_MOUSE (Q3V383) Adult retina cDNA, RIKEN full-length enriched library, clone:A930026I21 product:regulatory factor (trans-acting) 1, full insert sequence, partial (7%) [TC296400]	13	217705206	217705265	+	52	ENSSSCG00000012089		13	217639809	217779076	-	intron							24985	A_72_P387478	TC523402								TC523402	Rep: LigA - Methylobacterium sp. 4-46, partial (4%) [TC523402]	A_72_P387478	A_72_P387478	ENSSSCG00000002254	Orphan nuclear receptor COUP-TFII [Source:UniProtKB/TrEMBL	0
27425	ADCK5	A_72_P014816	TAACTTTTTCCCATGTGACGACCTTGACATGCTTGGGGGCAGAGATGCTCTAATATTGCA	TC256108	TC256108	Unknown	4	485906	485965	-	56	ENSSSCG00000005907	ADCK5	4	482152	498969	-	intron	ENSG00000173137	ADCK5	ENSBTAG00000011064	ADCK5	ENSMUSG00000022550	Adck5	27425	A_72_P014816	TC540177								TC540177		A_72_P014816	A_72_P014816	ENSSSCG00000005907	Uncharacterized aarF domain-containing protein kinase 5 (EC 2.7.11.-) [Source:UniProtKB/Swiss-Prot	0
6345	ADHFE1	A_72_P126546	ACACAGAACTTCCCTGTTACCAGCTTGCATGTGATATAAATTTATCCTGCAAAGAATGTA	AK233081	AK233081	Sus scrofa mRNA, clone:LVRM10078G10, expressed in liver [AK233081]	4	74419916	74419975	-	60	ENSSSCG00000006213	ADHFE1	4	74419324	74452853	-	exon	ENSG00000147576	ADHFE1	ENSBTAG00000004476	ADHFE1	ENSMUSG00000025911	Adhfe1	6345	A_72_P126546	ENSSSCT00000006809	XM_003125603	AK233081	Ssc.48093	100521620	LOC100521620	hydroxyacid-oxoacid transhydrogenase, mitochondrial-like	ENSSSCT00000006809	TC617018	alcohol dehydrogenase, iron containing, 1 [Source:HGNC Symbol;Acc:16354] [ENSSSCT00000006809]	A_72_P126546	A_72_P126546	ENSSSCG00000006213	Hydroxyacid-oxoacid transhydrogenase, mitochondrial Precursor (HOT)(EC 1.1.99.24)(Fe-containing alcohol dehydrogenase)(Alcohol dehydrogenase iron-containing protein 1)(ADHFe1) [Source:UniProtKB/Swiss-Prot	0
32155	ADNP	A_72_P066626	TCTGACTGAAGCCTTAGACATATTGGGCTATATGTAACCACCATTTGTACTATTTGCAAT	TC253451	TC253451	Q88YI1_LACPL (Q88YI1) Lipoprotein, peptide binding protein OppA homolog, partial (3%) [TC253451]	17	58791924	58791983	-	60	ENSSSCG00000007473	ADNP	17	58757708	58790779	-	upstream	ENSG00000101126	ADNP	ENSBTAG00000000340	bta-mir-6527	ENSMUSG00000051149	Adnp	32155	A_72_P066626	TC536974								TC536974		A_72_P066626	A_72_P066626	ENSSSCG00000007474	Dolichol-phosphate mannosyltransferase (EC 2.4.1.83)(Dolichol-phosphate mannose synthase)(DPM synthase)(Dolichyl-phosphate beta-D-mannosyltransferase)(Mannose-P-dolichol synthase)(MPD synthase) [Source:UniProtKB/Swiss-Prot	0
11571	ADPRHL1	A_72_P030286	GGTCCTAAGAGCACAGGTTGTATCTAAAAGAGCTGGCTTGAATAAAAACCTCAACAAAGG	EW249474	EW249474	rhyp06c_i7.y1 hyp Sus scrofa cDNA 5', mRNA sequence [EW249474]	11	86374243	86374302	+	60	ENSSSCG00000024103	ADPRHL1	11	86377301	86424896	+	upstream	ENSG00000153531	ADPRHL1	ENSBTAG00000020928	ADPRHL1	ENSMUSG00000031448	Adprhl1	11571	A_72_P030286	TC592160	XM_003357904	XM_003357904						TC592160	Rep: DCN1-like protein 2 (Defective in cullin neddylation protein 1-like protein 2) (DCUN1 domain-containing protein 2). - Canis familiaris, partial (35%) [TC592160]	A_72_P030286	A_72_P030286	NULL	NULL	0
13972	TNRC6B	A_72_P091706	CTTTAGAGGTGCACTTGCATGGCAGGCTGGGCCCCCCTTTTCTATATTTTATTTTACTTT	BP169776	BP169776	BP169776 full-length enriched swine cDNA library, adult uterus Sus scrofa cDNA clone UTR010026A10 5', mRNA sequence [BP169776]	5	5285448	5285507	-	60	ENSSSCG00000000077	ADSL	5	5260047	5278063	-	upstream	ENSG00000239900	ADSL	ENSMUSG00000022407	Adsl			13972	A_72_P091706	BP169776		BP169776	Ssc.82268					TC553175	BP169776 full-length enriched swine cDNA library, adult uterus Sus scrofa cDNA clone UTR010026A10 5', mRNA sequence [BP169776]	A_72_P091706	A_72_P091706	NULL	NULL	TNRC6B
7779	TNRC6B	A_72_P234707	ACAGAGAAACCCTGCATCTGTCAAGAAGCCCTTTTTAGTTTGAGCTCACTGATCTTTGTC	CJ010198	CJ010198	CJ010198 full-length enriched swine cDNA library, adult mesenteric lymph node Sus scrofa cDNA clone MLN01C050033 5', mRNA sequence [CJ010198]	5	5286840	5286899	-	60	ENSSSCG00000000077	ADSL	5	5260047	5278063	-	upstream	ENSG00000239900	ADSL	ENSMUSG00000022407	Adsl			7779	A_72_P234707	CJ010198		CJ010198	Ssc.63125					TC610539	CJ010198 full-length enriched swine cDNA library, adult mesenteric lymph node Sus scrofa cDNA clone MLN01C050033 5', mRNA sequence [CJ010198]	A_72_P234707	A_72_P234707	NULL	NULL	TNRC6B
13833	AGBL3	A_72_P057301	ACTTAACTTGAGGAGGTAAGTCTGAGAGTCATTGGATTCTGAACTGTCAGAGCCATGGCT	TC261066	TC261066	O62658_CANFA (O62658) LINE-1 element ORF2, partial (4%) [TC261066]	18	15020221	15020280	+	60	ENSSSCG00000016529	AGBL3	18	15001021	15069125	-	exon	ENSG00000146856	AGBL3	ENSBTAG00000013976	AGBL3	ENSMUSG00000038836	Agbl3	13833	A_72_P057301	TC546860								TC546860	Rep: LINE-1 element ORF2 - Canis familiaris (Dog), partial (4%) [TC546860]	A_72_P057301	A_72_P057301	ENSSSCG00000016529	Cytosolic carboxypeptidase 3 (EC 3.4.17.-)(ATP/GTP-binding protein-like 3) [Source:UniProtKB/Swiss-Prot	0
14955	AGBL3	A_72_P091716	CCTCCACAAAATACCAGCAAACCAAATTAAGCAGCATATTAAAGGATTGTACATCATGAC	EW644790	EW644790	rthg16_n15.y1 thg Sus scrofa cDNA 5', mRNA sequence [EW644790]	18	15015951	15016011	+	55	ENSSSCG00000016529	AGBL3	18	15001021	15069125	-	intron	ENSG00000146856	AGBL3	ENSBTAG00000013976	AGBL3	ENSMUSG00000038836	Agbl3	14955	A_72_P091716	EW644790		EW644790	Ssc.52291					TC608258	rthg16_n15.y1 thg Sus scrofa cDNA 5', mRNA sequence [EW644790]	A_72_P091716	A_72_P091716	NULL	NULL	0
24059	AGBL3	A_72_P355358	TGTGAACAGGTCAGGGCGCACAGTTAGCTGGTATTCATATTCTGCTCTAAACACACAACA	BX915760	BX915760	BX915760 Sus Scrofa library (scan) Sus scrofa cDNA clone scan0027.k.11 5prim, mRNA sequence [BX915760]	18	15029237	15029294	+	52	ENSSSCG00000016529	AGBL3	18	15001021	15069125	-	exon	ENSG00000146856	AGBL3	ENSBTAG00000013976	AGBL3	ENSMUSG00000038836	Agbl3	24059	A_72_P355358											A_72_P355358	A_72_P355358	ENSSSCG00000016529	Cytosolic carboxypeptidase 3 (EC 3.4.17.-)(ATP/GTP-binding protein-like 3) [Source:UniProtKB/Swiss-Prot	0
39540	AGBL3	A_72_P382288	CCCCAAGATAACCCAGATGGTGGGATTAACAGAGAAAGACTATGAATACATGTTAAAAGA	TC282254	TC282254	Unknown	18	15032065	15032124	+	60	ENSSSCG00000016529	AGBL3	18	15001021	15069125	-	intron	ENSG00000146856	AGBL3	ENSBTAG00000013976	AGBL3	ENSMUSG00000038836	Agbl3	39540	A_72_P382288	TC586870								TC586870	Rep: Predicted protein - Monosiga brevicollis MX1, partial (11%) [TC586870]	A_72_P382288	A_72_P382288	NULL	NULL	0
11540	AGXT2L2	A_72_P066426	AGATATGGAAGAAAAAGTGAGAAGTTGCAAGACACTGAGGCGTGTTCTCTAGGGTCCACA	TC253361	TC253361	Unknown	2	81798448	81798500	+	53	ENSSSCG00000014030	AGXT2L2	2	81754512	81803544	+	exon	ENSG00000175309	AGXT2L2	ENSBTAG00000013628	AGXT2L2	ENSMUSG00000020359	Agxt2l2	11540	A_72_P066426	TC536849	XM_003123654	XM_003123654						TC536849	Rep: Alanine--glyoxylate aminotransferase 2-like 2 (EC 2.6.1.-). - Canis familiaris, partial (45%) [TC536849]	A_72_P066426	A_72_P066426	NULL	NULL	0
21550	AIMP1	A_72_P187146	TATGGCCAACAGTGGAATAAAATAAAATGCTTCGGTTACTGAAACACATTGGAGAATACT	SCYE1	AY610202	Sus scrofa clone Clu_9528.scr.msk.p1.Contig1, mRNA sequence [AY610202]	8	123840384	123840443	-	56	ENSSSCG00000024168	AIMP1	8	123837966	123895151	-	exon	ENSG00000164022	AIMP1	ENSBTAG00000004230	SCYE1	ENSMUSG00000028029	Aimp1	21550	A_72_P187146	NM_001114283	NM_001114283	NM_001114283	Ssc.56768	100135670	AIMP1	aminoacyl tRNA synthetase complex-interacting multifunctional protein 1		TC608855	Sus scrofa aminoacyl tRNA synthetase complex-interacting multifunctional protein 1 (AIMP1), mRNA [NM_001114283]	A_72_P187146	A_72_P187146	NULL	NULL	AIMP1
20912	AK3L1	A_72_P112926	CATTTTGGAAGAATTTCCCAAAGTGTAAATCAGTCTGGTGATGTCGTTTTACCAAAGGAC	EW355470	EW355470	rlyg16_e3.y1 lyg Sus scrofa cDNA 5', mRNA sequence [EW355470]	1	243096848	243096908	+	55	ENSSSCG00000023595	AK3	1	243072943	243098761	+	exon	ENSG00000147853	AK3	ENSBTAG00000017147	AK3	ENSMUSG00000024782	Ak3	20912	A_72_P112926	TC530340								TC530340	Rep: Competence protein GC - Bacillus pumilus (strain SAFR-032), partial (18%) [TC530340]	A_72_P112926	A_72_P112926	NULL	NULL	0
15553	AKAP12	A_72_P056866	AATTTGTGTGGGGTCATCCAAGAAAAGAGCAAGAAAAGCATCCTCTTCCGATGAGGAAGG	TC281071	TC281071	AF001504 myasthenia gravis autoantigen gravin {Homo sapiens} (exp=-1; wgp=0; cg=0), partial (12%) [TC281071]	1	17320417	17320475	-	59	ENSSSCG00000004091	AKAP12	1	17317257	17322146	-	exon	ENSG00000131016	AKAP12	ENSBTAG00000014788	AKAP12	ENSMUSG00000038587	Akap12	15553	A_72_P056866	ENSSSCT00000004522	XM_001927265	AK395896	Ssc.7802	100152595	AKAP12	A kinase (PRKA) anchor protein 12	ENSSSCT00000004522	TC584297	A kinase (PRKA) anchor protein 12 [Source:HGNC Symbol;Acc:370] [ENSSSCT00000004522]	A_72_P056866	A_72_P056866	ENSSSCG00000004091	A-kinase anchor protein 12 (A-kinase anchor protein 250 kDa)(AKAP 250)(Gravin)(Myasthenia gravis autoantigen) [Source:UniProtKB/Swiss-Prot	0
17404	AKAP9	A_72_P256432	CCCTTCCTCATCTCTGAAATGGACATAATCCTAGTAAAAATGTCATAAAGTTGTTCCAAA	TC239396	TC239396	Q9V2D0_PYRAB (Q9V2D0) Binding protein-dependent transport system, inner membrane component, partial (7%) [TC239396]	9	78752836	78752893	+	58	ENSSSCG00000015310		9	78631028	78791245	+	intron							17404	A_72_P256432	TC519575								TC519575	Rep: Chromosome chr14 scaffold_21, whole genome shotgun sequence - Vitis vinifera (Grape), partial (11%) [TC519575]	A_72_P256432	A_72_P256432	ENSSSCG00000015310	A-kinase anchor protein 9 (Protein kinase A-anchoring protein 9)(PRKA9)(A-kinase anchor protein 450 kDa)(AKAP 450)(A-kinase anchor protein 350 kDa)(AKAP 350)(hgAKAP 350)(AKAP 120-like protein)(Protein hyperion)(Protein yotiao)(Centrosome- and Golgi-localized PKN-associated protein)(CG-NAP) [Source:UniProtKB/Swiss-Prot	0
38658	ALDH2	A_72_P217642	GAGGCAACTAGCACCTTGCTTTGTATTCTGGACTAAAACTCATTAAAAACAATACTACTG	ALDH2	NM_001044611	Sus scrofa aldehyde dehydrogenase 2 family (mitochondrial) (ALDH2), mRNA [NM_001044611]	14	42378895	42378954	-	60	ENSSSCG00000009889	ALDH2	14	42378891	42409687	-	exon	ENSBTAG00000008743	ALDH2	ENSMUSG00000029455	Aldh2			38658	A_72_P217642	NM_001044611	NM_001044611	NM_001044611	Ssc.11147	733685	ALDH2	aldehyde dehydrogenase 2 family (mitochondrial)	ENSSSCT00000010839	TC520027	Sus scrofa aldehyde dehydrogenase 2 family (mitochondrial) (ALDH2), nuclear gene encoding mitochondrial protein, mRNA [NM_001044611]	A_72_P217642	A_72_P217642	NULL	NULL	ALDH2
11667	ALDH3A2	A_72_P213367	ACTTTTAAAAAATGACTCTTGAGGGTTTCCCTGGTAGCTCAGCAGGTTAAGGATTGGGCA	TC251349	TC251349	Q53EL5_HUMAN (Q53EL5) Zinc finger, BED domain containing 3 variant (Fragment), partial (14%) [TC251349]	12	62606181	62606240	+	60	ENSSSCG00000018041	ALDH3A2	12	62591994	62605074	+	downstream	ENSG00000072210	ALDH3A2	ENSBTAG00000039161	ALDH3A2	ENSMUSG00000010025	Aldh3a2	11667	A_72_P213367	TC595481								TC595481	Rep: Alcohol dehydrogenase, zinc-binding domain protein - Polaromonas naphthalenivorans (strain CJ2), partial (5%) [TC595481]	A_72_P213367	A_72_P213367	ENSSSCG00000018041	Fatty aldehyde dehydrogenase (EC 1.2.1.3)(Aldehyde dehydrogenase family 3 member A2)(Aldehyde dehydrogenase 10)(Microsomal aldehyde dehydrogenase) [Source:UniProtKB/Swiss-Prot	0
36136	ALDH4A1	A_72_P331493	TACACTGAAGTGGCAATGGGATTTGCCCTGATGCCACCTAATAAAGTGCCTGTTACTTAA	AK238011	AK238011	Sus scrofa mRNA, clone:TCH010028A05, expressed in trachea [AK238011]	6	71512573	71512632	+	60	ENSSSCG00000024752	ALDH4A1	6	71494050	71512649	+	exon	ENSG00000159423	ALDH4A1	ENSBTAG00000030335	ALDH4A1	ENSMUSG00000028737	Aldh4a1	36136	A_72_P331493	NM_001252213	NM_001252213	NM_001252213	Ssc.54494	100820830	ALDH4A1	aldehyde dehydrogenase 4 family, member A1		TC549020	Sus scrofa aldehyde dehydrogenase 4 family, member A1 (ALDH4A1), nuclear gene encoding mitochondrial protein, mRNA [NM_001252213]	A_72_P331493	A_72_P331493	NULL	NULL	0
6070	ALDH4A1	A_72_P371678	CACTGAAGTGGCAATGGGATTTGCCCTGATGCCACCTAATAAAGTGCCTGTTACTAAAAA	TC253671	TC253671	AC005559 hyperpolarization activated cyclic nucleotide-gated potassium channel 2 {Homo sapiens} (exp=0; wgp=1; cg=0), partial (5%) [TC253671]	6	71512575	71512629	+	55	ENSSSCG00000024752	ALDH4A1	6	71494050	71512649	+	exon	ENSG00000159423	ALDH4A1	ENSBTAG00000030335	ALDH4A1	ENSMUSG00000028737	Aldh4a1	6070	A_72_P371678	NM_001252213	NM_001252213	NM_001252213	Ssc.54494	100820830	ALDH4A1	aldehyde dehydrogenase 4 family, member A1		TC537241	Sus scrofa aldehyde dehydrogenase 4 family, member A1 (ALDH4A1), nuclear gene encoding mitochondrial protein, mRNA [NM_001252213]	A_72_P371678	A_72_P371678	NULL	NULL	0
29316	ALDH5A1	A_72_P027776	GATCATTGTGTACGTGTGTCATTGTTTTGTCAGCAGAGTTGTGTGTAATCAATAAATGTT	EW645599	EW645599	rthg01_l18.y1 thg Sus scrofa cDNA 5', mRNA sequence [EW645599]	7	20529511	20529570	+	52	ENSSSCG00000001090	ALDH5A1	7	20501783	20525997	+	downstream	ENSG00000112294	ALDH5A1	ENSBTAG00000021902	ALDH5A1	ENSMUSG00000035936	Aldh5a1	29316	A_72_P027776	TC585573								TC585573		A_72_P027776	A_72_P027776	NULL	NULL	0
10010	AMIGO2	A_72_P097851	GACTGTCTTTTTTCCGTTCTGTACATTTCCTATCCTTGTACAAAAGATCTTAGTGAAAGT	BX917867	BX917867	BX917867 Sus Scrofa library (scan) Sus scrofa cDNA clone scan0038.k.01 5prim, mRNA sequence [BX917867]	5	80650749	80650808	-	52	ENSSSCG00000000810	AMIGO2	5	80651422	80652987	-	downstream	ENSG00000139211	AMIGO2	ENSBTAG00000002025	AMIGO2	ENSMUSG00000048218	Amigo2	10010	A_72_P097851	BX917867		BX917867	Ssc.44109					TC587114	BX917867 Sus Scrofa library (scan) Sus scrofa cDNA clone scan0038.k.01 5prim, mRNA sequence [BX917867]	A_72_P097851	A_72_P097851	ENSSSCG00000000810	Amphoterin-induced protein 2 Precursor (AMIGO-2)(Alivin-1)(Differentially expressed in gastric adenocarcinomas)(DEGA) [Source:UniProtKB/Swiss-Prot	0
603	AMOTL1	A_72_P279489	TGTTTAACCAACGAGGAAACTGGGGCATTGAAAGGTTAAGTGATTTGTCCATGGTCATGC	BW976014	BW976014	BW976014 full-length enriched swine cDNA library, adult trachea Sus scrofa cDNA clone TCH010055G10 5', mRNA sequence [BW976014]	9	30693469	30693528	+	60	ENSSSCG00000014960	AMOTL1	9	30651655	30726848	+	intron	ENSG00000166025	AMOTL1	ENSBTAG00000018945	AMOTL1	ENSMUSG00000013076	Amotl1	603	A_72_P279489	TC597945								TC597945		A_72_P279489	A_72_P279489	ENSSSCG00000014960	Angiomotin-like protein 1 [Source:UniProtKB/Swiss-Prot	0
9025	AMZ2	A_72_P340463	CTGCACGTTACTCTTGCATTTGGGCGGCGTAGTTCATTGGAATAAACTGTTGAGTCTGAA	AK238125	AK238125	Sus scrofa mRNA, clone:TCH010048C02, expressed in trachea [AK238125]	12	12361886	12361944	-	59	ENSSSCG00000017264	AMZ2	12	12359499	12370704	-	exon	ENSG00000196704	AMZ2	ENSBTAG00000009345	AMZ2	ENSMUSG00000020610	Amz2	9025	A_72_P340463	NM_001243604	NM_001243604	NM_001243604	Ssc.58183	100626953	AMZ2	archaelysin family metallopeptidase 2		TC523237	Sus scrofa archaelysin family metallopeptidase 2 (AMZ2), mRNA [NM_001243604]	A_72_P340463	A_72_P340463	NULL	NULL	0
26736	ANAPC13	A_72_P029846	CAGCATATCTGACTCTTTGAACCTAAAGTTCTTCATTGACTAGCTTGTGTTTGAACATGA	DN115061	DN115061	1114482 MARC 4PIG Sus scrofa cDNA 5', mRNA sequence [DN115061]	13	83126812	83126871	-	60	ENSSSCG00000011644	ANAPC13	13	83127066	83131193	-	downstream	ENSG00000129055	ANAPC13	ENSBTAG00000014461	ANAPC13	ENSMUSG00000035048	Anapc13	26736	A_72_P029846	AK238421		AK238421	Ssc.2221					TC549742	Sus scrofa mRNA, clone:TES010004F12, expressed in testis. [AK238421]	A_72_P029846	A_72_P029846	ENSSSCG00000011644	Anaphase-promoting complex subunit 13 (APC13)(Cylosome subunit 13) [Source:UniProtKB/Swiss-Prot	0
2266	Vash2	A_72_P336908	GTGCATTTTTCAAGTTAATGGTTTTCTCATCACTTGTATGTTTATACACAGCATGGGACT	CN155162	CN155162	942438 MARC 4PIG Sus scrofa cDNA 5', mRNA sequence [CN155162]	9	143400824	143400883	-	56	ENSSSCG00000015588	ANGEL2	9	143381057	143398326	+	downstream	ENSG00000174606	ANGEL2	ENSBTAG00000003702	ANGEL2	ENSMUSG00000026634	Angel2	2266	A_72_P336908	TC554896								TC554896		A_72_P336908	A_72_P336908	NULL	NULL	VASH2
26969	ANGPTL1	A_72_P036056	AAAGGTAGTTTCATCTTCCCTCAATATACTACAGAAGATTAGGTGTCTATAATCCTAGCT	ANGPTL1	NM_001109947	Sus scrofa angiopoietin-like 1 (ANGPTL1), mRNA [NM_001109947]	9	132390491	132390550	-	60	ENSSSCG00000015522	ANGPTL1	9	132390324	132407748	-	exon	ENSG00000116194	ANGPTL1	ENSBTAG00000010719	ANGPTL1	ENSMUSG00000033544	Angptl1	26969	A_72_P036056	NM_001109947	NM_001109947	NM_001109947	Ssc.28391	100126165	ANGPTL1	angiopoietin-like 1	ENSSSCT00000016909	TC532122	Sus scrofa angiopoietin-like 1 (ANGPTL1), mRNA [NM_001109947]	A_72_P036056	A_72_P036056	ENSSSCG00000015522	Angiopoietin-like protein 1 [Source:UniProtKB/TrEMBL	0
15144	ANK2	A_72_P304754	ATCAACATCATAGGAGTGGATGACATCTTCTTAGGAGAAAAGCCTATGTGAATGCAAAAA	TC244298	TC244298	Unknown	8	117790743	117790799	-	57	ENSSSCG00000009125	ANK2	8	117354892	117671790	-	upstream	ENSG00000145362	ANK2	ENSMUSG00000032826	Ank2			15144	A_72_P304754	TC525522								TC525522		A_72_P304754	A_72_P304754	NULL	NULL	0
17060	ANKRD42	A_72_P164476	ACAACAAGGATTTAGTGTGGACCACAGGGAACTGTATTCAATATCTTACGGTGTTCCCGT	BQ603321	BQ603321	MI-P-NA-afs-b-02-1-UM.s1 MI-P-NA Sus scrofa cDNA clone MI-P-NA-afs-b-02-1-UM 3', mRNA sequence [BQ603321]	9	19323707	19323766	+	60	ENSSSCG00000014902	ANKRD42	9	19247964	19320298	+	downstream	ENSG00000137494	ANKRD42	ENSBTAG00000001391	ANKRD42	ENSMUSG00000041343	Ankrd42	17060	A_72_P164476	EW275756		EW275756	Ssc.91626					TC607197	rjca15c_o22.y1 jca Sus scrofa cDNA 5', mRNA sequence [EW275756]	A_72_P164476	A_72_P164476	NULL	NULL	0
11363	ANTXR2	A_72_P150701	ATCCACAGTCATGTGTTTACCTATTCATAAATAAAATTTTACCTGTGCCTTGGCTCTCAT	BX671293	BX671293	BX671293 Sus Scrofa library (scac) Sus scrofa cDNA clone scac0032.j.12 3prim, mRNA sequence [BX671293]	8	147020171	147020230	+	60	ENSSSCG00000009256	ANTXR2	8	146872576	146964111	+	downstream	ENSG00000163297	ANTXR2	ENSBTAG00000014324	ANTXR2	ENSMUSG00000029338	Antxr2	11363	A_72_P150701	TC599523	XM_003129371	XM_003129371	Ssc.54865					TC599523	Rep: Chitinase - uncultured bacterium, partial (12%) [TC599523]	A_72_P150701	A_72_P150701	NULL	NULL	0
20198	ANXA8	A_72_P297384	GAAGCTGAGATGCCTGTGTCATGCTTTCAGAATAATAAAGATTTGTACATTTGGTCCTAA	TC270394	TC270394	ANXA8_BOVIN (Q95L54) Annexin A8 (Annexin VIII), complete [TC270394]	14	95804110	95804169	-	56	ENSSSCG00000010370	ANXA8	14	95804112	95825709	-	overlap	ENSBTAG00000018499	ANXA8	ENSMUSG00000021950	Anxa8			20198	A_72_P297384	AK349920		AK349920	Ssc.1191	100155930	ANXA8	annexin A8		TC529831	Sus scrofa mRNA, clone:SKNB10090C12, expressed in skin. [AK349920]	A_72_P297384	A_72_P297384	ENSSSCG00000010370	NULL	LOC100155930
20063	AQP11	A_72_P177746	GTGTTTTGATGAAGCATTCCTTCAATTTTTTATAGTATATTGGCTGGCTCCTTCTTTAGG	LOC100127151	NM_001112682	Sus scrofa aquaporin 11 (LOC100127151), mRNA [NM_001112682]	9	13222995	13223054	+	60	ENSSSCG00000014880	AQP11	9	13216669	13228502	+	exon	ENSG00000178301	AQP11	ENSBTAG00000019928	AQP11	ENSMUSG00000042797	Aqp11	20063	A_72_P177746	NM_001112682	NM_001112682	NM_001112682	Ssc.17462	100127151	LOC100127151	aquaporin 11	ENSSSCT00000016234	TC519436	Sus scrofa aquaporin 11 (LOC100127151), mRNA [NM_001112682]	A_72_P177746	A_72_P177746	ENSSSCG00000014880	Aquaporin 11 [Source:UniProtKB/TrEMBL	0
40753	FDX1	A_72_P177656	GCCAGAGAGTCCATTGATTTGGGCAAGAACTCCTCTAAACTAGAATAAATAGGAATATTT	FDX1	NM_214065	Sus scrofa ferredoxin (FDX1), mRNA [NM_214065]	9	43262039	43262098	+	60	ENSSSCG00000015015	ARHGAP20	9	43174648	43222274	+	downstream	ENSG00000137727	ARHGAP20	ENSBTAG00000000333	ARHGAP20	ENSMUSG00000053199	Arhgap20	40753	A_72_P177656	NM_214065	NM_214065	NM_214065	Ssc.93943	397133	FDX1	ferredoxin 1		TC578593	Sus scrofa ferredoxin 1 (FDX1), nuclear gene encoding mitochondrial protein, mRNA [NM_214065]	A_72_P177656	A_72_P177656	NULL	NULL	0
22693	ARHGAP30	A_72_P007191	CTGGGGGCCACGAATCCCAAGGGGCAATGTCTCATAATAAAAGTTGTATTTTACCCGTAA	TC254840	TC254840	Unknown	4	97379672	97379723	-	52	ENSSSCG00000006372	ARHGAP30	4	97379620	97389584	-	exon	ENSG00000186517	ARHGAP30	ENSBTAG00000017875	ARHGAP30	ENSMUSG00000048865	Arhgap30	22693	A_72_P007191	TC580476								TC580476	Rep: Rho GTPase-activating protein 30 - Homo sapiens (Human), partial (6%) [TC580476]	A_72_P007191	A_72_P007191	ENSSSCG00000006372	Rho GTPase-activating protein 30 (Rho-type GTPase-activating protein 30) [Source:UniProtKB/Swiss-Prot	0
21272	ARHGAP30	A_72_P288844	GGGGGCCACGAATCCCAAGGGGCAATGTCTCATAATAAAAGTTGTATTTTTACACGTAAA	AK237181	AK237181	Sus scrofa mRNA, clone:SPL010009G12, expressed in spleen [AK237181]	4	97379662	97379721	-	60	ENSSSCG00000006372	ARHGAP30	4	97379620	97389584	-	exon	ENSG00000186517	ARHGAP30	ENSBTAG00000017875	ARHGAP30	ENSMUSG00000048865	Arhgap30	21272	A_72_P288844	AK237181	XM_001928060	AK237181	Ssc.15398	100158101	ARHGAP30	Rho GTPase activating protein 30			Sus scrofa mRNA, clone:SPL010009G12, expressed in spleen. [AK237181]	A_72_P288844	A_72_P288844	ENSSSCG00000006372	Rho GTPase-activating protein 30 (Rho-type GTPase-activating protein 30) [Source:UniProtKB/Swiss-Prot	0
29433	ARHGEF10L	A_72_P104211	GAGCCCTTAATTCAAGGTGACCCCTGTCATTGTTAGTGTTATTTTTTAAGAAGAAGAAAA	CN161830	CN161830	951156 MARC 4PIG Sus scrofa cDNA 5', mRNA sequence [CN161830]	6	70513529	70513587	-	59	ENSSSCG00000003486	ARHGEF10L	6	70488562	70524285	-	intron	ENSG00000074964	ARHGEF10L					29433	A_72_P104211	XM_003127652		XM_003127652	Ssc.85309					TC523083	PREDICTED: Sus scrofa rho guanine nucleotide exchange factor 10-like protein-like (LOC100525645), mRNA [XM_003127652]	A_72_P104211	A_72_P104211	ENSSSCG00000003486	Rho guanine nucleotide exchange factor 10-like protein (GrinchGEF) [Source:UniProtKB/Swiss-Prot	0
7390	ARHGEF10L	A_72_P311298	CTGTACATATTGGAGCTCTGGGAGATGCTGGAATAAAAGGCAAGAATGACGCCCGAAAAA	TC271961	TC271961	Q6P0L7_HUMAN (Q6P0L7) ARHGEF10L protein (Fragment), partial (62%) [TC271961]	6	70578362	70578412	+	51	ENSSSCG00000022946		6	70568784	70578438	+	exon	ENSMUSG00000040964	Arhgef10l					7390	A_72_P311298	TC565424								TC565424	Rep: Rho guanine nucleotide exchange factor (GEF) 10-like isoform 2 - Canis familiaris, partial (52%) [TC565424]	A_72_P311298	A_72_P311298	NULL	NULL	LOC100525818
10649	ARID2	A_72_P057241	GTCCAGTTTCCAACAAAATATGAAACATGCAAAGGAACAGGAAGGTATGACTCATACGCC	TC261034	TC261034	Unknown	5	79602217	79602276	+	60	ENSSSCG00000030685	ARID2	5	79566481	79726285	+	intron	ENSG00000189079	ARID2	ENSBTAG00000011087	ARID2	ENSMUSG00000033237	Arid2	10649	A_72_P057241	TC546798								TC546798	Rep: Predicted protein - Physcomitrella patens subsp. patens, partial (8%) [TC546798]	A_72_P057241	A_72_P057241	NULL	NULL	0
26238	ARL2BP	A_72_P157751	TGATGTGGCGCTTACTAAGTACTTTTGTACCATGAGTAAAATGTGAGGTGTTTTGCAAAA	AY610050	AY610050	Sus scrofa clone Clu_6027.scr.msk.p1.Contig1, mRNA sequence [AY610050]	6	17205907	17205966	+	60	ENSSSCG00000002819	ARL2BP	6	17198045	17205981	+	exon	ENSBTAG00000004844	ARL2BP					26238	A_72_P157751	AY610050	XM_003126968	AY610050	Ssc.16693					TC569009	Sus scrofa clone Clu_6027.scr.msk.p1.Contig1, mRNA sequence. [AY610050]	A_72_P157751	A_72_P157751	ENSSSCG00000002819	ADP-ribosylation factor-like protein 2-binding protein (ARF-like 2-binding protein)(Binder of ARF2 protein 1) [Source:UniProtKB/Swiss-Prot	0
41182	ARL4C	A_72_P255697	ATCTTTCAGATGGTTTGGATCCTGTCCATGTTGTGTAGGTCATTATCACACAAAGAGACC	AK238240	AK238240	Sus scrofa mRNA, clone:TCH010066C01, expressed in trachea [AK238240]	15	149121931	149121990	-	60	ENSSSCG00000023942	ARL4C	15	149122784	149123362	-	downstream							41182	A_72_P255697	NM_001244315	NM_001244315	NM_001244315	Ssc.3445	100514255	ARL4C	ADP-ribosylation factor-like 4C		TC524071	Sus scrofa ADP-ribosylation factor-like 4C (ARL4C), mRNA [NM_001244315]	A_72_P255697	A_72_P255697	ENSSSCG00000016316	ADP-ribosylation factor-like protein 4C (ADP-ribosylation factor-like protein 7)(ADP-ribosylation factor-like protein LAK) [Source:UniProtKB/Swiss-Prot	0
21776	ARL6IP4	A_72_P334763	CATCTTCCCAAAGAGCGCAACTTCCCAGATATTAAACGTTCCCTGGTTGGAGAACAAAAA	AK231302	AK231302	Sus scrofa mRNA, clone:ITT010033G01, expressed in intestine [AK231302]	14	31574588	31574641	-	54	ENSSSCG00000009782	ARL6IP4	14	31574586	31577393	-	exon	ENSG00000182196	ARL6IP4	ENSBTAG00000001594	ARL6IP4	ENSMUSG00000029404	Arl6ip4	21776	A_72_P334763	NM_001185160	NM_001185160	NM_001185160	Ssc.54222	100157752	ARL6IP4	ADP-ribosylation-like factor 6 interacting protein 4		TC585003	Sus scrofa ADP-ribosylation-like factor 6 interacting protein 4 (ARL6IP4), transcript variant 1, mRNA [NM_001185160]	A_72_P334763	A_72_P334763	ENSSSCG00000009782	ADP-ribosylation factor-like protein 6-interacting protein 4 (ARL-6-interacting protein 4)(Aip-4)(SR-15)(SRp25)(SR-25)(HSP-975)(HSVI-binding protein) [Source:UniProtKB/Swiss-Prot	0
33482	ARL6IP5	A_72_P381993	CATACACATGGTCTAGAACTTGTACCCTTAGCAAGCTATCAAGAATAAAATTTATCAAGG	EW576117	EW576117	rspc018_g10.y1 spc Sus scrofa cDNA 5', mRNA sequence [EW576117]	13	55669746	55669803	+	58	ENSSSCG00000011507	ARL6IP5	13	55590553	55669972	+	exon	ENSG00000144746	ARL6IP5	ENSBTAG00000021506	ARL6IP5	ENSMUSG00000035199	Arl6ip5	33482	A_72_P381993	EW576117		EW576117	Ssc.1732					TC584658	rspc018_g10.y1 spc Sus scrofa cDNA 5', mRNA sequence [EW576117]	A_72_P381993	A_72_P381993	NULL	NULL	ARL6IP5
3431	ARL6IP6	A_72_P179111	GTGGGAAATGAATGTGTGCAGTGTGTTCCTGTTATCTGCTGATTATTGTTACTGAATAAA	TC255107	TC255107	Q3MHM8_BOVIN (Q3MHM8) ADP-ribosylation-like factor 6 interacting protein 6, complete [TC255107]	15	67118845	67118904	+	60	ENSSSCG00000015868	ARL6IP6	15	67086569	67118931	+	exon	ENSG00000177917	ARL6IP6	ENSBTAG00000001435	ARL6IP6	ENSMUSG00000026960	Arl6ip6	3431	A_72_P179111	XM_001926700	XM_001926700	XM_001926700	Ssc.1115	100152698	LOC100152698	ADP-ribosylation factor-like protein 6-interacting protein 6-like		TC566799	PREDICTED: Sus scrofa ADP-ribosylation factor-like protein 6-interacting protein 6-like (LOC100152698), mRNA [XM_001926700]	A_72_P179111	A_72_P179111	NULL	NULL	LOC100152698
23940	LRRC17	A_72_P100366	CAAAGAAGCAAAGTGTAAGAATCACCATTGTGGGATAACTTAGTAATTGTTCTGGTTGCA	AY609637	AY609637	Sus scrofa clone Clu_2249.scr.msk.p1.Contig1, mRNA sequence [AY609637]	9	113503088	113503147	+	60	ENSSSCG00000024869		9	113588356	113618633	+	upstream							23940	A_72_P100366	ENSSSCT00000016796	XM_003130237	AY609637	Ssc.82965	100513611	LOC100513611	leucine-rich repeat-containing protein 17-like	ENSSSCT00000016796	TC539058	leucine rich repeat containing 17 [Source:HGNC Symbol;Acc:16895] [ENSSSCT00000016796]	A_72_P100366	A_72_P100366	ENSSSCG00000015419	Leucine-rich repeat-containing protein 17 Precursor (p37NB) [Source:UniProtKB/Swiss-Prot	0
11292	ARPC2	A_72_P293659	TTTCTCCTAAGTATTTGAGTTCAAAACTCCTGTATCTAAAGAAATACGGTTGGGGTCATT	AY609460	AY609460	Sus scrofa clone Clu_1225.scr.msk.p1.Contig4, mRNA sequence [AY609460]	15	133377030	133377089	-	60	ENSSSCG00000016185	ARPC2	15	133377438	133389903	-	downstream	ENSG00000163466	ARPC2	ENSBTAG00000006600	ARPC2			11292	A_72_P293659	NM_001190239	NM_001190239	NM_001190239	Ssc.80889	100153175	ARPC2	actin related protein 2/3 complex, subunit 2, 34kDa		TC623723	Sus scrofa actin related protein 2/3 complex, subunit 2, 34kDa (ARPC2), mRNA [NM_001190239]	A_72_P293659	A_72_P293659	ENSSSCG00000016186	Transmembrane BAX inhibitor motif-containing protein 1 (Protein RECS1 homolog) [Source:UniProtKB/Swiss-Prot	0
32490	ARRB2	A_72_P057981	TCTGGGGGGCAAGGCCACTTTGTTTCTGAGGCTAAAGAAGAAAATAAACCTTTTAATAGC	TC261297	TC261297	Q59EM5_HUMAN (Q59EM5) Arrestin beta 2 isoform 1 variant (Fragment), partial (50%) [TC261297]	12	54280941	54280999	-	59	ENSSSCG00000017918	ARRB2	12	54281399	54286346	-	downstream	ENSBTAG00000035587	ARRB2	ENSMUSG00000060216	Arrb2			32490	A_72_P057981	AK232144	XM_003131923	AK232144	Ssc.44791	100170767	ARRB2	arrestin, beta 2		TC622774	Sus scrofa mRNA, clone:LNG010089B01, expressed in lung. [AK232144]	A_72_P057981	A_72_P057981	ENSSSCG00000017918	Arrestin beta 2 Fragment [Source:UniProtKB/TrEMBL	0
792	ARRDC2	A_72_P376733	CTGAATACTGTATAGCCCAAGAAATCCAAGTGGAGCAGACAAGACCCAACTACATAATTT	BX673372	BX673372	BX673372 Sus Scrofa library (scac) Sus scrofa cDNA clone scac0038.n.23 5prim, mRNA sequence [BX673372]	2	59340149	59340208	-	60	ENSSSCG00000013893	ARRDC2	2	59339281	59343898	-	exon	ENSG00000105643	ARRDC2	ENSBTAG00000039335	ARRDC2	ENSMUSG00000002910	Arrdc2	792	A_72_P376733	BX673372		BX673372	Ssc.9454					TC561208	BX673372 Sus Scrofa library (scac) Sus scrofa cDNA clone scac0038.n.23 5prim, mRNA sequence [BX673372]	A_72_P376733	A_72_P376733	NULL	NULL	0
9336	AS3MT	A_72_P031781	TGAGAGTCTTGACTGGTGATGTATGTATGTATGCCTTGTTAGAATTCACAGAAATGTATA	TC285031	TC285031	Q2SBK6_HAHCH (Q2SBK6) 1-acyl-sn-glycerol-3-phosphate acyltransferase, partial (6%) [TC285031]	14	123815931	123815990	+	60	ENSSSCG00000010592	AS3MT	14	123816085	123835880	+	upstream	ENSG00000214435	AS3MT	ENSMUSG00000003559	As3mt			9336	A_72_P031781	TC579081								TC579081	Rep: Mechanosensitive ion channel family protein - Loktanella vestfoldensis SKA53, partial (5%) [TC579081]	A_72_P031781	A_72_P031781	ENSSSCG00000010592	Arsenite methyltransferase (EC 2.1.1.137)(S-adenosyl-L-methionine:arsenic(III) methyltransferase)(Methylarsonite methyltransferase) [Source:UniProtKB/Swiss-Prot	0
22643	ASXL2	A_72_P059746	GTTTCACTTCACCGCAAGGAGAGAAAAGTCTCCCTATTGCACTACAACAGTGTACTAAGT	AK239003	AK239003	Sus scrofa mRNA, clone:THY010055B11, expressed in thymus [AK239003]	3	120172914	120172973	+	60	ENSSSCG00000008575	ASXL2	3	119991708	120169493	+	downstream	ENSG00000143970	ASXL2	ENSBTAG00000019983	ASXL2	ENSMUSG00000037486	Asxl2	22643	A_72_P059746	AK239003		AK239003	Ssc.12991					TC541861	Sus scrofa mRNA, clone:THY010055B11, expressed in thymus. [AK239003]	A_72_P059746	A_72_P059746	ENSSSCG00000008575	Putative Polycomb group protein ASXL2 (Additional sex combs-like protein 2) [Source:UniProtKB/Swiss-Prot	0
15721	KIF3C	A_72_P363908	GGCCCCAGCCCTGTTCAGATTAACACAGTCCGAAATAAAGGAATGAGTATCGTTACAGAA	TC260221	TC260221	Q4T867_TETNG (Q4T867) Chromosome undetermined SCAF7880, whole genome shotgun sequence. (Fragment), partial (7%) [TC260221]	3	120018115	120018171	+	57	ENSSSCG00000008575	ASXL2	3	119991708	120169493	+	intron	ENSG00000143970	ASXL2	ENSBTAG00000019983	ASXL2	ENSMUSG00000037486	Asxl2	15721	A_72_P363908	TC545665								TC545665	Rep: Predicted protein - Monosiga brevicollis MX1, partial (10%) [TC545665]	A_72_P363908	A_72_P363908	NULL	NULL	KIF3C
32773	ATG7	A_72_P046131	TTCTTATGATTCACAATCCCACCAGTACTGAGCTAAATAATAACCTTGGCTTTGGCATTG	AK240528	AK240528	Sus scrofa mRNA, clone:UTR010090B02, expressed in uterus [AK240528]	13	74915677	74915736	+	60	ENSSSCG00000011575	ATG7	13	74636984	74916092	+	exon	ENSG00000197548	ATG7	ENSBTAG00000035827	ATG7	ENSMUSG00000030314	Atg7	32773	A_72_P046131	NM_001190285	NM_001190285	NM_001190285	Ssc.76220	100462749	ATG7	ATG7 autophagy related 7 homolog (S. cerevisiae)		TC545916	Sus scrofa ATG7 autophagy related 7 homolog (S. cerevisiae) (ATG7), mRNA [NM_001190285]	A_72_P046131	A_72_P046131	NULL	NULL	ATG7
24242	ATG7	A_72_P337098	CTAAATAATAACCTTGGCTTTGGCATTGCCATTGATCTGGGACTCAGTTCCCTTCAAAAA	TC263452	TC263452	ATG7_HUMAN (O95352) Autophagy-related protein 7 (APG7-like) (Ubiquitin-activating enzyme E1-like protein) (hAGP7), partial (50%) [TC263452]	13	74915709	74915764	+	56	ENSSSCG00000011575	ATG7	13	74636984	74916092	+	exon	ENSG00000197548	ATG7	ENSBTAG00000035827	ATG7	ENSMUSG00000030314	Atg7	24242	A_72_P337098	TC550569								TC550569	Rep: Autophagy-related protein 7 - Homo sapiens (Human), partial (71%) [TC550569]	A_72_P337098	A_72_P337098	NULL	NULL	0
7759	ATG7	A_72_P364403	GCTAAATAATAACCTTGGCTTTGGCATTGCCATTGATCTGGGACTCAGTTCCCCTAAAAA	TC260387	TC260387	BC000091 ATG7 protein {Homo sapiens} (exp=-1; wgp=0; cg=0), partial (20%) [TC260387]	13	74915708	74915760	+	53	ENSSSCG00000011575	ATG7	13	74636984	74916092	+	exon	ENSG00000197548	ATG7	ENSBTAG00000035827	ATG7	ENSMUSG00000030314	Atg7	7759	A_72_P364403	TC545916								TC545916	Rep: Autophagy-related protein 7 - Homo sapiens (Human), partial (20%) [TC545916]	A_72_P364403	A_72_P364403	NULL	NULL	0
18273	ATL2	A_72_P346468	GGTATATAAGGCTAACATTTTGCAATACTTTCGTAGCCTTCTTTGGAACACCTATTAAAG	EW658615	EW658615	rtra17_n19r1.y1 tra Sus scrofa cDNA 5', mRNA sequence [EW658615]	3	108147332	108147392	+	55	ENSSSCG00000008487	ATL2	3	108108201	108147738	+	exon	ENSG00000119787	ATL2	ENSBTAG00000016167	ATL2	ENSMUSG00000059811	Atl2	18273	A_72_P346468	XM_003125223	XM_003125223	XM_003125223	Ssc.2396	100521264	LOC100521264	atlastin-2-like		TC571186	PREDICTED: Sus scrofa atlastin-2-like (LOC100521264), partial mRNA [XM_003125223]	A_72_P346468	A_72_P346468	NULL	NULL	LOC100521264
22110	TFDP2	A_72_P292954	CCCTGTAGTATAATTGTATGATTTCACCCAGTGTGCAATTTGTGAAAATGAACTGTCATT	AK232708	AK232708	Sus scrofa mRNA, clone:LVRM10010C11, expressed in liver [AK232708]	13	90553484	90553543	-	60	ENSSSCG00000011676		13	90496249	90523075	+	downstream							22110	A_72_P292954	AK232708	XM_003132449	AK232708	Ssc.847	100620214	TFDP2	transcription factor Dp-2 (E2F dimerization partner 2)		TC553670	Sus scrofa mRNA, clone:LVRM10010C11, expressed in liver. [AK232708]	A_72_P292954	A_72_P292954	NULL	NULL	LOC100514322
21806	ATP2B1	A_72_P362058	TTATGGAGACGATAAAAATGACCCTTTCTAGGTTTGACATGTTACCTCAATCCACCAGAA	TC268482	TC268482	Unknown	5	97685718	97685777	+	60	ENSSSCG00000027898	ATP2B1	5	97596830	97709794	+	intron	ENSG00000070961	ATP2B1	ENSBTAG00000009552	ATP2B1	ENSMUSG00000019943	Atp2b1	21806	A_72_P362058	TC559091								TC559091		A_72_P362058	A_72_P362058	NULL	NULL	0
26711	ATP6AP1L	A_72_P359798	CTGTCCATCCTGCCTGTGTCCATTGCTTATGCTTTTCATGCCTTCACACCATAATAAAAA	TC262423	TC262423	Unknown	2	92726294	92726353	+	60	ENSSSCG00000014132	ATP6AP1L	2	92702700	92719774	+	downstream	ENSG00000205464	ATP6AP1L	ENSMUSG00000078958	Atp6ap1l			26711	A_72_P359798	TC548604								TC548604		A_72_P359798	A_72_P359798	NULL	NULL	0
26814	ATP6V1C1	A_72_P358218	GTAACTTCGAAGGTGACCGTTCAGTTTGGGAACTTAATAAATGGCATCATGGATAAAAAA	TC297662	TC297662	Unknown	4	36886997	36887052	-	52	ENSSSCG00000006054	ATP6V1C1	4	36887066	36917862	-	downstream	ENSG00000155097	ATP6V1C1	ENSBTAG00000013513	ATP6V1C1	ENSMUSG00000022295	Atp6v1c1	26814	A_72_P358218	TC617845								TC617845		A_72_P358218	A_72_P358218	NULL	NULL	0
41927	ATXN10	A_72_P377953	TGTGCGTTTAAGTGAAAAATTGTACCTACTGTGGCTGCAGATAATAAATTCCTCTTGTTG	SCA10	AK233292	Sus scrofa mRNA, clone:LVRM10117G10, expressed in liver [AK233292]	5	809356	809415	-	60	ENSSSCG00000024864		5	809295	1029682	-	exon							41927	A_72_P377953	AY550076	XM_003125966	AY550076	Ssc.54747	414389	ATXN10	ataxin 10		TC589484	Sus scrofa spinocerbellar ataxia type 10 protein-like protein mRNA, partial cds. [AY550076]	A_72_P377953	A_72_P377953	ENSSSCG00000000008	Spinocerbellar ataxia type 10 protein-like protein Fragment [Source:UniProtKB/TrEMBL	0
3372	AUH	A_72_P046926	AGCAAACTAAACCCACCCAACATGACTAGAAGGAAATAAGTCATAAAGATCAGGGTAGAA	AJ958517	AJ958517	AJ958517 KN404_2 Sus scrofa cDNA clone C0007749a16 5', mRNA sequence [AJ958517]	14	3180177	3180236	-	60	ENSSSCG00000009591		14	3074952	3222366	-	intron	ENSBTAG00000047649	AUH					3372	A_72_P046926	AJ958517		AJ958517	Ssc.46185					TC527742	AJ958517 KN404_2 Sus scrofa cDNA clone C0007749a16 5', mRNA sequence [AJ958517]	A_72_P046926	A_72_P046926	NULL	NULL	0
42745	AUH	A_72_P268209	ACTTCATGGATGTGCTTGTGACTAATCGTCTTCACTAGATTAACAAGACTGCAAGCTTCT	DY427924	DY427924	1551325 MARC 3PIG Sus scrofa cDNA 5', mRNA sequence [DY427924]	14	3149811	3149870	-	60	ENSSSCG00000009591		14	3074952	3222366	-	intron	ENSBTAG00000047649	AUH					42745	A_72_P268209	TC569620								TC569620		A_72_P268209	A_72_P268209	NULL	NULL	0
6257	AXL	A_72_P177091	GTCTAAGAACCTAGATTCTCTATGTCAAAGATTCCAGATCATATGCTTCAAGATTCTAGA	AK237666	AK237666	Sus scrofa mRNA, clone:SPL010076H04, expressed in spleen [AK237666]	6	45072413	45072472	+	60	ENSSSCG00000026296		6	45070837	45071190	-	upstream							6257	A_72_P177091	NM_001128458	NM_001128458	NM_001128458	Ssc.30805	100144875	AXL	AXL receptor tyrosine kinase		TC529352	Sus scrofa AXL receptor tyrosine kinase (AXL), mRNA [NM_001128458]	A_72_P177091	A_72_P177091	NULL	NULL	AXL
36487	AZIN1	A_72_P030756	CCAGAAAACATCATTTACATAAGTCCTTGCAAGCAAGTGTCTCAGATAAAGTATGCGGCA	AK230591	AK230591	Sus scrofa mRNA, clone:AMP010013E09, expressed in alveolar macrophage [AK230591]	4	37099053	37099112	+	60	ENSSSCG00000023873	AZIN1	4	37079131	37109840	+	exon	ENSG00000155096	AZIN1	ENSBTAG00000007943	AZIN1	ENSMUSG00000037458	Azin1	36487	A_72_P030756	NM_001128488	NM_001128488	NM_001128488	Ssc.40959	100158237	AZIN1	antizyme inhibitor 1		TC535721	Sus scrofa antizyme inhibitor 1 (AZIN1), mRNA [NM_001128488]	A_72_P030756	A_72_P030756	NULL	NULL	AZIN1
34117	B2M	A_72_P186756	AATGAACAAAACATATTGTTAGGGAGTTCCCGTCTCGGGAGTGGCCCTAGAAAAGGCAAA	TC240840	TC240840	Q3PQ46_NITHA (Q3PQ46) GTP-binding precursor, partial (6%) [TC240840]	1	141476111	141476170	+	60	ENSSSCG00000004687	B2M	1	141436332	141517774	-	intron							34117	A_72_P186756	TC521310								TC521310	Rep: Probable GTP-binding protein engB - Nitrobacter hamburgensis (strain X14 / DSM 10229), partial (6%) [TC521310]	A_72_P186756	A_72_P186756	NULL	NULL	0
14800	B4GALT1	A_72_P136951	GGGGGGAATGTCTGACCTTGATGTTCAAAACAGAACTGTATTTTTGCCTTTAAATTTCCA	AK239727	AK239727	Sus scrofa mRNA, clone:THY010126B07, expressed in thymus [AK239727]	10	37635189	37635248	+	60	ENSSSCG00000010998	B4GALT1	10	37574130	37635309	+	exon	ENSG00000086062	B4GALT1	ENSBTAG00000015249	B4GALT1	ENSMUSG00000028413	B4galt1	14800	A_72_P136951	AK396184	XM_003130680	AK396184	Ssc.3967					TC596191	Sus scrofa mRNA, clone: PBL010100C02, expressed in peripheral blood lymphocytes. [AK396184]	A_72_P136951	A_72_P136951	NULL	NULL	LOC100511655
20969	B4GALT3	A_72_P229962	TGGCTCAGGGGCCTGGGATTTTGATATATTTTCTAATAAAGGACTTTGTCCCGCCAAAAA	TC261706	TC261706	B4GT3_RAT (Q6P768) Beta-1,4-galactosyltransferase 3 (Beta-1,4-GalTase 3) (Beta4Gal-T3) (b4Gal-T3) (UDP-galactose:beta-N-acetylglucosamine beta-1,4-galactosyltransferase 3) (UDP-Gal:beta-GlcNAc beta-1,4-galactosyltransferase 3) [Includes: N-a ,...	4	97141076	97141130	+	51	ENSSSCG00000006360	B4GALT3	4	97136072	97145070	+	exon	ENSG00000158850	B4GALT3	ENSBTAG00000021897	B4GALT3	ENSMUSG00000052423	B4galt3	20969	A_72_P229962	AK399159		AK399159	Ssc.54321					TC547822	Sus scrofa mRNA, clone: PTG010046C04, expressed in pituitary gland. [AK399159]	A_72_P229962	A_72_P229962	ENSSSCG00000006360	Beta-1,4-galactosyltransferase 3 (Beta-1,4-GalTase 3)(Beta4Gal-T3)(b4Gal-T3)(EC 2.4.1.-)(UDP-galactose:beta-N-acetylglucosamine beta-1,4-galactosyltransferase 3)(UDP-Gal:beta-GlcNAc beta-1,4-galactosyltransferase 3) [Includes N-acetyllactosamine synthase(EC 2.4.1.90)(Nal synthetase)	0
41602	B4GALT3	A_72_P330723	TCTGGACCTGGCTCAGGGGCCTGGGATTTTGATATATTTTCTAATAAAGGACTTTGTCTC	AK235562	AK235562	Sus scrofa mRNA, clone:OVRM10093E03, expressed in ovary [AK235562]	4	97141068	97141127	+	60	ENSSSCG00000006360	B4GALT3	4	97136072	97145070	+	exon	ENSG00000158850	B4GALT3	ENSBTAG00000021897	B4GALT3	ENSMUSG00000052423	B4galt3	41602	A_72_P330723	AK235562	XM_001927348	AK235562	Ssc.54321	100154856	LOC100154856	UDP-Gal:betaGlcNAc beta 1,4- galactosyltransferase 3		TC521119	Sus scrofa mRNA, clone:OVRM10093E03, expressed in ovary. [AK235562]	A_72_P330723	A_72_P330723	ENSSSCG00000006360	Beta-1,4-galactosyltransferase 3 (Beta-1,4-GalTase 3)(Beta4Gal-T3)(b4Gal-T3)(EC 2.4.1.-)(UDP-galactose:beta-N-acetylglucosamine beta-1,4-galactosyltransferase 3)(UDP-Gal:beta-GlcNAc beta-1,4-galactosyltransferase 3) [Includes N-acetyllactosamine synthase(EC 2.4.1.90)(Nal synthetase)	0
33223	B4galt5	A_72_P429669	AGAGGTGCCAGGGGTACATTTTTGCACTGAAATCTAAAGATGTTTTAAAAAACACTTTTC	AY803110	AY803110	Sus scrofa chromosome 17 clone pkmCon58, mRNA sequence [AY803110]	17	57578749	57578808	-	60	ENSSSCG00000007465	B4GALT5	17	57581157	57602483	-	downstream	ENSG00000158470	B4GALT5	ENSBTAG00000012626	B4GALT5	ENSMUSG00000017929	B4galt5	33223	A_72_P429669	AY803110		AY803110	Ssc.50764					TC607485	Sus scrofa chromosome 17 clone pkmCon58, mRNA sequence. [AY803110]	A_72_P429669	A_72_P429669	NULL	NULL	0
4070	BACH1	A_72_P116511	TTAAAAGATCCAGCATTCCTGCAGCTGCTGTATAGGTCTCAGCTGTGGTTCAGATTCAGT	TC263283	TC263283	Q31NJ6_SYNP7 (Q31NJ6) NADH dehydrogenase subunit 1, partial (7%) [TC263283]	13	203126818	203126875	+	58	ENSSSCG00000012029	BACH1	13	203134183	203148106	+	upstream	ENSG00000156273	BACH1	ENSBTAG00000004139	BACH1	ENSMUSG00000025612	Bach1	4070	A_72_P116511	TC550289								TC550289	Rep: NAD(P)H-quinone oxidoreductase subunit 1 (EC 1.6.5.-) (NAD(P)H dehydrogenase I subunit 1) - Synechococcus sp. (strain ATCC 27144 / PCC 6301 / SAUG 1402/1)(Anacystis nidulans), partial (7%) [TC550289]	A_72_P116511	A_72_P116511	NULL	NULL	0
10732	BAG2	A_72_P070776	CTTCCAGTGAGGGACATGTCCCAGTGTTGTTAGTTTTATGAATAACAATTAAAACTAGCA	CK463424	CK463424	934329 MARC 4PIG Sus scrofa cDNA 5', mRNA sequence [CK463424]	7	33129096	33129155	-	60	ENSSSCG00000001494	BAG2	7	33129268	33140672	-	downstream	ENSG00000112208	BAG2	ENSBTAG00000005355	BAG2	ENSMUSG00000042215	Bag2	10732	A_72_P070776	ENSSSCT00000001668	XM_003128336	XM_003128336	Ssc.93745	100522554	LOC100522554	BAG family molecular chaperone regulator 2-like	ENSSSCT00000001668	TC565196	Uncharacterized protein [Source:UniProtKB/TrEMBL;Acc:F1RZV1] [ENSSSCT00000001668]	A_72_P070776	A_72_P070776	ENSSSCG00000001496	NULL	LOC100155992
13288	BAG3	A_72_P234072	TTTTCTGTGTCTGTTCAGCCCATTGTTGAGTGAAACTAATGCCCATTTCAGTCCCCCTCT	TC268221	TC268221	Unknown	14	141036642	141036701	+	60	ENSSSCG00000010686	BAG3	14	141034618	141058597	+	intron	ENSG00000151929	BAG3	ENSBTAG00000013641	BAG3	ENSMUSG00000030847	Bag3	13288	A_72_P234072	TC558643								TC558643		A_72_P234072	A_72_P234072	ENSSSCG00000010686	BAG family molecular chaperone regulator 3 (BAG-3)(Bcl-2-associated athanogene 3)(Bcl-2-binding protein Bis)(Docking protein CAIR-1) [Source:UniProtKB/Swiss-Prot	0
17490	BAIAP2	A_72_P022216	AGACCTTGTATGAAGACGTGAAGTGCTGACACTATTTTTCCTGTTTCCTTTCCCTTTTTT	TC254467	TC254467	Q44AX9_SOLUS (Q44AX9) Acetyl-CoA hydrolase , partial (5%) [TC254467]	12	1520255	1520314	-	56	ENSSSCG00000017142	BAIAP2	12	1516513	1572531	-	intron	ENSG00000175866	BAIAP2	ENSBTAG00000019044	BAIAP2	ENSMUSG00000025372	Baiap2	17490	A_72_P022216	AK399328		AK399328	Ssc.11646					TC549569	Sus scrofa mRNA, clone: TCH010048F08, expressed in trachea. [AK399328]	A_72_P022216	A_72_P022216	ENSSSCG00000017142	Brain-specific angiogenesis inhibitor 1-associated protein 2 (BAI1-associated protein 2)(BAI-associated protein 2)(Protein BAP2)(Insulin receptor substrate p53)(Insulin receptor substrate protein of 53 kDa)(IRSp53)(Insulin receptor substrate p53/p58)(IRSp53/58)(IRS-58)(Fas ligand-associated factor 3)(FLAF3) [Source:UniProtKB/Swiss-Prot	0
28661	BCAR1	A_72_P416793	GTTGCCTCTGCACCAGGAGAAAACCCTAAAAAACTATTTTTCATTATTGATTTTCCAATC	TC299710	TC299710	MMU28151 Crk-associated substrate {Mus musculus} (exp=-1; wgp=0; cg=0), partial (12%) [TC283470]	6	12247457	12247516	+	60	ENSSSCG00000028878	BCAR1	6	12235319	12247078	+	downstream	ENSG00000050820	BCAR1	ENSBTAG00000012002	BCAR1	ENSMUSG00000031955	Bcar1	28661	A_72_P416793	TC589390	XR_130630	XR_130630						TC589390	Rep: Breast cancer anti-estrogen resistance protein 1 (CRK-associated substrate) (p130cas). - Canis familiaris, partial (12%) [TC589390]	A_72_P416793	A_72_P416793	NULL	NULL	BCAR1
36616	BCAT1	A_72_P186731	AGACACGTGCTTTATTGTTTGCAGGTTCCTCATCAAATCTTTAATTATACACTGTTTCTG	TC240829	TC240829	Unknown	5	52629660	52629719	+	60	ENSSSCG00000029163	BCAT1	5	52535052	52594736	+	downstream	ENSG00000060982	BCAT1	ENSBTAG00000013825	BCAT1	ENSMUSG00000030268	Bcat1	36616	A_72_P186731	TC571043								TC571043		A_72_P186731	A_72_P186731	NULL	NULL	BCAT1
34098	BECN1	A_72_P302859	GACTTTCTTTATTCCTTAGGGGATTGTTTGCCTCAAAGGCTTTAAAGTTTGTTTTGTTTG	ATG6	NM_001044530	Sus scrofa beclin 1 (ATG6), mRNA [NM_001044530]	12	20268298	20268357	+	60	ENSSSCG00000017386	BECN1	12	20256889	20268928	+	exon	ENSG00000126581	BECN1	ENSBTAG00000019914	BECN1	ENSMUSG00000035086	Becn1	34098	A_72_P302859	NM_001044530	NM_001044530	NM_001044530	Ssc.8408	733576	BECN1	beclin 1, autophagy related	ENSSSCT00000018926	TC518240	Sus scrofa beclin 1, autophagy related (BECN1), mRNA [NM_001044530]	A_72_P302859	A_72_P302859	ENSSSCG00000017386	Beclin-1 [Source:UniProtKB/Swiss-Prot	0
8912	BIVM	A_72_P400533	GGACCGAAAGAGATTTTTAGGTTGCTGATTTTGTTACTTCATACTGAAACTTTTACGAAG	AK232672	AK232672	Sus scrofa mRNA, clone:LVRM10002C06, expressed in liver [AK232672]	11	78484701	78484760	-	56	ENSSSCG00000009534	BIVM	11	78484671	78490845	-	exon	ENSG00000134897	BIVM	ENSBTAG00000014043	ERCC5	ENSMUSG00000041684	Bivm	8912	A_72_P400533	NM_001252098	NM_001252098	NM_001252098	Ssc.10317	100512068	BIVM	basic, immunoglobulin-like variable motif containing		TC521463	Sus scrofa basic, immunoglobulin-like variable motif containing (BIVM), mRNA [NM_001252098]	A_72_P400533	A_72_P400533	ENSSSCG00000009534	Basic immunoglobulin-like variable motif-containing protein [Source:UniProtKB/Swiss-Prot	0
4838	BLOC1S2	A_72_P429529	TTTTGCCTGGGGATGGATGACACCTTTACATGTGCTCCCTTTTGTGTGTATGTGTTAGGT	AK237287	AK237287	Sus scrofa mRNA, clone:SPL010021B04, expressed in spleen [AK237287]	14	120893627	120893686	-	60	ENSSSCG00000010551	BLOC1S2	14	120893569	120900535	-	exon	ENSG00000196072	BLOC1S2	ENSBTAG00000010739	BLOC1S2			4838	A_72_P429529	AK397379	XM_001929529	AK397379	Ssc.17497					TC534917	Sus scrofa mRNA, clone: SKNB10085C05, expressed in skin. [AK397379]	A_72_P429529	A_72_P429529	ENSSSCG00000010551	Biogenesis of lysosome-related organelles complex 1 subunit 2 (BLOC subunit 2)(Centrosome-associated protein) [Source:UniProtKB/Swiss-Prot	0
12778	BLOC1S4	A_72_P327628	ACATGATTTTCTATGTCTTCCAGTTCAGACTTGAAAGCTACTTGGTGTGGGGTTTGGGCG	CF361025	CF361025	827327 MARC 3PIG Sus scrofa cDNA 5', mRNA sequence [CF361025]	8	3146122	3146181	+	60	ENSSSCG00000030673	BLOC1S4	8	3145173	3145832	+	downstream	ENSG00000186222	BLOC1S4	ENSBTAG00000003766	CNO	ENSMUSG00000060708	Cno	12778	A_72_P327628	TC616847	XM_003356845	XM_003356845						TC616847	Rep: Protein cappuccino homolog - Homo sapiens (Human), partial (93%) [TC600331]	A_72_P327628	A_72_P327628	NULL	NULL	0
11536	BMP4	A_72_P009891	CTCACTCACACACTACACAGACCGCTTCCTTATAGCTGGACTTTTATCTTTAAGAAAAAA	BMP4	NM_001101031	Sus scrofa bone morphogenetic protein 4 (BMP4), mRNA [NM_001101031]	1	203774110	203774169	-	60	ENSSSCG00000005045	BMP4	1	203773959	203776407	-	exon	ENSG00000125378	BMP4	ENSBTAG00000003835	BMP4	ENSMUSG00000021835	Bmp4	11536	A_72_P009891	NM_001101031	NM_001101031	NM_001101031	Ssc.16690	100113425	BMP4	bone morphogenetic protein 4	ENSSSCT00000005561	TC531192	Sus scrofa bone morphogenetic protein 4 (BMP4), mRNA [NM_001101031]	A_72_P009891	A_72_P009891	ENSSSCG00000005045	Bone morphogenetic protein 4 [Source:UniProtKB/TrEMBL	0
25194	BMP4	A_72_P232277	CCCTAAACATTCACCTTGACCTTATTTATGACTTTATGTGCAAATGTTTTGGCCATATTG	BMP4	NM_001101031	Sus scrofa bone morphogenetic protein 4 (BMP4), mRNA [NM_001101031]	1	203774032	203774091	-	56	ENSSSCG00000005045	BMP4	1	203773959	203776407	-	exon	ENSG00000125378	BMP4	ENSBTAG00000003835	BMP4	ENSMUSG00000021835	Bmp4	25194	A_72_P232277	NM_001101031	NM_001101031	NM_001101031	Ssc.16690	100113425	BMP4	bone morphogenetic protein 4	ENSSSCT00000005561	TC518231	Sus scrofa bone morphogenetic protein 4 (BMP4), mRNA [NM_001101031]	A_72_P232277	A_72_P232277	ENSSSCG00000005045	Bone morphogenetic protein 4 [Source:UniProtKB/TrEMBL	0
14990	MACF1	A_72_P381563	CAGCCTCTCTCCACGTTGATCCTGCTCCATACATTGGGTGTATATTTATTCTGAATGGGA	AK239642	AK239642	Sus scrofa mRNA, clone:THY010118G05, expressed in thymus [AK239642]	6	88401828	88401887	+	60	ENSSSCG00000027920		6	88407390	88449919	+	upstream							14990	A_72_P381563	ENSSSCT00000004050	XM_003127807	AK346151	Ssc.22232				ENSSSCT00000004050	TC567610	microtubule-actin crosslinking factor 1 [Source:HGNC Symbol;Acc:13664] [ENSSSCT00000004050]	A_72_P381563	A_72_P381563	ENSSSCG00000003654	NULL	MACF1
10555	BNIP1	A_72_P081211	AGGGAAGGAGGAGGAGGAAAATACATCCATTCCTTGAATAAAGTTGACTATTTAATAGCA	AK232650	AK232650	Sus scrofa mRNA, clone:LVR010105F05, expressed in liver [AK232650]	16	55441396	55441455	-	60	ENSSSCG00000016985	BNIP1	16	55441390	55453408	-	exon	ENSG00000113734	BNIP1	ENSBTAG00000002021	BNIP1	ENSMUSG00000024191	Bnip1	10555	A_72_P081211	ENSSSCT00000018495	XM_003134044	AK234579	Ssc.2729				ENSSSCT00000018495	TC523899	BCL2/adenovirus E1B 19kDa interacting protein 1 [Source:HGNC Symbol;Acc:1082] [ENSSSCT00000018495]	A_72_P081211	A_72_P081211	ENSSSCG00000016985	Vesicle transport protein SEC20 (BCL2/adenovirus E1B 19 kDa protein-interacting protein 1)(Transformation-related gene 8 protein)(TRG-8) [Source:UniProtKB/Swiss-Prot	0
31803	BOLA3	A_72_P114141	TTCCCAGAAATTCTGATTGTCCTCATATCCTGTCACTAAATTCTTTTCTGCTCGCAAAAA	TC287649	TC287649	Q7P220_CHRVO (Q7P220) Probable transmembrane protein, partial (5%) [TC287649]	3	72016477	72016529	+	53	ENSSSCG00000008291	BOLA3	3	72003219	72015067	+	downstream	ENSBTAG00000015193	BOLA3	ENSMUSG00000045160	Bola3			31803	A_72_P114141	TC597410								TC597410	Rep: Probable transmembrane protein - Chromobacterium violaceum, partial (5%) [TC597410]	A_72_P114141	A_72_P114141	NULL	NULL	0
29035	CARNS1	A_72_P173876	TATGTTCTGTAAATTGTATGCAGAGACTGCTGTGGGTAGTTTGCTGGCTGCCTTTGTCTC	TC291358	TC291358	Unknown	2	61886502	61886561	+	60	ENSSSCG00000022227	BRD4	2	61827882	61924756	+	intron	ENSG00000141867	BRD4	ENSBTAG00000002495	BRD4	ENSMUSG00000024002	Brd4	29035	A_72_P173876	AK393488		AK393488						TC604891	Sus scrofa mRNA, clone: KDN010062H01, expressed in kidney. [AK393488]	A_72_P173876	A_72_P173876	NULL	NULL	0
14454	BRD8	A_72_P036691	CTTGTGAAGTGTACAGACCTTAAAGAAAAAACCAAAACCTATGAAGTGTGTATGTACACA	TC266589	TC266589	Unknown	2	145881077	145881136	-	60	ENSSSCG00000014327	BRD8	2	145880841	145900801	-	exon	ENSG00000112983	BRD8	ENSBTAG00000008753	BRD8	ENSMUSG00000003778	Brd8	14454	A_72_P036691	AK347365	XM_003123962	AK347365	Ssc.35024	100518182	BRD8	bromodomain containing 8		TC532525	Sus scrofa mRNA, clone:OVR010017G05, expressed in ovary. [AK347365]	A_72_P036691	A_72_P036691	NULL	NULL	BRD8
5896	BRIX1	A_72_P288249	TCTAATTAGTGTGGCATTTAGAAGAGAAAAGTTAAAATTAAGATTTTTGTGGCTGGGGGG	AY610198	AY610198	Sus scrofa clone Clu_9413.scr.msk.p1.Contig1, mRNA sequence [AY610198]	16	21422386	21422445	+	60	ENSSSCG00000016827	BRIX1	16	21414092	21422485	+	exon	ENSG00000113460	BRIX1	ENSBTAG00000019211	BRIX1	ENSMUSG00000022247	Brix1	5896	A_72_P288249	ENSSSCT00000018322		AY610198	Ssc.15104	100513502	BRIX1	BRX1, biogenesis of ribosomes, homolog (S. cerevisiae)	ENSSSCT00000018322	TC522336	BRX1, biogenesis of ribosomes, homolog (S. cerevisiae) [Source:HGNC Symbol;Acc:24170] [ENSSSCT00000018322]	A_72_P288249	A_72_P288249	ENSSSCG00000016827	Brix domain-containing protein 2 (Ribosome biogenesis protein Brix) [Source:UniProtKB/Swiss-Prot	0
26874	BRK1	A_72_P057951	GACGTTTGCCAAGTACTTACTATGTAGGCACTTTAAATTCCAATAAAAGATACAGTGTTG	AK231623	AK231623	Sus scrofa mRNA, clone:LNG010002E05, expressed in lung [AK231623]	13	73396861	73396920	+	60	ENSSSCG00000011565	BRK1	13	73387883	73396041	+	downstream	ENSG00000254999	BRK1	ENSBTAG00000016098	BRK1	ENSMUSG00000033940	6720456B07Rik	26874	A_72_P057951	AK231835	XM_003483212	AK231835	Ssc.5007					TC605537	Sus scrofa mRNA, clone:LNG010030B03, expressed in lung. [AK231835]	A_72_P057951	A_72_P057951	ENSSSCG00000011565	NULL	LOC100522899
1790	C3orf10	A_72_P428984	GCCAAGTACTTACTATGTAGGCACTTTAAATTCCAATAAAAGATACAGTGTTGAATCAGG	AK231623	AK231623	Sus scrofa mRNA, clone:LNG010002E05, expressed in lung [AK231623]	13	73396868	73396927	+	60	ENSSSCG00000011565	BRK1	13	73387883	73396041	+	downstream	ENSG00000254999	BRK1	ENSBTAG00000016098	BRK1	ENSMUSG00000033940	6720456B07Rik	1790	A_72_P428984	AK231835	XM_003483212	AK231835	Ssc.5007					TC605537	Sus scrofa mRNA, clone:LNG010030B03, expressed in lung. [AK231835]	A_72_P428984	A_72_P428984	ENSSSCG00000011565	NULL	LOC100522899
13273	BTAF1	A_72_P377938	ATATACATGTACAGGTAATAAACATCCCCCAGGTTTGTGGCTGGCCATACACATAGGCAT	CV872585	CV872585	PDUts1104F04 Porcine testis cDNA library I Sus scrofa cDNA clone PDUts1104F04 5' similar to homologue to emb [CV872585]	14	113154029	113154088	+	60	ENSSSCG00000010467	BTAF1	14	113060230	113153588	+	downstream	ENSG00000095564	BTAF1	ENSBTAG00000016104	BTAF1	ENSMUSG00000040565	Btaf1	13273	A_72_P377938	XM_001925217	XM_003359291	XM_001925217	Ssc.2418					TC565055	PREDICTED: Sus scrofa BTAF1 RNA polymerase II, B-TFIID transcription factor-associated, 170kDa (Mot1 homolog, S. cerevisiae) (BTAF1), mRNA [XM_001925217]	A_72_P377938	A_72_P377938	ENSSSCG00000010467	TATA-binding protein-associated factor 172 (EC 3.6.1.-)(ATP-dependent helicase BTAF1)(TBP-associated factor 172)(TAF-172)(TAF(II)170)(B-TFIID transcription factor-associated 170 kDa subunit) [Source:UniProtKB/Swiss-Prot	0
38546	ARNTL	A_72_P035936	CAGAGCCATTGATACAAGTCAATCTTACTATGTGTAACTTCAGACAAAGTGGAACTAAGC	ARNTL	NM_001097425	Sus scrofa aryl hydrocarbon receptor nuclear translocator-like (ARNTL), mRNA [NM_001097425]	2	49161908	49161967	+	60	ENSSSCG00000013395	BTBD10	2	49163323	49215258	-	downstream	ENSG00000148925	BTBD10	ENSBTAG00000013033	BTBD10	ENSMUSG00000038187	Btbd10	38546	A_72_P035936	NM_001097425	NM_001097425	NM_001097425	Ssc.22590	100037286	ARNTL	aryl hydrocarbon receptor nuclear translocator-like	ENSSSCT00000014633	TC614043	Sus scrofa aryl hydrocarbon receptor nuclear translocator-like (ARNTL), mRNA [NM_001097425]	A_72_P035936	A_72_P035936	ENSSSCG00000013396	BMAL1 [Source:UniProtKB/TrEMBL	0
39334	BTBD16	A_72_P419304	ACATTGTGACTCCCTTCTAAAACTCGTTTCATGTCTGATGGCATAGGACTTCCTGGCAGA	TC256827	TC256827	Unknown	14	143109124	143109183	+	60	ENSSSCG00000010701	BTBD16	14	143144544	143200589	+	upstream	ENSG00000138152	BTBD16	ENSBTAG00000008819	BTBD16	ENSMUSG00000040298	Btbd16	39334	A_72_P419304	TC541118								TC541118		A_72_P419304	A_72_P419304	NULL	NULL	0
43508	BTBD9	A_72_P039896	TATGCCACCTGCTAATGTCATGTTCAGAAGTAAGTGTAGATAAATGTTTACTAACTTCCA	AK232569	AK232569	Sus scrofa mRNA, clone:LVR010084A05, expressed in liver [AK232569]	7	38947942	38948000	-	59	ENSSSCG00000030073	BTBD9	7	38947185	39089845	-	exon							43508	A_72_P039896	NM_001243303	NM_001243303	NM_001243303	Ssc.18243	100156900	BTBD9	BTB (POZ) domain containing 9		TC530054	Sus scrofa BTB (POZ) domain containing 9 (BTBD9), mRNA [NM_001243303]	A_72_P039896	A_72_P039896	ENSSSCG00000001585	BTB/POZ domain-containing protein 9 [Source:UniProtKB/Swiss-Prot	0
22728	BTC	A_72_P123766	TGTGTTACTGTCACCATCATACTGTCTGTAGTCTTGATTTTCCTGATGTTTCTTTGCTCC	TC277111	TC277111	Unknown	8	74827432	74827491	+	60	ENSSSCG00000008965	BTC	8	74806489	74824445	+	downstream	ENSG00000174808	BTC	ENSBTAG00000004237	BTC	ENSMUSG00000082361	Btc	22728	A_72_P123766	AK343801		AK343801	Ssc.47569	100505411	BTC	betacellulin		TC575670	Sus scrofa mRNA, clone:AMP010050H12, expressed in alveolar macrophages. [AK343801]	A_72_P123766	A_72_P123766	ENSSSCG00000008965	Probetacellulin Precursor [Contains Betacellulin(BTC)] [Source:UniProtKB/Swiss-Prot	0
25784	BTC	A_72_P410733	CCTTGAAATGGGATTATATCAAATGATTCATGTTGGAGCCCCTTTATTTTGAAAAGCCTC	ES447056	ES447056	EST-AO225A10 Alveolar macrophage from PRRSV-infected pig Sus scrofa cDNA clone AO225A10, mRNA sequence [ES447056]	8	74828260	74828319	+	60	ENSSSCG00000008965	BTC	8	74806489	74824445	+	downstream	ENSG00000174808	BTC	ENSBTAG00000004237	BTC	ENSMUSG00000082361	Btc	25784	A_72_P410733	AK343801		AK343801	Ssc.47569	100505411	BTC	betacellulin		TC575670	Sus scrofa mRNA, clone:AMP010050H12, expressed in alveolar macrophages. [AK343801]	A_72_P410733	A_72_P410733	NULL	NULL	0
32449	btg1	A_72_P171901	CTGGTATTTTTCTCTCTTCAATAGCAGTGGCCTGTGCCTGCAGCAAATGTGAAATAAATC	TC300520	TC300520	Q4WT67_ASPFU (Q4WT67) MSF membrane transporter, partial (3%) [TC300520]	5	95127019	95127078	+	60	ENSSSCG00000000914	BTG1	5	95088441	95091191	+	downstream	ENSG00000133639	BTG1	ENSBTAG00000020330	BTG1	ENSMUSG00000036478	Btg1	32449	A_72_P171901	TC624166								TC624166	Rep: Predicted protein - Monosiga brevicollis MX1, partial (17%) [TC624166]	A_72_P171901	A_72_P171901	NULL	NULL	0
13209	BTRC	A_72_P119386	GTAGTCAATGTACCAATATGTTCACGATCTAGGATCATGAAATATAGTGCGTTTTGGTTT	TC264786	TC264786	Unknown	14	122331268	122331327	+	60	ENSSSCG00000010563	BTRC	14	122141902	122331392	+	exon	ENSG00000166167	BTRC	ENSBTAG00000007476	BTRC	ENSMUSG00000025217	Btrc	13209	A_72_P119386	TC552727								TC552727	Rep: Rhomboid domain-containing protein 2. - Canis familiaris, partial (6%) [TC552727]	A_72_P119386	A_72_P119386	NULL	NULL	BTRC
13148	BZW2	A_72_P052646	GAGGGTATGGAGGCATATTTATGGAATTTAGAGTTTTAGGTCATAGACAGTTAACATACA	TC295484	TC295484	Unknown	9	94815897	94815956	+	60	ENSSSCG00000023118	BZW2	9	94800587	94817628	+	intron	ENSG00000136261	BZW2	ENSBTAG00000014262	BZW2			13148	A_72_P052646	TC613266								TC613266		A_72_P052646	A_72_P052646	NULL	NULL	0
9246	C10orf54	A_72_P356863	GTTTGTTTTTCTACACGTACACGAGGGGCGTCCCTTGGTGGAATTAAAAAGTTTTAATGG	BX676607	BX676607	BX676607 Sus Scrofa library (scac) Sus scrofa cDNA clone scac0029.b.14 3prim, mRNA sequence [BX676607]	14	80558170	80558228	-	54	ENSSSCG00000010280	C10orf54	14	80559386	80584461	-	downstream	ENSG00000107738	C10orf54	ENSBTAG00000010888	MGC151567	ENSMUSG00000020101	4632428N05Rik	9246	A_72_P356863	XM_001928537	XM_001928537	XM_001928537	Ssc.49160	100154373	LOC100154373	platelet receptor Gi24-like		TC602418	PREDICTED: Sus scrofa platelet receptor Gi24-like (LOC100154373), mRNA [XM_001928537]	A_72_P356863	A_72_P356863	NULL	NULL	0
14584	C11orf1	A_72_P084461	AAGGACAGCTAAGGATTTATCTGACTGTAGCACAGTTTTACTCTCTGAGTAAATAAAACA	AK231752	AK231752	Sus scrofa mRNA, clone:LNG010019E12, expressed in lung [AK231752]	9	44425397	44425456	+	56	ENSSSCG00000015024	C11orf1	9	44420374	44425460	+	exon	ENSG00000137720	C11orf1	ENSMUSG00000037971	1110032A03Rik			14584	A_72_P084461	ENSSSCT00000016388	XM_003129859	AK231752	Ssc.94024	100518503	LOC100518503	UPF0686 protein C11orf1 homolog	ENSSSCT00000016388		chromosome 11 open reading frame 1 [Source:HGNC Symbol;Acc:1163] [ENSSSCT00000016388]	A_72_P084461	A_72_P084461	ENSSSCG00000015024	UPF0686 protein C11orf1 [Source:UniProtKB/Swiss-Prot	0
1127	C11orf84	A_72_P432819	CTGCTGTGACTTTTGGGCTCACTTAATCTCTCTAGGCCTGTTTGCTCATCTGTTAAAAAA	BQ604738	BQ604738	MI-P-CP1-nzc-m-12-0-UI.s1 MI-P-CP1 Sus scrofa cDNA clone MI-P-CP1-nzc-m-12-0-UI 3', mRNA sequence [BQ604738]	2	7447399	7447458	-	52	ENSSSCG00000013048	C11orf84	2	7464512	7506772	-	downstream	ENSG00000168005	C11orf84	ENSBTAG00000018022	C29H11orf84	ENSMUSG00000024970	AI846148	1127	A_72_P432819	BQ604738		BQ604738	Ssc.13195						MI-P-CP1-nzc-m-12-0-UI.s1 MI-P-CP1 Sus scrofa cDNA clone MI-P-CP1-nzc-m-12-0-UI 3', mRNA sequence [BQ604738]	A_72_P432819	A_72_P432819	NULL	NULL	0
10472	C12orf4	A_72_P158471	AACTTGATGCTGTGTGGAGTGAATCATCTTGATTCTGGACTCTGTATTTTGCAAATTCCT	EW255323	EW255323	rhyp32c_a5.y1 hyp Sus scrofa cDNA 5', mRNA sequence [EW255323]	5	68149964	68150024	+	55	ENSSSCG00000000723	C12orf4	5	68104334	68145457	+	downstream	ENSG00000047621	C12orf4	ENSMUSG00000030347	D6Wsu163e			10472	A_72_P158471	EW255323		EW255323	Ssc.14174					TC575338	rhyp32c_a5.y1 hyp Sus scrofa cDNA 5', mRNA sequence [EW255323]	A_72_P158471	A_72_P158471	NULL	NULL	0
3985	C12orf4	A_72_P174486	GTGGAGTGAATCATCCTTGATTCTGGACTCTGTATTTTGCAAATTCCTTTACTTGTTAAA	TC291534	TC291534	Unknown	5	68149977	68150036	+	56	ENSSSCG00000000723	C12orf4	5	68104334	68145457	+	downstream	ENSG00000047621	C12orf4	ENSMUSG00000030347	D6Wsu163e			3985	A_72_P174486	TC575338								TC575338	Rep: Guanylin - Ovis aries (Sheep), partial (20%) [TC575338]	A_72_P174486	A_72_P174486	NULL	NULL	0
32196	C13orf33	A_72_P097581	AATGGCATGTACCCTAGTTGTGCGATTACACTTTTTCCTTCACATTCAATATAGAATTGA	AY609558	AY609558	Sus scrofa clone Clu_17947.scr.msk.p1.Contig1, mRNA sequence [AY609558]	11	7414300	7414359	+	60	ENSSSCG00000009331	C13orf33	11	7396534	7414732	+	exon	ENSG00000102802	C13orf33	ENSBTAG00000008271	C12H13orf33	ENSMUSG00000029659	6330406I15Rik	32196	A_72_P097581	AK350672	XM_001927721	AK350672	Ssc.44028	100153765	LOC100153765	uncharacterized protein C13orf33 homolog		TC550379	Sus scrofa mRNA, clone:TCH010008G02, expressed in trachea. [AK350672]	A_72_P097581	A_72_P097581	ENSSSCG00000009331	Uncharacterized protein C13orf33 (Activated in W/Wv mouse stomach 3 homolog)(hAWMS3) [Source:UniProtKB/Swiss-Prot	0
6900	C13orf33	A_72_P193087	CTACTGATTGTCCTTTCATTTATATTTGAAATGGCATGTACCCTAGTTGTGCGATTACAT	AY609558	AY609558	Sus scrofa clone Clu_17947.scr.msk.p1.Contig1, mRNA sequence [AY609558]	11	7414271	7414329	+	59	ENSSSCG00000009331	C13orf33	11	7396534	7414732	+	exon	ENSG00000102802	C13orf33	ENSBTAG00000008271	C12H13orf33	ENSMUSG00000029659	6330406I15Rik	6900	A_72_P193087	AK350672	XM_001927721	AK350672	Ssc.44028	100153765	LOC100153765	uncharacterized protein C13orf33 homolog		TC550379	Sus scrofa mRNA, clone:TCH010008G02, expressed in trachea. [AK350672]	A_72_P193087	A_72_P193087	ENSSSCG00000009331	Uncharacterized protein C13orf33 (Activated in W/Wv mouse stomach 3 homolog)(hAWMS3) [Source:UniProtKB/Swiss-Prot	0
4873	C14orf118	A_72_P162396	GCTTCTAAAAATAGAGAAGGTCCTATGGGAAACTAGGGAAAGGAGATGAAGACTGTTCAC	DN115163	DN115163	1114597 MARC 4PIG Sus scrofa cDNA 5', mRNA sequence [DN115163]	7	105431826	105431885	+	60	ENSSSCG00000002387	C14orf118	7	105370887	105416373	+	downstream	ENSG00000089916	C14orf118	ENSBTAG00000003084	C10H14orf118	ENSMUSG00000021254	1700020O03Rik	4873	A_72_P162396	TC532942								TC532942		A_72_P162396	A_72_P162396	ENSSSCG00000002387	Uncharacterized protein C14orf118 [Source:UniProtKB/Swiss-Prot	0
11239	CCDC175	A_72_P152946	ACTGAACCTTCACGGATACTTTCAGAAGGAGCCAATGGTCACTGAATGTAAAATGCCAAA	AK233816	AK233816	Sus scrofa mRNA, clone:MLN010037C04, expressed in mesenteric lymph node [AK233816]	1	209639849	209639908	+	60	ENSSSCG00000027678	C14orf38	1	209647815	209714640	-	downstream	ENSG00000151838	C14orf38	ENSBTAG00000011448	C10H14orf38	ENSMUSG00000021086	4930403N07Rik	11239	A_72_P152946	AK233816		AK233816	Ssc.5740					TC576977	Sus scrofa mRNA, clone:MLN010037C04, expressed in mesenteric lymph node. [AK233816]	A_72_P152946	A_72_P152946	NULL	NULL	JKAMP
34435	C14orf45	A_72_P230302	CTCTGAAGTGGCCTCATTTGGAATTTCTCAGATTTTACGTTGTGCTAATTGATTATGTAA	TC261842	TC261842	Unknown	7	103115114	103115173	-	60	ENSSSCG00000002356	C14orf45	7	103070839	103114503	+	downstream	ENSG00000119636	C14orf45	ENSBTAG00000018467	C14orf45	ENSMUSG00000057265	2900006K08Rik	34435	A_72_P230302	TC604884								TC604884		A_72_P230302	A_72_P230302	NULL	NULL	LOC100506517
13756	C15orf40	A_72_P314443	CCTCTGCTAATAGAAGAGCTGATTTGCAGTTGGGTGCTTTGTCTAAAGTAAAAATATTAT	TC292497	TC292497	Unknown	7	57424085	57424144	+	56	ENSSSCG00000030131	C15orf40	7	57417819	57425005	+	exon	ENSG00000169609	C15orf40	ENSBTAG00000016522	C21H15ORF40	ENSMUSG00000025102	3110040N11Rik	13756	A_72_P314443	XM_001929182	XM_001929182	XM_001929182	Ssc.21706	100152820	LOC100152820	UPF0235 protein C15orf40 homolog		TC569471	PREDICTED: Sus scrofa UPF0235 protein C15orf40 homolog (LOC100152820), mRNA [XM_001929182]	A_72_P314443	A_72_P314443	NULL	NULL	LOC100152820
41516	C16orf5	A_72_P034806	AGATTCTGGCTACAGTGCACTTGAGAATTGCTAGAAAACTAGCTCTTCTGTTTCTCTTTG	BP434421	BP434421	BP434421 full-length enriched swine cDNA library, adult lung Sus scrofa cDNA clone LNG010044B06 5', mRNA sequence [BP434421]	3	38881068	38881127	+	60	ENSSSCG00000007941	C16orf5	3	38890996	38894684	+	upstream	ENSG00000089486	C16orf5	ENSBTAG00000018938	C25H16orf5	ENSMUSG00000004071	5730403B10Rik	41516	A_72_P034806	BP434421		BP434421	Ssc.30425						BP434421 full-length enriched swine cDNA library, adult lung Sus scrofa cDNA clone LNG010044B06 5', mRNA sequence [BP434421]	A_72_P034806	A_72_P034806	ENSSSCG00000007941	LITAF-like protein (Transmembrane protein I1)(Cell death-inducing protein) [Source:UniProtKB/Swiss-Prot	0
21409	C16orf5	A_72_P328538	CCACCGTCCAGAAAGAAAGGCTCTTGCTTCCTTAGGTTCTGTTTTTGTTGTTGATTTTTT	TC291216	TC291216	Unknown	3	38886360	38886419	-	56	ENSSSCG00000007941	C16orf5	3	38890996	38894684	+	upstream	ENSG00000089486	C16orf5	ENSBTAG00000018938	C25H16orf5	ENSMUSG00000004071	5730403B10Rik	21409	A_72_P328538	TC604663								TC604663		A_72_P328538	A_72_P328538	NULL	NULL	0
38940	C18orf25	A_72_P302269	TCATAGCTTCAGCCTCAGAAGCTGTTTGTGGCATTGTATAACTCATGGAAAATTGCCCCC	AK232997	AK232997	Sus scrofa mRNA, clone:LVRM10065B11, expressed in liver [AK232997]	1	106070192	106070251	+	60	ENSSSCG00000004500	C18orf25	1	106025621	106074150	+	exon	ENSG00000152242	C18orf25	ENSBTAG00000032964	C24H18orf25	ENSMUSG00000047466	8030462N17Rik	38940	A_72_P302269	ENSSSCT00000004972	XM_003121416	AK232997	Ssc.58250	100518165	LOC100518165	uncharacterized protein C18orf25-like	ENSSSCT00000004972	TC521954	chromosome 18 open reading frame 25 [Source:HGNC Symbol;Acc:28172] [ENSSSCT00000004972]	A_72_P302269	A_72_P302269	ENSSSCG00000004500	Uncharacterized protein C18orf25 [Source:UniProtKB/Swiss-Prot	0
28275	C19orf38	A_72_P153976	TATATTCTGTGTGCCCTGCTGGCATGCCTAAGTTATTAATTATAATGTGTTGAGCTGTTC	TC289313	TC289313	Q67TQ3_ORYSA (Q67TQ3) Gallus gallus mRNA for attachment region binding protein (ARBP)-like, partial (11%) [TC289313]	2	70035615	70035674	+	60	ENSSSCG00000013632	C19orf38	2	70020224	70035675	+	exon	ENSG00000214212	C19orf38	ENSBTAG00000004224	C19orf38	ENSMUSG00000057191	AB124611	28275	A_72_P153976	TC600864								TC600864	Rep: Gallus gallus mRNA for attachment region binding protein (ARBP)-like - Oryza sativa subsp. japonica (Rice), partial (11%) [TC600864]	A_72_P153976	A_72_P153976	NULL	NULL	0
39088	C19orf42	A_72_P315228	AAATAAAGAAGAGATCCGTACTCAGGAGTTCTTGTGTAGCACAGCAGGTTAAGGACCTGG	TC292725	TC292725	Q6INP0_XENLA (Q6INP0) MGC82174 protein, complete [TC292725]	2	60561413	60561472	+	60	ENSSSCG00000013863	C19orf42	2	60549159	60553577	+	downstream	ENSG00000214046	C19orf42	ENSBTAG00000013613	C7H19orf42	ENSMUSG00000044600	9130011J15Rik	39088	A_72_P315228	TC589099								TC589099	Rep: Methylenetetrahydrofolate reductase - Prochlorococcus marinus subsp. pastoris (strain CCMP 1378 / MED4), partial (5%) [TC589099]	A_72_P315228	A_72_P315228	NULL	NULL	LOC100512765
21753	C19orf42	A_72_P373798	GCCTGTCAGCGATAAATGTTTTGGTCTCTTCCAGTATTTTTTCTATGAATTATGTGCATT	EW064678	EW064678	rcut39_f1.y1 cut Sus scrofa cDNA 5', mRNA sequence [EW064678]	2	60567290	60567349	+	60	ENSSSCG00000013863	C19orf42	2	60549159	60553577	+	downstream	ENSG00000214046	C19orf42	ENSBTAG00000013613	C7H19orf42	ENSMUSG00000044600	9130011J15Rik	21753	A_72_P373798	EW064678		EW064678	Ssc.21140					TC563497	rcut39_f1.y1 cut Sus scrofa cDNA 5', mRNA sequence [EW064678]	A_72_P373798	A_72_P373798	NULL	NULL	0
23817	C19orf42	A_72_P394458	ACCTGTCACTTTGCCTGTCAGCGATAAATGTTTTGGTCTCTTCAGTATTTTTTCTATGAA	EW064678	EW064678	rcut39_f1.y1 cut Sus scrofa cDNA 5', mRNA sequence [EW064678]	2	60567278	60567338	+	55	ENSSSCG00000013863	C19orf42	2	60549159	60553577	+	downstream	ENSG00000214046	C19orf42	ENSBTAG00000013613	C7H19orf42	ENSMUSG00000044600	9130011J15Rik	23817	A_72_P394458	EW064678		EW064678	Ssc.21140					TC563497	rcut39_f1.y1 cut Sus scrofa cDNA 5', mRNA sequence [EW064678]	A_72_P394458	A_72_P394458	ENSSSCG00000017397	Max-like protein X (Max-like bHLHZip protein)(BigMax protein)(Protein Mlx)(Transcription factor-like protein 4) [Source:UniProtKB/Swiss-Prot	0
25173	C2H19orf42	A_72_P406568	CGGATTTGATGCAGAAAGGTTGGCCTTTAAGTTTAATGCACCCTCTTATGGGGCTGCATT	AK237926	AK237926	Sus scrofa mRNA, clone:TCH010013H06, expressed in trachea [AK237926]	2	60556952	60557011	+	60	ENSSSCG00000013863	C19orf42	2	60549159	60553577	+	downstream	ENSG00000214046	C19orf42	ENSBTAG00000013613	C7H19orf42	ENSMUSG00000044600	9130011J15Rik	25173	A_72_P406568	NM_001244720	NM_001244720	NM_001244720	Ssc.3048	100512765	C2H19orf42	chromosome 19 open reading frame 42 ortholog	ENSSSCT00000015142	TC528250	Sus scrofa chromosome 19 open reading frame 42 ortholog (C2H19orf42), mRNA [NM_001244720]	A_72_P406568	A_72_P406568	ENSSSCG00000013863	UPF0608 protein C19orf42 Precursor [Source:UniProtKB/Swiss-Prot	0
27559	C19orf42	A_72_P422774	TTCCTGCATTGATGATGAAAGACATGTGCTGGTTGTGTATAAAGCCAAAGGCTTGCTTTT	TC293656	TC293656	Q7V3C5_PROMP (Q7V3C5) Methylenetetrahydrofolate reductase, partial (5%) [TC293656]	2	60563119	60563175	+	53	ENSSSCG00000013863	C19orf42	2	60549159	60553577	+	downstream	ENSG00000214046	C19orf42	ENSBTAG00000013613	C7H19orf42	ENSMUSG00000044600	9130011J15Rik	27559	A_72_P422774	TC589099								TC589099	Rep: Methylenetetrahydrofolate reductase - Prochlorococcus marinus subsp. pastoris (strain CCMP 1378 / MED4), partial (5%) [TC589099]	A_72_P422774	A_72_P422774	NULL	NULL	0
9330	C1H6orf35	A_72_P024456	ATGTCAAGTGCATAATGTAACATTTTTCTCTGGACCATGTTACCCTGTTAAAATTGCTGT	TC283547	TC283547	Unknown	1	11756214	11756273	+	60	ENSSSCG00000004063	C1H6orf35	1	11703720	11756311	+	exon							9330	A_72_P024456	TC589580								TC589580	Rep: UPF0463 protein C6orf35 homolog - Pongo pygmaeus (Orangutan), complete [TC589580]	A_72_P024456	A_72_P024456	NULL	NULL	C9H6ORF35
24425	C1QA	A_72_P165561	TAAGGGCCGCATTTACCAGGGTTCAGAAGCGGACAGCGTCTTCAGCGGCTTCCTCATCTT	C1QA	NM_001003924	Sus scrofa complement component 1, q subcomponent, A chain (C1QA), mRNA [NM_001003924]	6	74612711	74612770	+	60	ENSSSCG00000003524	C1QA	6	74609912	74612993	+	exon	ENSG00000173372	C1QA	ENSBTAG00000007153	C1QA	ENSMUSG00000036887	C1qa	24425	A_72_P165561	NM_001003924	NM_001003924	NM_001003924	Ssc.1659	445461	C1QA	complement component 1, q subcomponent, A chain	ENSSSCT00000003915	TC620717	Sus scrofa complement component 1, q subcomponent, A chain (C1QA), mRNA [NM_001003924]	A_72_P165561	A_72_P165561	ENSSSCG00000003524	Complement C1q subcomponent subunit A Precursor [Source:UniProtKB/Swiss-Prot	0
13430	C1QC	A_72_P403253	TCACCTTCTGTGACCACATGTCTAATAGCAAGCAGGTCAGCTCGGGCGGTGTGCTGTTGC	C1QG	AK237244	Sus scrofa mRNA, clone:SPL010016D09, expressed in spleen [AK237244]	6	74620778	74620837	+	60	ENSSSCG00000003525	C1QC	6	74616233	74621248	+	exon	ENSG00000159189	C1QC	ENSBTAG00000011193	C1QC	ENSMUSG00000036896	C1qc	13430	A_72_P403253	NM_001244286	NM_001244286	NM_001244286	Ssc.53834	445460	C1QC	complement component 1, q subcomponent, C chain	ENSSSCT00000003916	TC628441	Sus scrofa complement component 1, q subcomponent, C chain (C1QC), mRNA [NM_001244286]	A_72_P403253	A_72_P403253	ENSSSCG00000003525	Complement C1qC Fragment [Source:UniProtKB/TrEMBL	0
21691	C21orf59	A_72_P236172	GCTTTTCTTTAGGCAAATAGCAGTAATAATAAATAGTAACAAGAGGACATCCGCAATCCT	BX676622	BX676622	BX676622 Sus Scrofa library (scac) Sus scrofa cDNA clone scac0028.p.19 3prim, mRNA sequence [BX676622]	13	206220264	206220323	-	60	ENSSSCG00000012036	C21orf59	13	206219931	206235889	-	exon	ENSG00000159079	C21orf59	ENSBTAG00000003059	C1H21orf59			21691	A_72_P236172	ENSSSCT00000013168	XM_003132752	AK391896	Ssc.12177	100524957	LOC100524957	uncharacterized protein C21orf59-like	ENSSSCT00000013168	TC563298	chromosome 21 open reading frame 59 [Source:HGNC Symbol;Acc:1301] [ENSSSCT00000013168]	A_72_P236172	A_72_P236172	ENSSSCG00000012036	Uncharacterized protein C21orf59 [Source:UniProtKB/Swiss-Prot	0
20713	C4BPA	A_72_P088301	TGCAGCTCTCAATCCAATGTAGATCACTTGTTTACCACTTCTTCCACCTTTTTTATACCA	C4BPA	NM_213942	Sus scrofa complement component 4 binding protein, alpha (C4BPA), mRNA [NM_213942]	9	74207746	74207805	+	56	ENSSSCG00000015663	C4BPA	9	74195616	74207951	+	exon	ENSBTAG00000039196						20713	A_72_P088301	NM_213942	NM_213942	NM_213942	Ssc.46644	396982	C4BPA	complement component 4 binding protein, alpha	ENSSSCT00000017061	TC581051	Sus scrofa complement component 4 binding protein, alpha (C4BPA), mRNA [NM_213942]	A_72_P088301	A_72_P088301	ENSSSCG00000015663	Apolipoprotein R Precursor	0
6233	C4orf34	A_72_P391360	CCCCCTAGATAAGTCTAGCTTTTCACTGTATAGATCCAACAAATTACTTGTATGAATTGA	TC288116	TC288116	Unknown	8	32382167	32382226	-	60	ENSSSCG00000021793	C4orf34	8	32380057	32387060	-	exon	ENSG00000163683	C4orf34	ENSBTAG00000014522	C6H4orf34	ENSMUSG00000037822	1110003E01Rik	6233	A_72_P391360	TC598341	XR_130794	XR_130794						TC598341	Rep: DNA-directed RNA polymerase subunit alpha - Borrelia afzelii (strain PKo), partial (6%) [TC598341]	A_72_P391360	A_72_P391360	NULL	NULL	0
40547	C5AR1	A_72_P164781	ATGCCCAATCAAGGGACTCTATACAGCCCGTAACCTTTCGACTTTTAAGAAACCGAGTAA	BX915088	BX915088	BX915088 Sus Scrofa library (scan) Sus scrofa cDNA clone scan0027.p.03 5prim, mRNA sequence [BX915088]	6	48537409	48537468	+	60	ENSSSCG00000029371	C5AR1	6	48523114	48537524	+	exon	ENSG00000197405	C5AR1	ENSBTAG00000020872	BT.34208	ENSMUSG00000049130	C5ar1	40547	A_72_P164781	NM_001244215	NM_001244215	NM_001244215	Ssc.15950	100048955	C5AR1	complement component 5a receptor 1		TC553270	Sus scrofa complement component 5a receptor 1 (C5AR1), mRNA [NM_001244215]	A_72_P164781	A_72_P164781	ENSSSCG00000003115	Homeobox protein Meis3 (Meis1-related protein 2) [Source:UniProtKB/Swiss-Prot	0
38299	C7H15orf24	A_72_P039781	GTCTATACGAGGTCAATACTGATGTCACTGAATTAATTACAGTGTCCTATAGAAAATGAC	AK232228	AK232228	Sus scrofa mRNA, clone:LNG010109C11, expressed in lung [AK232228]	7	86401496	86401555	+	60	ENSSSCG00000027051	C7H15orf24	7	86384372	86403987	+	exon							38299	A_72_P039781	NM_001243700	NM_001243700	NM_001243700	Ssc.11345	100626410	C7H15orf24	chromosome 15 open reading frame 24 ortholog		TC561190	Sus scrofa chromosome 15 open reading frame 24 ortholog (C7H15orf24), mRNA [NM_001243700]	A_72_P039781	A_72_P039781	NULL	NULL	C10H15orf24
32386	C17H8orf40	A_72_P279949	ATACCTAACGAGGATCGATGGTGATTTCACCATGGGAGGACGTTTCGTTTCTTCAGGATA	AK238663	AK238663	Sus scrofa mRNA, clone:THY010015A04, expressed in thymus [AK238663]	17	12814840	12814899	-	60	ENSSSCG00000029270	C8orf40	17	12812508	12823972	-	exon	ENSG00000176209	C8orf40	ENSBTAG00000000979	C27H8orf40	ENSMUSG00000031534	AI316807	32386	A_72_P279949	NM_001190224	NM_001190224	NM_001190224	Ssc.12897	100152445	C17H8orf40	chromosome 8 open reading frame 40	ENSSSCT00000007693	TC522768	Sus scrofa chromosome 8 open reading frame 40 (C17H8orf40), transcript variant 3, mRNA [NM_001190224]	A_72_P279949	A_72_P279949	ENSSSCG00000007024	UPF0697 protein C8orf40 [Source:UniProtKB/Swiss-Prot	0
27414	C1H9orf156	A_72_P031466	GCAGCACTTTGTGATCCCATTGCTTTGATTGATTTGGGTTGTTCAGAATATTTATTTGAA	TC284946	TC284946	Unknown	1	267875492	267875551	-	56	ENSSSCG00000005370	C9orf156	1	267875444	267886719	-	exon	ENSG00000136932	C9orf156	ENSBTAG00000019238	C8H9ORF156	ENSMUSG00000028331	5830415F09Rik	27414	A_72_P031466	AK351487		AK351487	Ssc.47188	100156700	C1H9orf156	chromosome 9 open reading frame 156 homolog		TC574709	Sus scrofa mRNA, clone:THY010018D03, expressed in thymus. [AK351487]	A_72_P031466	A_72_P031466	ENSSSCG00000005370	Nef-associated protein 1 (EC 3.1.2.-)(Thioesterase NAP1) [Source:UniProtKB/Swiss-Prot	0
27550	C9orf64	A_72_P348893	GGACATCTCCAGTATCACCATGTTTGCTGACTATAGGTTGCCTCAGGTTCTTGTTTACCT	BI182813	BI182813	UNL-P-FN-bp-g-06-0-UNL.s1 UNL-P-FN Sus scrofa cDNA clone UNL-P-FN-bp-g-06-0-UNL 3', mRNA sequence [BI182813]	10	35071442	35071501	-	60	ENSSSCG00000026291	C9orf64	10	35064166	35077036	-	exon	ENSG00000165118	C9orf64	ENSBTAG00000006478	C8H9orf64	ENSMUSG00000021550	2210016F16Rik	27550	A_72_P348893	AK349179	XM_003357707	AK349179	Ssc.11469					TC533234	Sus scrofa mRNA, clone:PTG010016E01, expressed in pituitary gland. [AK349179]	A_72_P348893	A_72_P348893	NULL	NULL	C9orf64
12693	CA3	A_72_P053636	GGCGATGTCTACTCCTCTGCCATCTTGATCCTTCTCCATAGGATATTTACTATACCTTTC	EW269480	EW269480	risp07_g22.y1 isp Sus scrofa cDNA 5', mRNA sequence [EW269480]	4	56182703	56182763	-	55	ENSSSCG00000006141	CA3	4	56190397	56200944	-	downstream	ENSG00000164879	CA3	ENSBTAG00000015214	CA3	ENSMUSG00000027559	Car3	12693	A_72_P053636	EW269480		EW269480	Ssc.68312					TC579804	risp07_g22.y1 isp Sus scrofa cDNA 5', mRNA sequence [EW269480]	A_72_P053636	A_72_P053636	NULL	NULL	0
8420	CA3	A_72_P096506	GTAATTTGTTCATGATCACGTCAAGGGCAGGATCTGAGATGCCTGTCTGTTTTCAATGCC	EW593522	EW593522	rssp05_b11.y1 ssp Sus scrofa cDNA 5', mRNA sequence [EW593522]	4	56191784	56191844	-	55	ENSSSCG00000006141	CA3	4	56190397	56200944	-	intron	ENSG00000164879	CA3	ENSBTAG00000015214	CA3	ENSMUSG00000027559	Car3	8420	A_72_P096506	EW593522		EW593522	Ssc.64634					TC602759	rssp05_b11.y1 ssp Sus scrofa cDNA 5', mRNA sequence [EW593522]	A_72_P096506	A_72_P096506	ENSSSCG00000006141	Carbonic anhydrase 3 (EC 4.2.1.1)(Carbonic anhydrase III)(CA-III)(Carbonate dehydratase III) [Source:UniProtKB/Swiss-Prot	0
30536	CA4	A_72_P275759	CCTCAGGCTTCCCAGGTTGCACTTTGATGATGATTAAAATATTTTTGGATATTTTATGGA	AK231775	AK231775	Sus scrofa mRNA, clone:LNG010022D01, expressed in lung [AK231775]	12	39642196	39642255	+	60	ENSSSCG00000023186	CA4	12	39632792	39642292	+	exon	ENSG00000167434	CA4	ENSBTAG00000017969	CA4	ENSMUSG00000000805	Car4	30536	A_72_P275759	NM_001243920	NM_001243920	NM_001243920	Ssc.54572	100511956	CA4	carbonic anhydrase IV	ENSSSCT00000019244	TC520066	Sus scrofa carbonic anhydrase IV (CA4), mRNA [NM_001243920]	A_72_P275759	A_72_P275759	NULL	NULL	LOC100511956
7089	CADM1	A_72_P010741	ACCCATTCTGACCATAGTATAAGCATATCCGAGGGTGAGAACCATTCAGCATGTCGTTGA	BX671254	BX671254	BX671254 Sus Scrofa library (scac) Sus scrofa cDNA clone scac0032.i.15 3prim, mRNA sequence [BX671254]	9	47771463	47771522	+	60	ENSSSCG00000015063	CADM1	9	47736807	47769324	+	downstream	ENSG00000182985	CADM1	ENSBTAG00000000977	CADM1	ENSMUSG00000032076	Cadm1	7089	A_72_P010741	BX671254		BX671254	Ssc.20151					TC619933	BX671254 Sus Scrofa library (scac) Sus scrofa cDNA clone scac0032.i.15 3prim, mRNA sequence [BX671254]	A_72_P010741	A_72_P010741	ENSSSCG00000015063	NULL	CADM1
39718	CALCR	A_72_P350873	ACATGTCATCTTTGTATCTTCTGCTACTGCCTTTCAGAGATGATCTAGTTTTGGAAAGAC	TC284470	TC284470	Unknown	9	80111391	80111450	-	60	ENSSSCG00000015320	CALCR	9	80111374	80163883	-	exon	ENSG00000004948	CALCR	ENSBTAG00000017458	CALCR	ENSMUSG00000023964	Calcr	39718	A_72_P350873	AK349124		AK349124	Ssc.60684	397638	CALCR	calcitonin receptor		TC518291	Sus scrofa mRNA, clone:PTG010003B10, expressed in pituitary gland. [AK349124]	A_72_P350873	A_72_P350873	ENSSSCG00000015320	Calcitonin receptor Precursor (CT-R) [Source:UniProtKB/Swiss-Prot	0
17469	CALM1	A_72_P080576	GCACAACCATCAACATTGCTGTTCAAGAAATTACAATTTACGTCCTTTCCAAGTTGTAAA	TC248543	TC248543	2BE6_A Chain A, 2.0 A Crystal Structure Of The Cav1.2 Iq Domain-CaCAM Complex. {Homo sapiens} (exp=-1; wgp=-1; cg=-1), complete [TC248543]	7	118735916	118735975	+	56	ENSSSCG00000025768	CALM1	7	118728008	118738940	+	exon							17469	A_72_P080576	NM_001244210	NM_001244210	NM_001244210	Ssc.11516	100154056	CALM1	calmodulin 1		TC530966	Sus scrofa calmodulin 1 (CALM1), mRNA [NM_001244210]	A_72_P080576	A_72_P080576	ENSSSCG00000002435	Calmodulin Fragment [Source:UniProtKB/TrEMBL	0
26378	CALM1	A_72_P335803	CTGATGGGGGACCAACTCTATGGAAATTGTAAATAAGTTTTATTTATAAACCTGGCACTG	AK233542	AK233542	Sus scrofa mRNA, clone:LVRM10170A12, expressed in liver [AK233542]	7	118738845	118738904	+	60	ENSSSCG00000025768	CALM1	7	118728008	118738940	+	exon							26378	A_72_P335803	NM_001244210	NM_001244210	NM_001244210	Ssc.11516	100154056	CALM1	calmodulin 1		TC575426	Sus scrofa calmodulin 1 (CALM1), mRNA [NM_001244210]	A_72_P335803	A_72_P335803	NULL	NULL	LOC100154056
19354	CAMK1D	A_72_P166111	CATTTCCGCTCTTCTCAGTAGAGGGAACCGTCTATGTTGTATTTTTTCATTCATGACAAA	AK235734	AK235734	Sus scrofa mRNA, clone:OVRM10110A08, expressed in ovary [AK235734]	10	64912917	64912975	-	59	ENSSSCG00000027955	CAMK1D	10	64910411	64970451	-	exon							19354	A_72_P166111	NM_001243935	NM_001243935	NM_001243935	Ssc.6445	100511150	CAMK1D	calcium/calmodulin-dependent protein kinase ID	ENSSSCT00000012160		Sus scrofa calcium/calmodulin-dependent protein kinase ID (CAMK1D), mRNA [NM_001243935]	A_72_P166111	A_72_P166111	ENSSSCG00000011111	Calcium/calmodulin-dependent protein kinase type 1D (EC 2.7.11.17)(CaM kinase I delta)(CaM kinase ID)(CaM-KI delta)(CaMKI-delta)(CaMKI delta)(Camk1D)(CamKI-like protein kinase)(CKLiK) [Source:UniProtKB/Swiss-Prot	0
33342	CAPN3	A_72_P362458	CCCTATACTGTTGGCTATTACTAGCGATAAATAATAAATGTGTTCAGTACCACTAAAACG	TC268616	TC268616	Q08194_TOBAC (Q08194) Cysteine-rich extensin-like protein-1, partial (6%) [TC268616]	1	143858556	143858614	-	59	ENSSSCG00000004728	CAPN3	1	143852200	143905749	-	intron	ENSG00000092529	CAPN3	ENSBTAG00000008868	CAPN3	ENSMUSG00000079110	Capn3	33342	A_72_P362458	TC555321								TC555321		A_72_P362458	A_72_P362458	ENSSSCG00000004728	Calpain-3 (EC 3.4.22.54)(Calpain L3)(Calpain p94)(Calcium-activated neutral proteinase 3)(CANP 3)(Muscle-specific calcium-activated neutral protease 3)(New calpain 1)(nCL-1) [Source:UniProtKB/Swiss-Prot	0
27079	CASP10	A_72_P209192	TGTGGACTGAGTGCTTGTGCATAGTAGTGATTGCCTTACCAATAAATATATTTTTTCTCC	TC279855	TC279855	Unknown	15	116213272	116213331	+	56	ENSSSCG00000026940	CASP10	15	116127712	116207636	+	downstream	ENSG00000003400	CASP10					27079	A_72_P209192	TC581668								TC581668	Rep: WSSV375 - White spot syndrome virus (WSSV), partial (23%) [TC581668]	A_72_P209192	A_72_P209192	NULL	NULL	0
16874	CELA2A	A_72_P223912	CTGGGGACTGATTCAGATTTGGAAAGGTCACAGGAGGAAAATAATAATCATAATAAAGTG	ELA2	NM_214109	Sus scrofa elastase 2, neutrophil (ELA2), mRNA [NM_214109]	6	69088127	69088186	+	60	ENSSSCG00000003460	CASP9	6	69087122	69111670	-	exon	ENSG00000132906	CASP9	ENSBTAG00000002472	CASP9	ENSMUSG00000028914	Casp9	16874	A_72_P223912	NM_214109	NM_214109	NM_214109	Ssc.316	397197	CELA2A	chymotrypsin-like elastase family, member 2A	ENSSSCT00000003844	TC603974	Sus scrofa chymotrypsin-like elastase family, member 2A (CELA2A), mRNA [NM_214109]	A_72_P223912	A_72_P223912	ENSSSCG00000003459	Elastase-2A Precursor (EC 3.4.21.71)(Elastase-2) [Source:UniProtKB/Swiss-Prot	0
27167	CAST	A_72_P146531	GGATCGTGAAAAACTTGGTGAAAAGGAAGAAACGATTCCTCCTGATTATAGATTAGAAGA	CAST	NM_214067	Sus scrofa calpastatin (CAST), mRNA [NM_214067]	2	107107141	107107200	+	60	ENSSSCG00000014170	CAST	2	106934106	107128389	+	exon	ENSG00000153113	CAST	ENSBTAG00000000874	CAST	ENSMUSG00000021585	Cast	27167	A_72_P146531	NM_214067	NM_214067	NM_214067	Ssc.31703	397135	CAST	calpastatin	ENSSSCT00000015480	TC544504	Sus scrofa calpastatin (CAST), mRNA [NM_214067]	A_72_P146531	A_72_P146531	ENSSSCG00000014170	Calpastatin (Calpain inhibitor) [Source:UniProtKB/Swiss-Prot	0
8533	CAST	A_72_P255767	GGTAACTAAACAGACCTTTTCAAGGCACTACCAAGAAAATAAACACTTTTCCTGAGGGAT	CAST	M20160	Pig heart calpastatin gene, complete cds [M20160]	2	107131376	107131435	+	56	ENSSSCG00000014171	ERAP1	2	107133359	107167934	-	downstream	ENSG00000164307	ERAP1	ENSBTAG00000013557	ERAP1	ENSMUSG00000021583	Erap1	8533	A_72_P255767	M20160		M20160	Ssc.31703	397135	CAST	calpastatin		TC619098	Pig heart calpastatin gene, complete cds. [M20160]	A_72_P255767	A_72_P255767	ENSSSCG00000014170	Calpastatin (Calpain inhibitor) [Source:UniProtKB/Swiss-Prot	0
25499	CC2D1B	A_72_P051066	GAATGGATGGTGACAATGAAGGGATTTATAGTTGCAACAGATTTAATGTTCAAAACCACA	TC265441	TC265441	Q96I04_HUMAN (Q96I04) CC2D1B protein (Fragment), partial (13%) [TC265441]	6	147697996	147698055	-	60	ENSSSCG00000022425		6	147695834	147701842	-	exon							25499	A_72_P051066	XM_003128009	XM_003482080	XM_003128009	Ssc.9408	100521020	CC2D1B	coiled-coil and C2 domain containing 1B		TC553758	PREDICTED: Sus scrofa coiled-coil and C2 domain containing 1B (CC2D1B), mRNA [XM_003128009]	A_72_P051066	A_72_P051066	NULL	NULL	CC2D1B
31499	CCAR1	A_72_P221662	GTTAAAGATCTGACATTGCTGCAGCTGTGCATATAGAGCTTGGCTACAACTGGGATTCAG	DN102232	DN102232	1097120 MARC 4PIG Sus scrofa cDNA 5', mRNA sequence [DN102232]	14	77906490	77906549	+	60	ENSSSCG00000010243	CCAR1	14	77889105	77906854	+	intron	ENSG00000060339	CCAR1	ENSBTAG00000047537	CCAR1	ENSMUSG00000020074	Ccar1	31499	A_72_P221662	TC523684								TC523684	Rep: cell division cycle and apoptosis regulator 1 - Bos Taurus, partial (3%) [TC523684]	A_72_P221662	A_72_P221662	NULL	NULL	0
24034	CCDC109B	A_72_P106176	GTGAATTTTTCCATTATGTGTTCATTTTGCAACTTAGCAACTGGAACTTTTTTAGTCCCG	AK232944	AK232944	Sus scrofa mRNA, clone:LVRM10053H06, expressed in liver [AK232944]	8	120683345	120683401	-	57	ENSSSCG00000009141	CCDC109B	8	120682813	120700145	-	exon	ENSG00000005059	CCDC109B	ENSBTAG00000012995	CCDC109B	ENSMUSG00000027994	Ccdc109b	24034	A_72_P106176	ENSSSCT00000010009	XM_003357051	AK232944	Ssc.46893	100623186	LOC100623186	coiled-coil domain-containing protein 109B-like	ENSSSCT00000010009	TC532948	coiled-coil domain containing 109B [Source:HGNC Symbol;Acc:26076] [ENSSSCT00000010009]	A_72_P106176	A_72_P106176	ENSSSCG00000009141	Coiled-coil domain-containing protein 109B [Source:UniProtKB/Swiss-Prot	0
10207	CCDC125	A_72_P355733	GTTACATGCTTGCTCGGGCTTTGGAAGACAAAGACACCACCTCAAAAGAGAATAAAGAAA	BX920241	BX920241	BX920241 Sus Scrofa library (scan) Sus scrofa cDNA clone scan0003.a.07 5prim, mRNA sequence [BX920241]	16	51395956	51396015	+	60	ENSSSCG00000016963		16	51360126	51396221	+	exon							10207	A_72_P355733	ENSSSCT00000018473	XM_003134026	XM_003134024	Ssc.47393	100517130	CCDC125	coiled-coil domain containing 125	ENSSSCT00000018473	TC628818	Uncharacterized protein [Source:UniProtKB/TrEMBL;Acc:F1SK32] [ENSSSCT00000018473]	A_72_P355733	A_72_P355733	ENSSSCG00000016964	NULL	LOC100516579
24964	CCDC141	A_72_P058931	GTGCATTGAGCCTGATGATGTCAAATATGTGATTAGTGAGGAGAATGGAAGTCATACCCT	BM190547	BM190547	POSM0100013_E09F porcine skeletal muscle cDNA library (PoSM) Sus scrofa cDNA 5', mRNA sequence [BM190547]	15	93937140	93937199	-	60	ENSSSCG00000016002	CCDC141	15	94039083	94178617	-	downstream	ENSG00000163492	CCDC141	ENSBTAG00000027875	CCDC141	ENSMUSG00000044033	Ccdc141	24964	A_72_P058931	BM190547	XM_003483692	BM190547	Ssc.25933					TC575175	POSM0100013_E09F porcine skeletal muscle cDNA library (PoSM) Sus scrofa cDNA 5', mRNA sequence [BM190547]	A_72_P058931	A_72_P058931	ENSSSCG00000016001	Connectin Fragment [Source:UniProtKB/TrEMBL	0
44642	CCDC141	A_72_P121996	GGGTCATAAATTCAGTAAATTGCATTGTAGACCATGGACTTATTTCAGGAAATAACCCAA	TC269510	TC269510	Q92762_HUMAN (Q92762) Titin Z-disc (Fragment), partial (9%) [TC269510]	15	93980894	93980953	-	56	ENSSSCG00000016002	CCDC141	15	94039083	94178617	-	downstream	ENSG00000163492	CCDC141	ENSBTAG00000027875	CCDC141	ENSMUSG00000044033	Ccdc141	44642	A_72_P121996	TC560904								TC560904		A_72_P121996	A_72_P121996	ENSSSCG00000016001	Connectin Fragment [Source:UniProtKB/TrEMBL	0
32840	CCDC141	A_72_P234037	ATGTTAATCTTTGTCTTTGCAAACCATGACTCCTTATTCATTGTCAAAGTGGAAATGGCC	TC268211	TC268211	Q7YRF5_CANFA (Q7YRF5) Cardiac titin (Fragment), partial (3%) [TC268211]	15	93911930	93911989	-	60	ENSSSCG00000016002	CCDC141	15	94039083	94178617	-	downstream	ENSG00000163492	CCDC141	ENSBTAG00000027875	CCDC141	ENSMUSG00000044033	Ccdc141	32840	A_72_P234037	AK399660		AK399660						TC558640	Sus scrofa mRNA, clone: MLTL10092H07, expressed in longissimus muscle. [AK399660]	A_72_P234037	A_72_P234037	ENSSSCG00000016001	Connectin Fragment [Source:UniProtKB/TrEMBL	0
33574	TTN	A_72_P388273	GCAGGGGAAAAAAGAAGCTGCTGTATTACATATACATTTGTGTTTAAACTGAAGTCCAAT	TC282714	TC282714	Unknown	15	93935771	93935830	-	56	ENSSSCG00000016002	CCDC141	15	94039083	94178617	-	downstream	ENSG00000163492	CCDC141	ENSBTAG00000027875	CCDC141	ENSMUSG00000044033	Ccdc141	33574	A_72_P388273	TC587437	XM_003483692	XM_003483692						TC587437	Rep: Isoform 6 of Q8WZ42 - Homo sapiens (Human), partial (5%) [TC587437]	A_72_P388273	A_72_P388273	ENSSSCG00000016001	Connectin Fragment [Source:UniProtKB/TrEMBL	0
15903	HADHA	A_72_P092111	AGAATAGCAACAAAAGATAACAAAACAGTATTAGGGGCCCCTGAAGTCTTGCTGGGAATC	HADHA	NM_213962	Sus scrofa hydroxyacyl-Coenzyme A dehydrogenase/3-ketoacyl-Coenzyme A thiolase/enoyl-Coenzyme A hydratase (trifunctional protein), alpha subunit (HADHA), mRNA [NM_213962]	3	119749277	119749336	+	52	ENSSSCG00000008568	CCDC164	3	119717928	119743831	-	upstream	ENSG00000157856	CCDC164	ENSBTAG00000009649	CCDC164	ENSMUSG00000073102	Ccdc164	15903	A_72_P092111	NM_213962	NM_213962	NM_213962	Ssc.11580	397012	HADHA	hydroxyacyl-CoA dehydrogenase/3-ketoacyl-CoA thiolase/enoyl-CoA hydratase (trifunctional protein), alpha subunit	ENSSSCT00000009377	TC578855	Sus scrofa hydroxyacyl-CoA dehydrogenase/3-ketoacyl-CoA thiolase/enoyl-CoA hydratase (trifunctional protein), alpha subunit (HADHA), nuclear gene encoding mitochondrial protein, mRNA [NM_213962]	A_72_P092111	A_72_P092111	ENSSSCG00000008571	Trifunctional enzyme subunit alpha, mitochondrial Precursor (TP-alpha)(78 kDa gastrin-binding protein) [Includes Long-chain enoyl-CoA hydratase(EC 4.2.1.17)	0
21902	CCDC71L	A_72_P432709	GAGTCACACAGTACTGACCCTTCTTTTACACTTTTATAATAGCATTTATACCATATGGCC	DN125007	DN125007	1138820 MARC 4PIG Sus scrofa cDNA 5', mRNA sequence [DN125007]	9	117340889	117340948	-	60	ENSSSCG00000015436	CCDC71L	9	117342025	117342987	-	downstream	ENSG00000253276	CCDC71L	ENSMUSG00000090946	2010109K11Rik			21902	A_72_P432709	DN125007		DN125007	Ssc.13167					TC538207	1138820 MARC 4PIG Sus scrofa cDNA 5', mRNA sequence [DN125007]	A_72_P432709	A_72_P432709	NULL	NULL	2010109K11Rik
33244	LGMN	A_72_P041866	CAGGCTTTGGTATCTGCTGCAAATTTGAAAACTATTCCCAAGCCTATATACTTGTTATTG	AY609574	AY609574	Sus scrofa clone Clu_19323.scr.msk.p1.Contig2, mRNA sequence [AY609574]	9	19330721	19330780	-	60	ENSSSCG00000014903	CCDC90B	9	19327662	19360915	-	exon	ENSG00000137500	CCDC90B	ENSBTAG00000007479	CCDC90B	ENSMUSG00000030613	Ccdc90b	33244	A_72_P041866	ENSSSCT00000016258	XM_003129718	AY609574	Ssc.44544	100518207	LOC100518207	coiled-coil domain-containing protein 90B, mitochondrial-like	ENSSSCT00000016258	TC538081	coiled-coil domain containing 90B [Source:HGNC Symbol;Acc:28108] [ENSSSCT00000016258]	A_72_P041866	A_72_P041866	ENSSSCG00000014903	Coiled-coil domain-containing protein 90B, mitochondrial Precursor [Source:UniProtKB/Swiss-Prot	0
26369	CCDC93	A_72_P190671	TTCTCTTTTCCCTATAAACCCTGTGCTGTTTGAATTTGATACAAAATCTGTGTATGACCT	AJ659782	AJ659782	AJ659782 KN277 Sus scrofa cDNA clone C0005217_D01, mRNA sequence [AJ659782]	15	26955112	26955171	-	60	ENSSSCG00000015714	CCDC93	15	26872992	26974155	-	intron	ENSG00000125633	CCDC93	ENSBTAG00000010221	CCDC93	ENSMUSG00000026339	Ccdc93	26369	A_72_P190671											A_72_P190671	A_72_P190671	ENSSSCG00000015714	Coiled-coil domain-containing protein 93 [Source:UniProtKB/Swiss-Prot	0
16100	CCL25	A_72_P088121	CCCACCAGAAGCAGCAAGAGGAAAGCCTCCCTCCTGACAACAGCTATTCCAGGACCATGA	CCL25	NM_001025214	Sus scrofa chemokine (C-C motif) ligand 25 (CCL25), mRNA [NM_001025214]	2	71576054	71576106	-	53	ENSSSCG00000013593	CCL25	2	71575448	71578911	-	exon	ENSG00000131142	CCL25	ENSBTAG00000005581	CCL25	ENSMUSG00000023235	Ccl25	16100	A_72_P088121	NM_001025214	NM_001025214	NM_001025214	Ssc.21988	448799	CCL25	chemokine (C-C motif) ligand 25	ENSSSCT00000014845	TC519662	Sus scrofa chemokine (C-C motif) ligand 25 (CCL25), mRNA [NM_001025214]	A_72_P088121	A_72_P088121	ENSSSCG00000013593	C-C motif chemokine 25 Precursor (Small-inducible cytokine A25)(Chemokine ligand 25) [Source:UniProtKB/Swiss-Prot	0
872	CCM2	A_72_P181911	CAGTTTTGCACATGACATTTCTATTGAAACTCTCAGAGACCTTAAAAGTTTACCGCAATG	AK237795	AK237795	Sus scrofa mRNA, clone:SPL010098B04, expressed in spleen [AK237795]	18	55227261	55227320	-	60	ENSSSCG00000016734	CCM2	18	55227250	55260911	-	exon	ENSG00000136280	CCM2	ENSBTAG00000008090	CCM2	ENSMUSG00000000378	Ccm2	872	A_72_P181911	ENSSSCT00000018216	XM_003134872	AK237795	Ssc.12675				ENSSSCT00000018216	TC547755	cerebral cavernous malformation 2 [Source:HGNC Symbol;Acc:21708] [ENSSSCT00000018216]	A_72_P181911	A_72_P181911	ENSSSCG00000016734	Malcavernin (Cerebral cavernous malformations 2 protein) [Source:UniProtKB/Swiss-Prot	0
19450	CCND2	A_72_P035456	CTCTCTGGTTGTGTTTTGTTCTCTTATGTTTTAGAATGAAACTTTAAAACAAACAAAAAA	CCND2	NM_214088	Sus scrofa cyclin D2 (CCND2), mRNA [NM_214088]	5	68314792	68314851	-	60	ENSSSCG00000000727	CCND2	5	68314898	68331943	-	downstream	ENSG00000118971	CCND2	ENSBTAG00000016649	CCND2	ENSMUSG00000000184	Ccnd2	19450	A_72_P035456	NM_214088	NM_214088	NM_214088	Ssc.79862	397162	CCND2	cyclin D2	ENSSSCT00000000790	TC520421	Sus scrofa cyclin D2 (CCND2), mRNA [NM_214088]	A_72_P035456	A_72_P035456	ENSSSCG00000000727	G1/S-specific cyclin-D2 [Source:UniProtKB/Swiss-Prot	0
22352	CCNG2	A_72_P252532	CAGCATCCATTGGATGTTTCCTGAAGTGAAGCTTTTTGAAGTAATAATAGATTACAACTC	TC256964	TC256964	Q6FGA7_HUMAN (Q6FGA7) CCNG2 protein (Fragment), partial (25%) [TC256964]	8	76999171	76999230	+	60	ENSSSCG00000008988	CCNG2	8	76989130	76999343	+	exon	ENSG00000138764	CCNG2	ENSBTAG00000021768	CCNG2	ENSMUSG00000029385	Ccng2	22352	A_72_P252532	XM_003129100	XM_003129100	XM_003129100	Ssc.14386	100523979	LOC100523979	cyclin-G2-like		TC541301	PREDICTED: Sus scrofa cyclin-G2-like, transcript variant 2 (LOC100523979), mRNA [XM_003129100]	A_72_P252532	A_72_P252532	ENSSSCG00000008988	Cyclin-G2 [Source:UniProtKB/Swiss-Prot	0
40579	CD14	A_72_P050971	TGACCTGACCCTGGAAGGGAATCCCTATATGGATCCTGAAGCCCTCCAGCACCAGGAAGA	CD14	NM_001097445	Sus scrofa CD14 molecule (CD14), mRNA [NM_001097445]	2	148292186	148292245	-	60	ENSSSCG00000014369	CD14	2	148291451	148293622	-	exon	ENSG00000170458	CD14	ENSBTAG00000015032	CD14	ENSMUSG00000051439	Cd14	40579	A_72_P050971	NM_001097445	NM_001097445	NM_001097445	Ssc.4978	100037938	CD14	CD14 molecule	ENSSSCT00000015699	TC612954	Sus scrofa CD14 molecule (CD14), mRNA [NM_001097445]	A_72_P050971	A_72_P050971	ENSSSCG00000014369	CD14CD14 antigen	0
38660	CD2BP2	A_72_P007236	TCAAGTTCCTTCTCCCAATAAAAGCTTTTAGTTGTGTCTTAGGGCCTTGGCTGTGCTGAC	TC254857	TC254857	Q69ZP6_MOUSE (Q69ZP6) MKIAA1178 protein (Fragment), complete [TC254857]	3	18399118	18399177	+	56	ENSSSCG00000007791	CD2BP2	3	18396310	18401680	+	exon	ENSG00000169217	CD2BP2	ENSBTAG00000015486	CD2BP2	ENSMUSG00000042502	Cd2bp2	38660	A_72_P007236	TC626563	XM_003354536	XM_003354536						TC626563	Rep: CD2 antigen cytoplasmic tail-binding protein 2 (CD2 cytoplasmic domain-binding protein) (CD2 tail-binding protein). - Canis familiaris, complete [TC626563]	A_72_P007236	A_72_P007236	NULL	NULL	0
10446	CD300C	A_72_P144971	GTGTTTCCCTCAGAATACTCTGAAAAGGTTTTGGAAATTTTTTCTTGCACAGTATCACAA	AK231999	AK231999	Sus scrofa mRNA, clone:LNG010062F04, expressed in lung [AK231999]	12	6624834	6624893	+	60	ENSSSCG00000017236	CD300C	12	6621092	6624935	+	exon	ENSG00000167850	CD300C	ENSBTAG00000008328	CD300C			10446	A_72_P144971	NM_001244303	NM_001244303	NM_001244303	Ssc.18955	100514248	CD300C	CD300c molecule	ENSSSCT00000018765	TC535242	Sus scrofa CD300c molecule (CD300C), mRNA [NM_001244303]	A_72_P144971	A_72_P144971	ENSSSCG00000017236	NULL	LOC100514248
39883	CD302	A_72_P014106	TTCTGCCATAAAATCATGACTAGTCGAAAACCATGCTGATGCCACAGGTGTGGCCCAAAA	TC270134	TC270134	Q90PX1_SIVCZ (Q90PX1) Vpr protein, partial (19%) [TC270134]	15	73941100	73941159	+	60	ENSSSCG00000015884	CD302	15	73936630	73968294	-	intron	ENSG00000241399	CD302	ENSBTAG00000038195	CD302	ENSMUSG00000060703	Cd302	39883	A_72_P014106	TC561977								TC561977	Rep: Vpr protein - Simian immunodeficiency virus (isolate CPZ GAB1) (SIV-cpz) (Chimpanzeeimmunodeficiency virus), partial (19%) [TC561977]	A_72_P014106	A_72_P014106	NULL	NULL	0
38857	CD34	A_72_P088366	CAAGAATCCTGACGATTGGAAATAGAACTTTCCAGAGATAAGAAGATGGGTGAATTTTTT	CD34	NM_214086	Sus scrofa CD34 molecule (CD34), mRNA [NM_214086]	9	148470525	148470584	+	56	ENSSSCG00000015622	CD34	9	148445971	148470636	+	exon	ENSG00000174059	CD34	ENSBTAG00000010562	CD34	ENSMUSG00000016494	Cd34	38857	A_72_P088366	NM_214086	NM_214086	NM_214086	Ssc.15747	397160	CD34	CD34 molecule		TC533334	Sus scrofa CD34 molecule (CD34), mRNA [NM_214086]	A_72_P088366	A_72_P088366	ENSSSCG00000015622	CD34 antigen [Source:UniProtKB/TrEMBL	0
14875	CD48	A_72_P364963	TGACCTAGATCTTGGGACTTGTAAGCCTCCATAATTGCATGAGCCAATTCCTTTTAATAA	AK230631	AK230631	Sus scrofa mRNA, clone:AMP010019A01, expressed in alveolar macrophage [AK230631]	4	97736528	97736587	+	60	ENSSSCG00000006379	CD48	4	97721030	97736619	+	exon	ENSG00000117091	CD48	ENSBTAG00000011238	CD48	ENSMUSG00000015355	Cd48	14875	A_72_P364963	NM_001243714	NM_001243714	NM_001243714	Ssc.27327	100511130	CD48	CD48 molecule		TC534909	Sus scrofa CD48 molecule (CD48), mRNA [NM_001243714]	A_72_P364963	A_72_P364963	ENSSSCG00000006379	CD48 antigen Precursor (B-lymphocyte activation marker BLAST-1)(BCM1 surface antigen)(Leukocyte antigen MEM-102)(TCT.1)(CD48 antigen) [Source:UniProtKB/Swiss-Prot	0
22629	CD68	A_72_P295799	TATGATTGATTTCCCTTCCCCTACTTCCAGAGAGAGAATAGTAAACCTGCTCAAATCTCT	TC281266	TC281266	Q53XI3_HUMAN (Q53XI3) CD68 antigen variant, partial (88%) [TC281266]	12	55296986	55297045	-	60	ENSSSCG00000017956	CD68	12	55296985	55299460	-	exon							22629	A_72_P295799	ENSSSCT00000019540	XM_003131947	AK231879	Ssc.56023				ENSSSCT00000019540	TC584786	Uncharacterized protein [Source:UniProtKB/TrEMBL;Acc:F1ST28] [ENSSSCT00000019540]	A_72_P295799	A_72_P295799	ENSSSCG00000017956	NULL	LOC100522571
41733	CD86	A_72_P306074	AGTGCTGGATAAAGCAGGAAGTGCCATGCATCAAAAACCCCACTTCTCTTCTTGAAAAAA	CD86	AK230799	Sus scrofa mRNA, clone:AMP010045D05, expressed in alveolar macrophage [AK230799]	13	148057117	148057176	-	56	ENSSSCG00000011877	CD86	13	148057108	148104960	-	exon	ENSG00000114013	CD86	ENSBTAG00000013118	CD86	ENSMUSG00000022901	Cd86	41733	A_72_P306074	ENSSSCT00000012991		AK230799	Ssc.16160	397441	CD86	CD86 molecule	ENSSSCT00000012991	TC518477	T-lymphocyte activation antigen CD86 [Source:RefSeq peptide;Acc:NP_999387] [ENSSSCT00000012991]	A_72_P306074	A_72_P306074	ENSSSCG00000011877	CD86 variant [Source:UniProtKB/TrEMBL	0
35209	CD9	A_72_P088316	GCTTATTATGTAAAGCAGAAATCCTGCAATGAAAGGTACTATATTTGCTAGACTCTAGAC	CD9	NM_214006	Sus scrofa CD9 molecule (CD9), mRNA [NM_214006]	5	66879819	66879878	-	60	ENSSSCG00000022230	CD9	5	66879695	66919329	-	exon							35209	A_72_P088316	NM_214006	NM_214006	NM_214006	Ssc.40667	397067	CD9	CD9 molecule		TC626077	Sus scrofa CD9 molecule (CD9), mRNA [NM_214006]	A_72_P088316	A_72_P088316	ENSSSCG00000000698	NULL	CD9
15682	CD9	A_72_P098916	GATATTTGTAGTTAAGGGGTTTGGGTTTGCTCGGGTTTATATTTGTTTGGTCATTTGTTT	CD9	NM_214006	Sus scrofa CD9 molecule (CD9), mRNA [NM_214006]	5	66879881	66879940	-	60	ENSSSCG00000022230	CD9	5	66879695	66919329	-	exon							15682	A_72_P098916	NM_214006	NM_214006	NM_214006	Ssc.40667	397067	CD9	CD9 molecule		TC603466	Sus scrofa CD9 molecule (CD9), mRNA [NM_214006]	A_72_P098916	A_72_P098916	NULL	NULL	CD9
24301	CDC14A	A_72_P312068	CTTATAGATGGTATGACTCAGTGGTGGGGCTAAGCTCATCAGTTTGCCTATCTTAAGCTC	AJ962822	AJ962822	AJ962822 KN404_2 Sus scrofa cDNA clone C0007759m13 5', mRNA sequence [AJ962822]	4	129270806	129270865	-	60	ENSSSCG00000006864	CDC14A	4	129251464	129493133	-	intron	ENSG00000079335	CDC14A	ENSBTAG00000031439	CDC14A	ENSMUSG00000033502	Cdc14a	24301	A_72_P312068	AJ962822		AJ962822	Ssc.35541					TC530663	AJ962822 KN404_2 Sus scrofa cDNA clone C0007759m13 5', mRNA sequence [AJ962822]	A_72_P312068	A_72_P312068	ENSSSCG00000006864	Dual specificity protein phosphatase CDC14A (EC 3.1.3.48)(EC 3.1.3.16)(CDC14 cell division cycle 14 homolog A) [Source:UniProtKB/Swiss-Prot	0
29911	CDC42BPA	A_72_P063976	GACTGTCACCAATACTTTATGTTGGTATCACTTAATATTAACCAGACTCTGATGTATTGC	AK233383	AK233383	Sus scrofa mRNA, clone:LVRM10136B10, expressed in liver [AK233383]	10	16930479	16930538	-	60	ENSSSCG00000010862		10	16930456	17170362	-	exon	ENSBTAG00000022777	CDC42BPA					29911	A_72_P063976	AK233383	XM_003482784	AK233383	Ssc.2138					TC571105	Sus scrofa mRNA, clone:LVRM10136B10, expressed in liver. [AK233383]	A_72_P063976	A_72_P063976	NULL	NULL	LOC100511034
19396	CDK13	A_72_P114906	AAAGACTTTGGGAACGGTGTGAGCTCGAAGAAAGATGTGGAAGTTTAGAATAGTTACTAA	TC301948	TC301948	TACID1 translation initiation factor eIF-6 related protein {Thermoplasma acidophilum} (exp=-1; wgp=0; cg=1), partial (7%) [TC301948]	18	59727004	59727063	+	60	ENSSSCG00000016769	CDK13	18	59601836	59696078	-	upstream	ENSG00000065883	CDK13	ENSBTAG00000001528	CDK13	ENSMUSG00000041297	Cdk13	19396	A_72_P114906	TC627832								TC627832	Rep: Ech hydrogenase, subunit A - Uncultured methanogenic archaeon RC-I, partial (3%) [TC627832]	A_72_P114906	A_72_P114906	NULL	NULL	0
17165	CDK5RAP1	A_72_P359018	AAGCAACTTTCTGTGAATGGAAAATGCGTTTCTTTGCTGCTTTGTAAACAGCTTTTACAT	AK232252	AK232252	Sus scrofa mRNA, clone:LVR010002F10, expressed in liver [AK232252]	17	41827927	41827986	-	60	ENSSSCG00000007264	CDK5RAP1	17	41827904	41861498	-	exon	ENSG00000101391	CDK5RAP1	ENSBTAG00000018535	CDK5RAP1	ENSMUSG00000027487	Cdk5rap1	17165	A_72_P359018	ENSSSCT00000007949	XM_001928856	AK232252	Ssc.4299	100153041	CDK5RAP1	CDK5 regulatory subunit associated protein 1	ENSSSCT00000007949	TC520044	Uncharacterized protein [Source:UniProtKB/TrEMBL;Acc:F1S500] [ENSSSCT00000007949]	A_72_P359018	A_72_P359018	ENSSSCG00000007264	CDK5 regulatory subunit-associated protein 1 (CDK5 activator-binding protein C42) [Source:UniProtKB/Swiss-Prot	0
41093	UBE2B	A_72_P269839	CACGGTATTGTAGAAAGCTAATACAAAGCTATCCTATGCCTTAAATAGTACAGAAAATGG	EW225826	EW225826	rgul0108_g14.y1 gul Sus scrofa cDNA 5', mRNA sequence [EW225826]	2	142238289	142238349	+	55	ENSSSCG00000014302	CDKL3	2	142212363	142349006	-	intron	ENSG00000006837	CDKL3	ENSBTAG00000010979	CDKL3	ENSMUSG00000020389	Cdkl3	41093	A_72_P269839	AK400927	XM_003480905	AK400927	Ssc.63013	100513527	UBE2B	ubiquitin-conjugating enzyme E2B		TC590545	Sus scrofa mRNA, clone: SKNB10062G08, expressed in skin. [AK400927]	A_72_P269839	A_72_P269839	NULL	NULL	Ube2b
8653	CEBPB	A_72_P213602	GAGGCATCTGTATATTTGGGAATCTTTTCCGTTCGAGCATTAAGAACACTTTTAATAAAC	CEBPB	CK462101	932877 MARC 4PIG Sus scrofa cDNA 5', mRNA sequence [CK462101]	17	57947845	57947904	+	60	ENSSSCG00000024816	CEBPB	17	57946112	57947682	+	downstream							8653	A_72_P213602	FJ869121	XM_003483983	FJ869121	Ssc.32416					TC599565	Sus scrofa CCAAT/enhancer-binding protein beta (C/EBP beta) mRNA, 3' UTR. [FJ869121]	A_72_P213602	A_72_P213602	ENSSSCG00000007468	CCAAT/enhancer binding protein beta Fragment [Source:UniProtKB/TrEMBL	0
22078	Cenpb	A_72_P206562	TTTCCCAGTCTGAATTCAATAAATCCGTCCACCCCCCTTTTGTGGGGGTGGACATTTTAA	AK240234	AK240234	Sus scrofa mRNA, clone:UTR010043G01, expressed in uterus [AK240234]	17	36264646	36264705	+	56	ENSSSCG00000007150		17	36263349	36263885	+	downstream							22078	A_72_P206562	AK350286	XM_003359924	AK350286	Ssc.23535					TC549570	Sus scrofa mRNA, clone:SPL010027D01, expressed in spleen. [AK350286]	A_72_P206562	A_72_P206562	ENSSSCG00000007150	Major centromere autoantigen B (Centromere protein B)(CENP-B) [Source:UniProtKB/Swiss-Prot	0
33737	CCDC100	A_72_P060871	TAGCAGGAATGTGAGATATTAATTATGGCTAGTCATTTTCTCTCATTGATTTTGTGCCAC	EW304383	EW304383	ruio34_f15.y1 kid Sus scrofa cDNA 5', mRNA sequence [EW304383]	2	132182566	132182626	-	55	ENSSSCG00000014239	CEP120	2	132182292	132269436	-	exon	ENSG00000168944	CEP120	ENSBTAG00000013184	CEP120	ENSMUSG00000048799	Cep120	33737	A_72_P060871	XM_003123877	XM_003123877	XM_003123877	Ssc.43671	100511682	LOC100511682	centrosomal protein of 120 kDa-like		TC599375	PREDICTED: Sus scrofa centrosomal protein of 120 kDa-like (LOC100511682), mRNA [XM_003123877]	A_72_P060871	A_72_P060871	NULL	NULL	LOC100511682
20433	CERCAM	A_72_P017076	GGACTCGGCACACAGTAGGCCCTCAATAAAAGCTGACTGGTATTGCACTTTATACTTTGT	TC275379	TC275379	Q9UMW5_HUMAN (Q9UMW5) Cerebral cell adhesion molecule, partial (6%) [TC275379]	1	302890307	302890366	-	60	ENSSSCG00000005650	CERCAM	1	302890305	302898623	-	exon	ENSG00000167123	CERCAM	ENSBTAG00000038139	CERCAM	ENSMUSG00000039787	Cercam	20433	A_72_P017076	AK350943	XM_001925579	AK350943	Ssc.11307					TC549575	Sus scrofa mRNA, clone:TCH010062H05, expressed in trachea. [AK350943]	A_72_P017076	A_72_P017076	ENSSSCG00000005650	Glycosyltransferase 25 family member 3 Precursor (EC 2.-.-.-)(Cerebral endothelial cell adhesion molecule) [Source:UniProtKB/Swiss-Prot	0
27955	Cfi	A_72_P251667	TTAGTCTGTACAGATGCCAACAACATGACTTATGTTTGGGGTGTTGTGAGTTGGGGTGAA	TC290217	TC290217	1202205A complement factor I light chain. {Homo sapiens} (exp=-1; wgp=0; cg=0), partial (44%) [TC290217]	8	120553953	120554012	+	60	ENSSSCG00000009138	CFI	8	120517217	120554337	+	exon	ENSG00000205403	CFI	ENSBTAG00000034501	CFI	ENSMUSG00000058952	Cfi	27955	A_72_P251667	ENSSSCT00000010006	XM_003129254	XM_003129254	Ssc.17353	100516921	LOC100516921	complement factor I-like	ENSSSCT00000010006	TC602673	Uncharacterized protein [Source:UniProtKB/TrEMBL;Acc:F1S133] [ENSSSCT00000010006]	A_72_P251667	A_72_P251667	ENSSSCG00000009138	Complement factor I Precursor (EC 3.4.21.45)(C3B/C4B inactivator) [Contains Complement factor I heavy chain	0
557	ZEB1	A_72_P060171	GGGATTTATCTCAAATACTTCTTCCTCTAAAATGCTTTCCCTGGAGTTCTCCTGTGGCAC	CJ011829	CJ011829	CJ011829 full-length enriched swine cDNA library, adult mesenteric lymph node Sus scrofa cDNA clone MLN01G110053 5', mRNA sequence [CJ011829]	10	46559285	46559344	+	60	ENSSSCG00000011025	CH242-102C5.1	10	46547260	46794724	+	intron	ENSG00000148516	ZEB1	ENSBTAG00000020053	ZEB1	ENSMUSG00000024238	Zeb1	557	A_72_P060171	CJ011829		CJ011829	Ssc.48551					TC531482	CJ011829 full-length enriched swine cDNA library, adult mesenteric lymph node Sus scrofa cDNA clone MLN01G110053 5', mRNA sequence [CJ011829]	A_72_P060171	A_72_P060171	NULL	NULL	0
29567	ZEB1	A_72_P124351	TTAAGTAAGAGAAAGAAGATCCTTACCAGACTTGCAAGCACTGCAGTGAGGAGGGTTCTG	TC299419	TC299419	Q6T0I2_9HYME (Q6T0I2) Cytochrome oxidase subunit I (Fragment), partial (7%) [TC238880]	10	46588718	46588778	+	55	ENSSSCG00000011025	CH242-102C5.1	10	46547260	46794724	+	intron	ENSG00000148516	ZEB1	ENSBTAG00000020053	ZEB1	ENSMUSG00000024238	Zeb1	29567	A_72_P124351	TC621731								TC621731	Rep: Chromosome undetermined scaffold_111, whole genome shotgun sequence - Paramecium tetraurelia, partial (7%) [TC621731]	A_72_P124351	A_72_P124351	NULL	NULL	0
42887	CH242-134A11.1	A_72_P371348	CTAGTCACCATCTGTTTCCTTTCTTATTCCTATGACCCCTCTGAATTAGTTGCCCAAAAA	TC253536	TC253536	Q9D1P4_MOUSE (Q9D1P4) 18-day embryo whole body cDNA, RIKEN full-length enriched library, clone:1110001O09 product:cysteine and histidine-rich domain (CHORD)-containing, zinc-binding protein 1, full insert sequence (Cysteine and histidine-rich domain...	9	25965746	25965803	-	54	ENSSSCG00000030953	CH242-134A11.1	9	25981442	25994185	+	upstream							42887	A_72_P371348	TC572872								TC572872	Rep: CHORD containing protein-1 - Sus scrofa (Pig), complete [TC572872]	A_72_P371348	A_72_P371348	ENSSSCG00000014934	CHORD containing protein-1 [Source:UniProtKB/TrEMBL	0
26726	MAVS	A_72_P263237	GGGCTAGCAATTCTGTTTCTAGACATCTAAGCCAAAGACACATTAGCAAAAATAAAGATG	TC266389	TC266389	Q8YL07_ANASP (Q8YL07) All7131 protein, partial (12%) [TC266389]	17	36191206	36191265	-	60	ENSSSCG00000007143	CH242-39P18.3	17	36195472	36210175	-	downstream	ENSG00000088888	MAVS	ENSBTAG00000013545	MAVS	ENSMUSG00000037523	Mavs	26726	A_72_P263237	TC555476								TC555476	Rep: Short-chain dehydrogenase/reductase SDR - marine gamma proteobacterium HTCC2080, partial (9%) [TC555476]	A_72_P263237	A_72_P263237	NULL	NULL	0
28727	CLSTN1	A_72_P313173	GTATATTGATGATAGGTCAGAAAGTGTATACACTACAATAAAGTCTGGTTCTAACTCCTC	TC269232	TC269232	Q71MN0_HUMAN (Q71MN0) Non-classical cadherin XB31alpha1, partial (41%) [TC269232]	6	64031087	64031144	+	58	ENSSSCG00000003395	CH242-402I11.1	6	64031605	64091057	-	downstream							28727	A_72_P313173	AK343509	XM_003127553	AK343509	Ssc.16827	100520617	CLSTN1	calsyntenin 1		TC560394	Sus scrofa mRNA, clone:ADR010081G09, expressed in adrenal gland. [AK343509]	A_72_P313173	A_72_P313173	ENSSSCG00000003396	Calsyntenin-1 Precursor (Alcadein-alpha)(Alc-alpha)(Alzheimer-related cadherin-like protein)(Non-classical cadherin XB31alpha) [Contains Soluble Alc-alpha(SAlc-alpha)	0
8978	TCF4	A_72_P107831	TGTGGATACTAGAGCGAAAGTTTGCAGTCAGGTAAAGTTGGGAGGTGGTAAAATGAAAAA	AK236083	AK236083	Sus scrofa mRNA, clone:OVRM10151B03, expressed in ovary [AK236083]	1	115214483	115214542	-	60	ENSSSCG00000004535	CH242-488L10.1	1	115117721	115215091	-	intron	ENSG00000196628	TCF4	ENSBTAG00000016462	TCF7L2	ENSMUSG00000053477	Tcf4	8978	A_72_P107831	AK236083	XM_003121452	AK236083	Ssc.94665					TC540233	Sus scrofa mRNA, clone:OVRM10151B03, expressed in ovary. [AK236083]	A_72_P107831	A_72_P107831	ENSSSCG00000004535	Transcription factor 4 (Immunoglobulin transcription factor 2)(ITF-2)(SL3-3 enhancer factor 2)(SEF-2) [Source:UniProtKB/Swiss-Prot	0
37763	CH242-58J12.2	A_72_P025871	ATCATCACAAGGATCTCTGGTGTTTCCCTATTATAACTGTGTCTACTTCTCAAGTAATTA	TC267586	TC267586	Unknown	1	127282798	127282857	-	60	ENSSSCG00000004600	CH242-58J12.2	1	126842175	127433537	-	intron							37763	A_72_P025871	TC557580								TC557580		A_72_P025871	A_72_P025871	NULL	NULL	0
553	CH242-58J12.2	A_72_P174386	AATCTGACCACAGGGGACCACACCTTGATATCTGGTGCTCTACAATGAAGAAAAAAGAAA	TC291502	TC291502	Unknown	1	127232680	127232739	-	60	ENSSSCG00000004600	CH242-58J12.2	1	126842175	127433537	-	intron							553	A_72_P174386	TC605276								TC605276	Rep: Cytochrome c oxidase subunit 1 - Microdytes n. sp. NHM-IR85, partial (5%) [TC605276]	A_72_P174386	A_72_P174386	NULL	NULL	0
4310	CHCHD3	A_72_P172586	TATCCCTGCAGTCCATGATATGGGATCATCTTTTAATTGAAATGGTATGATGATGAACTT	TC240064	TC240064	Unknown	18	17318669	17318728	+	60	ENSSSCG00000016545	CHCHD3	18	17086302	17410939	+	intron	ENSG00000106554	CHCHD3	ENSBTAG00000024723	CHCHD3	ENSMUSG00000053768	Chchd3	4310	A_72_P172586	TC520412								TC520412		A_72_P172586	A_72_P172586	ENSSSCG00000016545	Coiled-coil-helix-coiled-coil-helix domain-containing protein 3, mitochondrial Precursor [Source:UniProtKB/Swiss-Prot	0
22398	CHD5	A_72_P381903	CCTGTAGTAATTCTTAGGTTGGTTGTGAAAACTTAACCCTGGGCTGAAATTACCATATAA	TC282125	TC282125	Unknown	6	61932804	61932863	-	60	ENSSSCG00000003366	CHD5	6	61941164	61987207	-	downstream	ENSG00000116254	CHD5	ENSBTAG00000040477	CHD5	ENSMUSG00000005045	Chd5	22398	A_72_P381903	TC586586								TC586586		A_72_P381903	A_72_P381903	ENSSSCG00000003366	Chromodomain-helicase-DNA-binding protein 5 (CHD-5)(EC 3.6.1.-)(ATP-dependent helicase CHD5) [Source:UniProtKB/Swiss-Prot	0
8275	ZBTB4	A_72_P428024	TGTGTGTGTGTCCAACTCTCTAGGCCAATAAACCAACAAGACAAACAAACTGTGCTTCAA	TC246514	TC246514	Q5DBE9_SCHJA (Q5DBE9) SJCHGC01974 protein, partial (14%) [TC246514]	12	54993091	54993146	+	56	ENSSSCG00000030263	CHRNB1	12	54994927	55002894	-	downstream	ENSG00000170175	CHRNB1	ENSBTAG00000019242	CHRNB1	ENSMUSG00000041189	Chrnb1	8275	A_72_P428024	TC528338								TC528338	Rep: zinc finger and BTB domain containing 4 - Mus musculus, partial (12%) [TC528338]	A_72_P428024	A_72_P428024	NULL	NULL	0
19796	FNTB	A_72_P378363	CCTAGTGCTTTGACGTTTGGGGCTGTGTATTACCTCCTTGAAATAATAAAAGAATAACAT	BP169439	BP169439	BP169439 full-length enriched swine cDNA library, adult uterus Sus scrofa cDNA clone UTR010046A02 5', mRNA sequence [BP169439]	7	95507297	95507356	+	60	ENSSSCG00000002281	CHURC1-FNTB	7	95472880	95508380	+	exon	ENSG00000125954	CHURC1-FNTB	ENSBTAG00000005897	FNTB			19796	A_72_P378363	NM_001244680	NM_001244680	NM_001244680	Ssc.5679	100512293	FNTB	farnesyltransferase, CAAX box, beta		TC562597	Sus scrofa farnesyltransferase, CAAX box, beta (FNTB), mRNA [NM_001244680]	A_72_P378363	A_72_P378363	NULL	NULL	LOC100512293
22384	CHURC1-FNTB	A_72_P398583	TTTCAAGGTTGGTCACAACTCTTCCTAGTTTCTGAGATGAGCATGTTCAGCCCTTTACGG	DB787298	DB787298	DB787298 full-length enriched swine cDNA library, adult adrenal gland Sus scrofa cDNA clone ADR010065E10 5', mRNA sequence [DB787298]	7	95477165	95477224	+	60	ENSSSCG00000002281	CHURC1-FNTB	7	95472880	95508380	+	intron	ENSG00000125954	CHURC1-FNTB	ENSBTAG00000005897	FNTB			22384	A_72_P398583	DB787298		DB787298	Ssc.35934					TC541338	DB787298 full-length enriched swine cDNA library, adult adrenal gland Sus scrofa cDNA clone ADR010065E10 5', mRNA sequence [DB787298]	A_72_P398583	A_72_P398583	ENSSSCG00000002281	Protein farnesyltransferase subunit beta (FTase-beta)(EC 2.5.1.58)(CAAX farnesyltransferase subunit beta)(Ras proteins prenyltransferase subunit beta) [Source:UniProtKB/Swiss-Prot	0
28818	CILP	A_72_P288139	TGCTAGAAGCCTAGTGTGGCCCAGAACAAATGTCAATAAATGCACATTTTATACCTGAAA	CILP	U83114	Sus scrofa nucleotide pyrophosphohydrolase mRNA, partial cds [U83114]	1	180762060	180762117	-	58	ENSSSCG00000004928	CILP	1	180762060	180777585	-	exon	ENSG00000138615	CILP	ENSBTAG00000002821	CILP	ENSMUSG00000042254	Cilp	28818	A_72_P288139	NM_001164648	NM_001164648	NM_001164648	Ssc.14477	397672	CILP	cartilage intermediate layer protein, nucleotide pyrophosphohydrolase		TC518938	Sus scrofa cartilage intermediate layer protein, nucleotide pyrophosphohydrolase (CILP), mRNA [NM_001164648]	A_72_P288139	A_72_P288139	NULL	NULL	CILP
18665	C19orf24	A_72_P066376	ACTGACAAGACAAATGTGGAAATCACACTTGAATAAAGGGATGGCATGTGCACCAAAAAT	TC253343	TC253343	CIRBP_CRIGR (P60826) Cold-inducible RNA-binding protein (Glycine-rich RNA-binding protein CIRP) (A18 hnRNP), partial (85%) [TC253343]	2	77840106	77840163	+	58	ENSSSCG00000028040	C19orf24	2	77841363	77844375	+	upstream	ENSG00000228300	C19orf24	ENSBTAG00000046542	C7H19orf24	ENSMUSG00000035595	1600002K03Rik	18665	A_72_P066376	XM_003122988		XM_003122988	Ssc.30992	100522851	CIRBP	cold inducible RNA binding protein		TC533300	PREDICTED: Sus scrofa 31 kDa ribonucleoprotein, chloroplastic-like (LOC100522851), mRNA [XM_003122988]	A_72_P066376	A_72_P066376	NULL	NULL	LOC100522851
34031	C19orf24	A_72_P387123	CTCATAGGCGACTGACAAGACAAATGTGGAAATCACACTTGAATAAAGGGATGGCATGTG	TC296307	TC296307	MSI2H_MOUSE (Q920Q6) RNA-binding protein Musashi homolog 2 (Musashi-2), partial (16%) [TC246856]	2	77840096	77840155	+	60	ENSSSCG00000028040	C19orf24	2	77841363	77844375	+	upstream	ENSG00000228300	C19orf24	ENSBTAG00000046542	C7H19orf24	ENSMUSG00000035595	1600002K03Rik	34031	A_72_P387123	XM_003122988		XM_003122988	Ssc.30992	100522851	CIRBP	cold inducible RNA binding protein		TC629442	PREDICTED: Sus scrofa 31 kDa ribonucleoprotein, chloroplastic-like (LOC100522851), mRNA [XM_003122988]	A_72_P387123	A_72_P387123	NULL	NULL	LOC100522851
16008	CIT	A_72_P275409	GCTTCCTGCTCTAGAACTAGCTCAAAGACTGTACATATTTACAAGAAACTTTATATTCGT	AK234562	AK234562	Sus scrofa mRNA, clone:OVR010086C05, expressed in ovary [AK234562]	14	35141448	35141507	+	60	ENSSSCG00000009839		14	35029513	35142697	+	exon	ENSBTAG00000008963	CIT					16008	A_72_P275409	AK396922	XM_003132887	AK396922	Ssc.29502						Sus scrofa mRNA, clone: PTG010029B08, expressed in pituitary gland. [AK396922]	A_72_P275409	A_72_P275409	NULL	NULL	CIT
17513	CIZ1	A_72_P312663	TGCCCCTCAGCTCTAATCTCCTAGTTTTTCAGAAGAGTGTAGAAACCCATATTTGTATGT	TC269080	TC269080	Q33564_9TRYP (Q33564) CR4 protein, partial (17%) [TC269080]	1	302617983	302618042	-	60	ENSSSCG00000005640	CIZ1	1	302611531	302631544	-	intron	ENSG00000148337	CIZ1	ENSBTAG00000012274	CIZ1	ENSMUSG00000039205	Ciz1	17513	A_72_P312663	TC560121								TC560121	Rep: CR4 protein - Trypanosoma brucei, partial (17%) [TC560121]	A_72_P312663	A_72_P312663	ENSSSCG00000005640	Cip1-interacting zinc finger protein (CDKN1A-interacting zinc finger protein 1)(Nuclear protein NP94)(Zinc finger protein 356) [Source:UniProtKB/Swiss-Prot	0
25903	CKAP4	A_72_P306233	TTTGCTGTTTCATTTTGAGCTGTACTGTTCTTTAATGGCTGTCTTGCCCTTTAAAAAAGA	AK234515	AK234515	Sus scrofa mRNA, clone:OVR010075B09, expressed in ovary [AK234515]	5	14107268	14107327	+	60	ENSSSCG00000000171	CKAP4	5	14098331	14106287	+	downstream	ENSG00000136026	CKAP4	ENSBTAG00000011913	CKAP4	ENSMUSG00000046841	Ckap4	25903	A_72_P306233	NM_001244631	NM_001244631	NM_001244631	Ssc.16312	100523493	CKAP4	cytoskeleton-associated protein 4		TC552894	Sus scrofa cytoskeleton-associated protein 4 (CKAP4), mRNA [NM_001244631]	A_72_P306233	A_72_P306233	ENSSSCG00000000171	Cytoskeleton-associated protein 4 (63 kDa membrane protein)(p63) [Source:UniProtKB/Swiss-Prot	0
11431	CLDN5	A_72_P358883	CCCTCAGTCACAGCTTGGGGGAAGGGTTAAATCTGCTTAGTAAATAGTTTGGATACTCTC	CLAUDIN5	AK235903	Sus scrofa mRNA, clone:OVRM10124C02, expressed in ovary [AK235903]	14	54778085	54778144	-	60	ENSSSCG00000010123	CLDN5	14	54778678	54779334	-	downstream	ENSG00000184113	CLDN5	ENSBTAG00000022020	CLDN5	ENSMUSG00000041378	Cldn5	11431	A_72_P358883	AK393795		AK393795	Ssc.4227					TC528575	Sus scrofa mRNA, clone: LNG010018F08, expressed in lung. [AK393795]	A_72_P358883	A_72_P358883	ENSSSCG00000010123	Claudin 5 [Source:UniProtKB/TrEMBL	0
39403	CLIC5	A_72_P210997	CTCTTGAATCTGAACCACTTATAAATTTGTTTCCCAGTCTTGATTGGTATTGACTGATTC	TC283187	TC283187	Unknown	7	46895638	46895697	-	60	ENSSSCG00000001711	CLIC5	7	46947785	47070503	-	downstream	ENSG00000112782	CLIC5	ENSBTAG00000010244	CLIC5	ENSMUSG00000023959	Clic5	39403	A_72_P210997	TC602427								TC602427	Rep: Histone H2B type F-M - Homo sapiens (Human), partial (6%) [TC602427]	A_72_P210997	A_72_P210997	NULL	NULL	LOC100517405
43044	CLN5	A_72_P406173	CTGGTCTGTGAGGAGACAAGTACTTCTAAAGCAATTTGAGACTAATTTTGTTTCTGTTGA	AK239367	AK239367	Sus scrofa mRNA, clone:THY010097A06, expressed in thymus [AK239367]	11	53766476	53766535	+	60	ENSSSCG00000009471	CLN5	11	53743973	53764847	+	downstream	ENSG00000102805	CLN5	ENSBTAG00000018846	CLN5	ENSMUSG00000022125	Cln5	43044	A_72_P406173	AK239367	XM_001926132	AK239367	Ssc.2893	100152208	LOC100152208	CLN5		TC595980	Sus scrofa mRNA, clone:THY010097A06, expressed in thymus. [AK239367]	A_72_P406173	A_72_P406173	ENSSSCG00000009469	Immune-responsive gene 1 protein homolog [Source:UniProtKB/Swiss-Prot	0
37634	CLP1	A_72_P119451	TCAGGGTGAAAGAGTGAATTTGAAGGACTCCTTCCAATAAAGTTCATATTTGGGAAAAAA	AK238734	AK238734	Sus scrofa mRNA, clone:THY010022E10, expressed in thymus [AK238734]	2	12915382	12915440	-	59	ENSSSCG00000013179	CLP1	2	12915354	12918379	-	exon	ENSG00000172409	CLP1	ENSBTAG00000006493	CLP1	ENSMUSG00000027079	Clp1	37634	A_72_P119451	AK238734	XM_003122716	AK238734	Ssc.18662	100520541	LOC100520541	polyribonucleotide 5'-hydroxyl-kinase Clp1-like		TC526314	Sus scrofa mRNA, clone:THY010022E10, expressed in thymus. [AK238734]	A_72_P119451	A_72_P119451	ENSSSCG00000013179	Polyribonucleotide 5'-hydroxyl-kinase Clp1 (EC 2.7.1.78)(Polynucleotide kinase Clp1)(Pre-mRNA cleavage complex II protein Clp1) [Source:UniProtKB/Swiss-Prot	0
15065	CLU	A_72_P185296	CATGGATGCCCACCTTCATAGAATTCCCTATCACTTCCCTGAGGCGGGAGTCCCAGAAAA	CLU	NM_213971	Sus scrofa clusterin (CLU), mRNA [NM_213971]	14	12521592	12521647	-	56	ENSSSCG00000009668	CLU	14	12516232	12531189	-	exon	ENSG00000120885	CLU	ENSMUSG00000022037	Clu			15065	A_72_P185296	NM_213971	NM_213971	NM_213971	Ssc.11992	397025	CLU	clusterin	ENSSSCT00000010601	TC547296	Sus scrofa clusterin (CLU), mRNA [NM_213971]	A_72_P185296	A_72_P185296	ENSSSCG00000009668	Clusterin Precursor (Complement cytolysis inhibitor)(CLI)(CP40) [Contains Clusterin beta chain	0
43315	CNN2	A_72_P293189	GATCAAGAAATAATGTGAAATACCGACTGTGGACCAAAGGAAATAAAACCTCTTTTTAGG	CNN2	AK234333	Sus scrofa mRNA, clone:OVR010044E01, expressed in ovary [AK234333]	2	77621564	77621623	+	60	ENSSSCG00000030270	CNN2	2	77612062	77622362	+	exon	ENSG00000064666	CNN2	ENSBTAG00000020764	CNN2	ENSMUSG00000004665	Cnn2	43315	A_72_P293189	AK397963	XM_003353959	AK397963	Ssc.936					TC546674	Sus scrofa mRNA, clone: TCH010041F10, expressed in trachea. [AK397963]	A_72_P293189	A_72_P293189	NULL	NULL	CNN2
9899	CNOT8	A_72_P079156	CCATGCCTCATTTGATACCTTTTAAAATCCAGGACAAGTCAGAAACATACTAGTAAAATG	TC262864	TC262864	AF053318 CCR4-associated factor 1 {Homo sapiens} (exp=-1; wgp=0; cg=0), partial (35%) [TC262864]	16	74250737	74250796	-	60	ENSSSCG00000017067	CNOT8	16	74249275	74270266	-	exon	ENSG00000155508	CNOT8	ENSBTAG00000012086	CNOT8	ENSMUSG00000020515	Cnot8	9899	A_72_P079156	ENSSSCT00000018582	XM_003134120	AK395441	Ssc.54336	100525087	LOC100525087	CCR4-NOT transcription complex subunit 8-like	ENSSSCT00000018582	TC538966	CCR4-NOT transcription complex, subunit 8 [Source:HGNC Symbol;Acc:9207] [ENSSSCT00000018582]	A_72_P079156	A_72_P079156	ENSSSCG00000017067	CCR4-NOT transcription complex subunit 8 (CCR4-associated factor 8)(CAF1-like protein)(CALIFp)(CAF2) [Source:UniProtKB/Swiss-Prot	0
7507	COIL	A_72_P222017	GAAAGTGGTTGTGATGAAAGGGTCGAGAAGTGACACCAGCAAAAAACTTAGAAAGCTGTG	EW638010	EW638010	rthg24_i5.y1 thg Sus scrofa cDNA 5', mRNA sequence [EW638010]	12	34056602	34056662	+	51	ENSSSCG00000017613	COIL	12	34038447	34060501	+	intron	ENSG00000121058	COIL	ENSBTAG00000017275	COIL	ENSMUSG00000033983	Coil	7507	A_72_P222017	TC532616								TC532616	Rep: McKusick-Kaufman syndrome protein - Rattus norvegicus (Rat), partial (25%) [TC532616]	A_72_P222017	A_72_P222017	ENSSSCG00000017613	Coilin (p80) [Source:UniProtKB/Swiss-Prot	0
9083	COIL	A_72_P224872	GGATCTCACCAGAAACTTCCTTTTCTGTTATTATTCACACAAAGTGCTAAAAAGGCTAAA	EW133692	EW133692	reru14c_g4.y1 eru Sus scrofa cDNA 5', mRNA sequence [EW133692]	12	34061051	34061111	+	55	ENSSSCG00000017613	COIL	12	34038447	34060501	+	downstream	ENSG00000121058	COIL	ENSBTAG00000017275	COIL	ENSMUSG00000033983	Coil	9083	A_72_P224872	XM_003131625		XM_003131625	Ssc.25074	100525713	LOC100525713	coilin-like		TC543622	PREDICTED: Sus scrofa coilin-like (LOC100525713), mRNA [XM_003131625]	A_72_P224872	A_72_P224872	ENSSSCG00000017613	Coilin (p80) [Source:UniProtKB/Swiss-Prot	0
19246	COIL	A_72_P403863	CAAAACATCAGATCCCTCCTTCAGCTTTGCGTATTTTCAAATAAAATCATATTGAACCGA	TC246951	TC246951	Q3DM24_STRAG (Q3DM24) Chorismate synthase, partial (22%) [TC246951]	12	34061137	34061193	+	57	ENSSSCG00000017613	COIL	12	34038447	34060501	+	downstream	ENSG00000121058	COIL	ENSBTAG00000017275	COIL	ENSMUSG00000033983	Coil	19246	A_72_P403863	XM_003131625		XM_003131625	Ssc.25074	100525713	LOC100525713	coilin-like		TC543622	PREDICTED: Sus scrofa coilin-like (LOC100525713), mRNA [XM_003131625]	A_72_P403863	A_72_P403863	ENSSSCG00000017613	Coilin (p80) [Source:UniProtKB/Swiss-Prot	0
21035	COL4A1	A_72_P286644	GTGCTGTACCTCAGTGATATCTCCATGAGAGTGGAAATATAATCAAACTTAAAAACACAA	AK232343	AK232343	Sus scrofa mRNA, clone:LVR010025B10, expressed in liver [AK232343]	11	84510620	84510680	+	55	ENSSSCG00000009544	COL4A1	11	84373663	84432619	-	upstream	ENSG00000187498	COL4A1	ENSBTAG00000012849	COL4A1	ENSMUSG00000031502	Col4a1	21035	A_72_P286644	AK232343		AK232343	Ssc.48422						Sus scrofa mRNA, clone:LVR010025B10, expressed in liver. [AK232343]	A_72_P286644	A_72_P286644	NULL	NULL	0
27439	COL8A1	A_72_P189126	GGCAGTACGTCCATTCCTCTTTTTCAGGATATTTATTGTATCCCATGTAAAAAAGAAAAC	COL8A1	EV864657	raor037_l4.y1 aor Sus scrofa cDNA 5', mRNA sequence [EV864657]	13	169091326	169091385	+	60	ENSSSCG00000011973	COL8A1	13	169086152	169091372	+	overlap	ENSG00000144810	COL8A1	ENSBTAG00000013662	COL8A1	ENSMUSG00000068196	Col8a1	27439	A_72_P189126	XM_001926443	XM_001926443	XM_001926443	Ssc.16132	397430	COL8A1	collagen, type VIII, alpha 1		TC567354	PREDICTED: Sus scrofa collagen, type VIII, alpha 1 (COL8A1), mRNA [XM_001926443]	A_72_P189126	A_72_P189126	ENSSSCG00000011973	Collagen VIII alpha 1 Fragment [Source:UniProtKB/TrEMBL	0
19402	COL8A1	A_72_P412953	ATATGGGGCAGGCTGAGATCTTTCAGATAAAGATGAGAACAGCTCTATTAAGTGATTGGG	TC298708	TC298708	Unknown	13	169020889	169020948	+	60	ENSSSCG00000011973	COL8A1	13	169086152	169091372	+	upstream	ENSG00000144810	COL8A1	ENSBTAG00000013662	COL8A1	ENSMUSG00000068196	Col8a1	19402	A_72_P412953	TC602078								TC602078	Rep: Heat shock protein Hsp20 - Halothermothrix orenii H 168, partial (7%) [TC602078]	A_72_P412953	A_72_P412953	ENSSSCG00000011973	Collagen VIII alpha 1 Fragment [Source:UniProtKB/TrEMBL	0
5257	COPB2	A_72_P148376	GCAAGTTCAGCAAGTTGTTTCCACTTCTGTTCTGACTGTAAGAAAAATTTCTGAGTTAAA	EW008503	EW008503	rcsk03_m11.y1 csk Sus scrofa cDNA 5', mRNA sequence [EW008503]	13	87897904	87897963	+	60	ENSSSCG00000011662	COPB2	13	87895226	87930998	-	exon	ENSG00000184432	COPB2	ENSBTAG00000014843	COPB2	ENSMUSG00000032458	Copb2	5257	A_72_P148376	CD572489		CD572489	Ssc.72162					TC599314	PBL_3_C03 Porcine Brain Library Sus scrofa cDNA clone PBL 5', mRNA sequence [CD572489]	A_72_P148376	A_72_P148376	ENSSSCG00000011662	Coatomer subunit beta' (Beta'-coat protein)(Beta'-COP)(p102) [Source:UniProtKB/Swiss-Prot	0
36357	TC276747	A_72_P087426	TTAACTATTGCATTGTGTTCCCCTGTTCAGAGAGACGTGTTTTCCTTGGGTGTGACAAGT	TC276747	TC276747	Q5T4B9_HUMAN (Q5T4B9) Coenzyme Q4 homolog (Yeast), complete [TC276747]	1	302750313	302750372	+	60	ENSSSCG00000005646		1	302746533	302759291	+	intron							36357	A_72_P087426	TC531763								TC531763	Rep: LOC511987 protein - Bos taurus (Bovine), partial (89%) [TC531763]	A_72_P087426	A_72_P087426	NULL	NULL	0
28124	COX15	A_72_P379538	TTGACAAGCTGTTGATTGTACCTGCAAAATCTGACTCCTTGACCTCCTGAGTCCTGGATT	TC296724	TC296724	AF026850 cytochrome oxidase assembly factor {Homo sapiens} (exp=-1; wgp=0; cg=0), partial (22%) [TC296724]	14	120327220	120327279	-	56	ENSSSCG00000010541	COX15	14	120326812	120341422	-	exon	ENSG00000014919	COX15	ENSBTAG00000045703	COX15	ENSMUSG00000040018	Cox15	28124	A_72_P379538	ENSSSCT00000011532				100156375	LOC100156375	COX15 homolog, cytochrome c oxidase assembly protein	ENSSSCT00000011532	TC580752	Uncharacterized protein [Source:UniProtKB/TrEMBL;Acc:F1S8W1] [ENSSSCT00000011532]	A_72_P379538	A_72_P379538	ENSSSCG00000010541	Cytochrome c oxidase assembly protein COX15 homolog [Source:UniProtKB/Swiss-Prot	0
36311	COX19	A_72_P382083	GCGACAGTGGGAACTCTGAAAATATATTGTATTTTCCGACATGTTGCACACGCGCAAAAA	TC282189	TC282189	Q4T7K2_TETNG (Q4T7K2) Chromosome undetermined SCAF8089, whole genome shotgun sequence, partial (7%) [TC282189]	3	764058	764110	+	53	ENSSSCG00000007550	COX19	3	758420	762534	+	downstream	ENSG00000240230	COX19	ENSBTAG00000015253	COX19	ENSMUSG00000045438	Cox19	36311	A_72_P382083	TC586721								TC586721	Rep: Chromosome undetermined SCAF8089, whole genome shotgun sequence - Tetraodon nigroviridis (Green puffer), partial (7%) [TC586721]	A_72_P382083	A_72_P382083	NULL	NULL	0
1707	COX6B	A_72_P148186	GTTGCAGAGTGTTAACCTCTGGGGAGCGTTTCCATAATTTTTTAAAAATACATATGCATT	TC297121	TC297121	Unknown	6	40557746	40557805	+	60	ENSSSCG00000002907	COX6B	6	40548763	40559160	+	intron							1707	A_72_P148186	TC616751								TC616751		A_72_P148186	A_72_P148186	NULL	NULL	0
39325	LCP1	A_72_P070241	AAAGTGTGTTATGTGTTCAGCCAAGTAGCCTCCGTGTATTTAACAAAAAGTGCTCTATTC	CD572073	CD572073	PBL_13_G07 Porcine Brain Library Sus scrofa cDNA clone PBL 5', mRNA sequence [CD572073]	11	21685173	21685232	+	60	ENSSSCG00000009413	CPB2	11	21717208	21757742	+	upstream	ENSG00000080618	CPB2	ENSBTAG00000007073	CPB2	ENSMUSG00000021999	Cpb2	39325	A_72_P070241	ENSSSCT00000010313	XM_001929138	AK399115	Ssc.49599	100156254	LCP1	lymphocyte cytosolic protein 1 (L-plastin)	ENSSSCT00000010313	TC529126	lymphocyte cytosolic protein 1 (L-plastin) [Source:HGNC Symbol;Acc:6528] [ENSSSCT00000010313]	A_72_P070241	A_72_P070241	ENSSSCG00000009412	Plastin-2 (L-plastin)(Lymphocyte cytosolic protein 1)(LCP-1)(LC64P) [Source:UniProtKB/Swiss-Prot	0
23875	CPEB4	A_72_P046416	CCTTCGAGTGTATTTCCATCAAAACCCATTTTACCTTTTCTTACAGTCTAGCTATGTGCC	CK458521	CK458521	922903 MARC 4PIG Sus scrofa cDNA 5', mRNA sequence [CK458521]	16	54817230	54817289	+	56	ENSSSCG00000016981	CPEB4	16	54813538	54876701	-	intron	ENSG00000113742	CPEB4	ENSBTAG00000009995	CPEB4	ENSMUSG00000020300	Cpeb4	23875	A_72_P046416	CK458521		CK458521	Ssc.10608					TC526477	922903 MARC 4PIG Sus scrofa cDNA 5', mRNA sequence [CK458521]	A_72_P046416	A_72_P046416	NULL	NULL	0
3573	CPEB4	A_72_P435754	AGACTTCTGGGTGAGGTTAAGTTTTAGTTTAGTTGTTTGTTCCTTTTCCTTTTCCCTCCC	TC250514	TC250514	Q8N405_HUMAN (Q8N405) CPEB4 protein, partial (10%) [TC250514]	16	54820151	54820210	-	60	ENSSSCG00000016981	CPEB4	16	54813538	54876701	-	intron	ENSG00000113742	CPEB4	ENSBTAG00000009995	CPEB4	ENSMUSG00000020300	Cpeb4	3573	A_72_P435754	TC531166								TC531166	Rep: MGC159945 protein - Bos taurus (Bovine), partial (10%) [TC531166]	A_72_P435754	A_72_P435754	ENSSSCG00000016981	Cytoplasmic polyadenylation element-binding protein 4 (CPE-binding protein 4)(CPE-BP4)(hCPEB-4) [Source:UniProtKB/Swiss-Prot	0
27640	CPSF6	A_72_P163691	TCTTAACTGCTTCATCTGGATGTGCCAACTCTGACTTCTTTCGCTCCAGTTTTTCTTGTT	CN157516	CN157516	946228 MARC 4PIG Sus scrofa cDNA 5', mRNA sequence [CN157516]	5	36154412	36154471	-	56	ENSSSCG00000000490	CPSF6	5	36156521	36164863	-	downstream	ENSG00000111605	CPSF6	ENSBTAG00000007323	CPSF6	ENSMUSG00000055531	Cpsf6	27640	A_72_P163691	CN157516		CN157516	Ssc.85251					TC555917	946228 MARC 4PIG Sus scrofa cDNA 5', mRNA sequence [CN157516]	A_72_P163691	A_72_P163691	ENSSSCG00000000490	Cleavage and polyadenylation specificity factor subunit 6 (Cleavage and polyadenylation specificity factor 68 kDa subunit)(CPSF 68 kDa subunit)(Pre-mRNA cleavage factor Im 68 kDa subunit)(Protein HPBRII-4/7) [Source:UniProtKB/Swiss-Prot	0
29962	CREB3	A_72_P031376	GTGATCACCTCCTCTCTAGACAAAAATGCCTGAAGTTCCTCATTAAAACAAACACACAGG	TC284919	TC284919	AL133410 glucosidase, beta (bile acid) 2 {Homo sapiens} (exp=0; wgp=1; cg=0), partial (38%) [TC284919]	1	264180431	264180490	-	60	ENSSSCG00000005318	CREB3	1	264176184	264181561	+	intron	ENSG00000107175	CREB3	ENSBTAG00000011429	CREB3	ENSMUSG00000028466	Creb3	29962	A_72_P031376	TC592234								TC592234	Rep: Non-lysosomal glucosylceramidase (EC 3.2.1.45) (NLGase) (Glucosylceramidase 2) (Beta-glucocerebrosidase 2) (Beta-glucosidase 2). - Canis familiaris, partial (64%) [TC592234]	A_72_P031376	A_72_P031376	NULL	NULL	0
2063	CREB3	A_72_P362078	CCCCTTAATGGAACAACAGACATACATGGGTGCAAATAAAACCCCAGAAAGCCTCAAAAA	TC268488	TC268488	AL133410 glucosidase, beta (bile acid) 2 {Homo sapiens} (exp=0; wgp=1; cg=0), partial (32%) [TC268488]	1	264181427	264181479	-	53	ENSSSCG00000005318	CREB3	1	264176184	264181561	+	exon	ENSG00000107175	CREB3	ENSBTAG00000011429	CREB3	ENSMUSG00000028466	Creb3	2063	A_72_P362078	TC559097								TC559097	Rep: Non-lysosomal glucosylceramidase (EC 3.2.1.45) (NLGase) (Glucosylceramidase 2) (Beta-glucocerebrosidase 2) (Beta-glucosidase 2). - Canis familiaris, partial (29%) [TC559097]	A_72_P362078	A_72_P362078	ENSSSCG00000005319	Non-lysosomal glucosylceramidase (NLGase)(EC 3.2.1.45)(Glucosylceramidase 2)(Beta-glucocerebrosidase 2)(Beta-glucosidase 2) [Source:UniProtKB/Swiss-Prot	0
33703	CREBBP	A_72_P299559	CACAGGCGCAGCTATAAAAGGGGGAAAAATTATTACAAAGGAAACGAAGATTTCCTATAA	TC270795	TC270795	Unknown	3	39567815	39567874	+	60	ENSSSCG00000007951	CREBBP	3	39539012	39798202	+	intron	ENSG00000005339	CREBBP	ENSBTAG00000026403	CREBBP	ENSMUSG00000022521	Crebbp	33703	A_72_P299559	TC563215								TC563215		A_72_P299559	A_72_P299559	ENSSSCG00000007948	Adenylate cyclase type 9 (EC 4.6.1.1)(Adenylate cyclase type IX)(ATP pyrophosphate-lyase 9)(Adenylyl cyclase 9) [Source:UniProtKB/Swiss-Prot	0
12255	C5orf41	A_72_P107701	TTTCCTATGTCCTTCATGACAGATTATGATGTGGCTTTATATTGTGGCTTACTTGTACAT	BX924772	BX924772	BX924772 Sus Scrofa library (scan) Sus scrofa cDNA clone scan0018.a.10 5prim, mRNA sequence [BX924772]	16	55461352	55461411	-	56	ENSSSCG00000016986	CREBRF	16	55464124	55496215	-	downstream	ENSG00000164463	CREBRF	ENSBTAG00000002020	CREBRF	ENSMUSG00000048249	A930001N09Rik	12255	A_72_P107701	BX924772	XM_003483850	BX924772	Ssc.24452					TC595611	BX924772 Sus Scrofa library (scan) Sus scrofa cDNA clone scan0018.a.10 5prim, mRNA sequence [BX924772]	A_72_P107701	A_72_P107701	NULL	NULL	LRF
27223	CRIM1	A_72_P005856	CTTAAAAAATGGCCGTCTAGGAGTTCTCATCATGGTTCAGTAGAAACAAGTCTGACTAGT	AK231704	AK231704	Sus scrofa mRNA, clone:LNG010014C04, expressed in lung [AK231704]	3	110447707	110447766	-	60	ENSSSCG00000008504	CRIM1	3	110256208	110477211	-	intron	ENSG00000150938	CRIM1	ENSBTAG00000009020	CRIM1	ENSMUSG00000024074	Crim1	27223	A_72_P005856	AK231704		AK231704	Ssc.38762						Sus scrofa mRNA, clone:LNG010014C04, expressed in lung. [AK231704]	A_72_P005856	A_72_P005856	NULL	NULL	0
23360	CRIM1	A_72_P320298	TTTTGAAGACTGTTCTCTGGGGTGTTTTATAACGTTAAGGTGTGTATGCAGTTGGGGATA	BP433176	BP433176	BP433176 full-length enriched swine cDNA library, adult lung Sus scrofa cDNA clone LNG010007A03 5', mRNA sequence [BP433176]	3	110472826	110472885	-	60	ENSSSCG00000008504	CRIM1	3	110256208	110477211	-	intron	ENSG00000150938	CRIM1	ENSBTAG00000009020	CRIM1	ENSMUSG00000024074	Crim1	23360	A_72_P320298	TC553765								TC553765	Rep: Uncharacterized 22.3 kDa protein in coat protein gene 3'region - Southampton virus (SHV), partial (9%) [TC553765]	A_72_P320298	A_72_P320298	NULL	NULL	0
31835	CRIM1	A_72_P326943	GAAATCCAGTCAAATAAAAGCAGTCCAGTGGCCCAGAGGGTATTTTTCCTGTTGCTTGGA	AK237830	AK237830	Sus scrofa mRNA, clone:SPL010103D12, expressed in spleen [AK237830]	3	110259488	110259547	-	60	ENSSSCG00000008504	CRIM1	3	110256208	110477211	-	exon	ENSG00000150938	CRIM1	ENSBTAG00000009020	CRIM1	ENSMUSG00000024074	Crim1	31835	A_72_P326943	ENSSSCT00000009304	XM_003481248	AK237830	Ssc.4900	100525394	LOC100525394	cysteine-rich motor neuron 1 protein-like	ENSSSCT00000009304	TC535067	Uncharacterized protein [Source:UniProtKB/TrEMBL;Acc:F1S4N7] [ENSSSCT00000009304]	A_72_P326943	A_72_P326943	ENSSSCG00000008502	NULL	LOC100525394
17749	CS	A_72_P072591	TATACCTGTCAAAGAGAGTTTGCTCTGAAACACCTGCCTCATGACCCCATGTTTAAGCTG	CS	NM_214276	Sus scrofa citrate synthase (CS), mRNA [NM_214276]	5	23171903	23171962	+	60	ENSSSCG00000000388		5	23171404	23172551	+	exon							17749	A_72_P072591	NM_214276	NM_214276	NM_214276	Ssc.16315	397519	CS	citrate synthase	ENSSSCT00000000416	TC577430	Sus scrofa citrate synthase (CS), nuclear gene encoding mitochondrial protein, mRNA [NM_214276]	A_72_P072591	A_72_P072591	ENSSSCG00000000388	Citrate synthase, mitochondrial Precursor (EC 2.3.3.1) [Source:UniProtKB/Swiss-Prot	0
20039	CS	A_72_P226122	TGTATGGATCTGATCGCAAAGCTACCTTGTGTTGCAGCAAAGATCTACCGGAATCTCTAC	CS	NM_214276	Sus scrofa citrate synthase (CS), mRNA [NM_214276]	5	23164859	23164918	-	60	ENSSSCG00000022858	CS	5	23162527	23165524	-	exon	ENSG00000062485	CS	ENSBTAG00000004371	CS			20039	A_72_P226122	NM_214276	NM_214276	NM_214276	Ssc.16315	397519	CS	citrate synthase	ENSSSCT00000000416	TC519851	Sus scrofa citrate synthase (CS), nuclear gene encoding mitochondrial protein, mRNA [NM_214276]	A_72_P226122	A_72_P226122	ENSSSCG00000000388	Citrate synthase, mitochondrial Precursor (EC 2.3.3.1) [Source:UniProtKB/Swiss-Prot	0
38400	CSE1L	A_72_P244862	TGAGCACAGCTGCGTTAAAAAACAAGTTTTCCTTTTGAACTTGTCACAAATTCCATCTTG	DN118719	DN118719	1118514 MARC 4PIG Sus scrofa cDNA 5', mRNA sequence [DN118719]	17	57256678	57256737	+	52	ENSSSCG00000025534	CSE1L	17	57235514	57257623	+	exon	ENSBTAG00000005957	CSE1L					38400	A_72_P244862	NM_001243215	NM_001243215	NM_001243215	Ssc.76739	100626451	CSE1L	CSE1 chromosome segregation 1-like (yeast)		TC528619	Sus scrofa CSE1 chromosome segregation 1-like (yeast) (CSE1L), mRNA [NM_001243215]	A_72_P244862	A_72_P244862	NULL	NULL	CSE1L
4382	CSNK1E	A_72_P376333	GGGGGGAATTTTGTACTTTTTTCCTGTGTAAATATTGGACTTTTTTGAGCTTTATTGTGG	AK236660	AK236660	Sus scrofa mRNA, clone:OVRM10213A06, expressed in ovary [AK236660]	5	6902826	6902885	+	60	ENSSSCG00000000107	CSNK1E	5	6877268	6902921	+	exon	ENSG00000213923	CSNK1E	ENSBTAG00000047582	CSNK1E	ENSMUSG00000022433	Csnk1e	4382	A_72_P376333	AK236660		AK236660	Ssc.9318	100523244	CSNK1E	casein kinase 1, epsilon		TC594854	Sus scrofa mRNA, clone:OVRM10213A06, expressed in ovary. [AK236660]	A_72_P376333	A_72_P376333	ENSSSCG00000000107	Casein kinase I isoform epsilon (CKI-epsilon)(CKIe)(EC 2.7.11.1) [Source:UniProtKB/Swiss-Prot	0
20117	CST3	A_72_P035716	TGCAGAAGAAAACGCTGTGCTCCTTCCAAGTTTACACCGTCCCCTGGAAGGGCACCACCT	CST3	NM_001044602	Sus scrofa cystatin C (CST3), mRNA [NM_001044602]	17	34560253	34560306	-	54	ENSSSCG00000029889	CST3	17	34559976	34563745	-	exon	ENSBTAG00000000598	CST3					20117	A_72_P035716	NM_001044602	NM_001044602	NM_001044602	Ssc.79605	733672	CST3	cystatin C	ENSSSCT00000007799	TC530328	Sus scrofa cystatin C (CST3), mRNA [NM_001044602]	A_72_P035716	A_72_P035716	NULL	NULL	0
31395	CSTF2T	A_72_P007556	GTTACACTGTTTGTTGTAGTCACATCTCTGCATTGTTTGATGCAGACTAAATAAAAAGGA	TC254980	TC254980	Unknown	14	106809778	106809837	+	60	ENSSSCG00000010430	CSTF2T	14	106806211	106808058	+	downstream	ENSG00000177613	CSTF2T	ENSBTAG00000018406	CSTF2T	ENSMUSG00000053536	Cstf2t	31395	A_72_P007556	TC538799								TC538799	Rep: Maturase K - Eriocaulon aquaticum (Seven-angled pipewort), partial (4%) [TC599571]	A_72_P007556	A_72_P007556	NULL	NULL	Cstf2t
21880	CTNNA3	A_72_P389198	GAAACTGTGTATTTATTTCAACTCATGTCACTGGAGTTTATTAATGATTGGCTCAACTGG	TC297851	TC297851	Unknown	14	75072646	75072705	-	60	ENSSSCG00000010230	CTNNA3	14	75080133	75156748	-	downstream							21880	A_72_P389198	EW576528		EW576528	Ssc.32719					TC582229	rspc009_e22.y1 spc Sus scrofa cDNA 5', mRNA sequence [EW576528]	A_72_P389198	A_72_P389198	ENSSSCG00000010230	Catenin alpha-3 (Alpha T-catenin)(Cadherin-associated protein) [Source:UniProtKB/Swiss-Prot	0
22094	CTSS	A_72_P150601	TGAATATGCCTTAAAAGAAGCTGTGGCCAATAAGGGACCTGTGTCCGTTGCTATAGATGC	AK230540	AK230540	Sus scrofa mRNA, clone:AMP010008A09, expressed in alveolar macrophage [AK230540]	4	107676062	107676121	+	60	ENSSSCG00000006648	CTSS	4	107666299	107691564	+	exon	ENSG00000163131	CTSS	ENSBTAG00000017135	CTSS	ENSMUSG00000038642	Ctss	22094	A_72_P150601	ENSSSCT00000007284	XM_003481463	AK239742	Ssc.55494				ENSSSCT00000007284	TC577445	Uncharacterized protein [Source:UniProtKB/TrEMBL;Acc:F1SS93] [ENSSSCT00000007284]	A_72_P150601	A_72_P150601	ENSSSCG00000006648	Cathepsin S Precursor (EC 3.4.22.27) [Source:UniProtKB/Swiss-Prot	0
27229	CTSW	A_72_P184706	TCCAAGGTTTTTGCCGCCTCCCCCAGTAGGCTTGCTTCTTATTGAATAAACCAAGATAAG	AK239559	AK239559	Sus scrofa mRNA, clone:THY010112F04, expressed in thymus [AK239559]	2	5550139	5550198	-	60	ENSSSCG00000012970	CTSW	2	5550132	5554197	-	exon	ENSG00000172543	CTSW	ENSBTAG00000020773	CTSW	ENSMUSG00000024910	Ctsw	27229	A_72_P184706	ENSSSCT00000014177	XM_003122523	AK239559	Ssc.28940	100525853	LOC100525853	cathepsin W-like	ENSSSCT00000014177	TC523621	Uncharacterized protein [Source:UniProtKB/TrEMBL;Acc:F1RU23] [ENSSSCT00000014177]	A_72_P184706	A_72_P184706	ENSSSCG00000012970	Cathepsin W Precursor (EC 3.4.22.-)(Lymphopain) [Source:UniProtKB/Swiss-Prot	0
15352	CU407238.7	A_72_P328658	ATATGCATATGAGCAGAACCAGTGGAGCTGCAGCTATTATCACTGTGTCCTGAATGAACC	TC291248	TC291248	Y2248_VIBF1 (Q5E2K3) UPF0078 membrane protein VF2248, partial (7%) [TC291248]	4	15156617	15156676	-	56	ENSSSCG00000005969	CU407238.7	4	15150018	15246609	+	intron							15352	A_72_P328658	TC604730								TC604730	Rep: UPF0078 membrane protein VC_0523 - Vibrio cholerae, partial (6%) [TC604730]	A_72_P328658	A_72_P328658	NULL	NULL	0
21738	CU571095.1	A_72_P382833	AAATAAATGCACTTTTTGCTGTTCACCTCCCACTCCAAGGAGGCGAGGTGGATAGAATAG	TC262068	TC262068	Q5C5S3_SCHJA (Q5C5S3) SJCHGC08195 protein (Fragment), partial (8%) [TC262068]	4	6989015	6989074	+	60	ENSSSCG00000030947	CU571095.1	4	6908428	6989086	+	exon							21738	A_72_P382833	XM_001927674	XM_003481332	XM_001927674	Ssc.28613	100152850	LOC100152850	zinc finger protein ZFAT-like		TC613522	PREDICTED: Sus scrofa zinc finger protein ZFAT-like (LOC100152850), mRNA [XM_001927674]	A_72_P382833	A_72_P382833	ENSSSCG00000005942	Zinc finger protein ZFAT (Zinc finger protein 406) [Source:UniProtKB/Swiss-Prot	0
5926	CUL1	A_72_P153421	TTCATAAACAACAACGCAGTTACCAAAATGGCTCAGTCTTCCAGCAAATCCCCTGAGTTG	AK232163	AK232163	Sus scrofa mRNA, clone:LNG010094B06, expressed in lung [AK232163]	9	120410717	120410776	-	60	ENSSSCG00000015455	CUL1	9	120392199	120463997	-	exon	ENSG00000055130	CUL1	ENSBTAG00000008736	CUL1	ENSMUSG00000029686	Cul1	5926	A_72_P153421	AK232163	XM_003130284	AK232163	Ssc.84004					TC543313	Sus scrofa mRNA, clone:LNG010094B06, expressed in lung. [AK232163]	A_72_P153421	A_72_P153421	NULL	NULL	CUL1
16427	CUL1	A_72_P282104	GGCCCCGCGTGTAATCTGCTATGAAAAACCATTTGTATAGTGTGTTTCATTTTTTAATGT	TC275607	TC275607	HSU58087 Hs-CUL-1 {Homo sapiens} (exp=-1; wgp=0; cg=0), partial (44%) [TC275607]	9	120392379	120392438	-	60	ENSSSCG00000015455	CUL1	9	120392199	120463997	-	exon	ENSG00000055130	CUL1	ENSBTAG00000008736	CUL1	ENSMUSG00000029686	Cul1	16427	A_72_P282104	AK239222	XM_003130284	AK239222	Ssc.5907					TC543709	Sus scrofa mRNA, clone:THY010079D03, expressed in thymus. [AK239222]	A_72_P282104	A_72_P282104	NULL	NULL	CUL1
37709	CXCL14	A_72_P210682	CATGAGCATTGCATGCCGGTTTCGTGTTCTTTCTAAGACAAAAAGAAAAGTAATAAAGTA	CXCL14	AK231559	Sus scrofa mRNA, clone:ITT010094B03, expressed in intestine [AK231559]	2	143453469	143453528	+	60	ENSSSCG00000014310	CXCL14	2	143444416	143453547	+	exon	ENSG00000145824	CXCL14	ENSBTAG00000006694	CXCL14	ENSMUSG00000021508	Cxcl14	37709	A_72_P210682	NM_001244128	NM_001244128	NM_001244128	Ssc.4984	494467	CXCL14	chemokine (C-X-C motif) ligand 14	ENSSSCT00000015634	TC542943	Sus scrofa chemokine (C-X-C motif) ligand 14 (CXCL14), mRNA [NM_001244128]	A_72_P210682	A_72_P210682	ENSSSCG00000014310	Chemokine Fragment [Source:UniProtKB/TrEMBL	0
7609	CXCR7	A_72_P331103	GTAACTCTGTGCACAAGACACACAGTTGTATTTCAGAGAGTTCTTTCAATTTGTAAGTTA	AW414891	AW414891	48889 MARC 1PIG Sus scrofa cDNA 5', mRNA sequence [AW414891]	15	150859140	150859199	+	60	ENSSSCG00000016322	CH242-312D3.1	15	150857312	150858400	+	downstream	ENSG00000144476	CXCR7	ENSBTAG00000018424	CXCR7	ENSMUSG00000044337	Cxcr7	7609	A_72_P331103	XM_003133759	XM_003133759	XM_003133759	Ssc.28706	100515346	CXCR7	chemokine (C-X-C motif) receptor 7		TC576184	PREDICTED: Sus scrofa c-X-C chemokine receptor type 7-like (LOC100515346), mRNA [XM_003133759]	A_72_P331103	A_72_P331103	NULL	NULL	LOC100515346
11046	CYP51	A_72_P177531	ATCTGCCTGGTAATCGCTCCACATGGTTGCATCCATGTGCAAGTCCAAAATAAAGTCCTT	CYP51	NM_214432	Sus scrofa cytochrome P450 51 (CYP51), mRNA [NM_214432]	9	78792912	78792971	-	60	ENSSSCG00000015311	CYP51A1	9	78792885	78814967	-	exon	ENSG00000001630	CYP51A1	ENSBTAG00000001992	CYP51A1			11046	A_72_P177531	NM_214432	NM_214432	NM_214432	Ssc.5712	403334	CYP51	cytochrome P450, family 51, subfamily A, polypeptide 1		TC518111	Sus scrofa cytochrome P450, family 51, subfamily A, polypeptide 1 (CYP51), mRNA [NM_214432]	A_72_P177531	A_72_P177531	ENSSSCG00000015311	Lanosterol 14-alpha demethylase (LDM)(EC 1.14.13.70)(Cytochrome P450 51A1)(CYPLI)(P450LI)(Sterol 14-alpha demethylase)(P450-14DM)(P45014DM) [Source:UniProtKB/Swiss-Prot	0
11244	CYP51	A_72_P177531	ATCTGCCTGGTAATCGCTCCACATGGTTGCATCCATGTGCAAGTCCAAAATAAAGTCCTT	CYP51	NM_214432	Sus scrofa cytochrome P450 51 (CYP51), mRNA [NM_214432]	9	78792912	78792971	-	60	ENSSSCG00000015311	CYP51A1	9	78792885	78814967	-	exon	ENSG00000001630	CYP51A1	ENSBTAG00000001992	CYP51A1			11244												A_72_P177531		#N/A	#N/A	#N/A
11650	CYP51	A_72_P177531	ATCTGCCTGGTAATCGCTCCACATGGTTGCATCCATGTGCAAGTCCAAAATAAAGTCCTT	CYP51	NM_214432	Sus scrofa cytochrome P450 51 (CYP51), mRNA [NM_214432]	9	78792912	78792971	-	60	ENSSSCG00000015311	CYP51A1	9	78792885	78814967	-	exon	ENSG00000001630	CYP51A1	ENSBTAG00000001992	CYP51A1			11650												A_72_P177531		#N/A	#N/A	#N/A
41021	CYP51	A_72_P177531	ATCTGCCTGGTAATCGCTCCACATGGTTGCATCCATGTGCAAGTCCAAAATAAAGTCCTT	CYP51	NM_214432	Sus scrofa cytochrome P450 51 (CYP51), mRNA [NM_214432]	9	78792912	78792971	-	60	ENSSSCG00000015311	CYP51A1	9	78792885	78814967	-	exon	ENSG00000001630	CYP51A1	ENSBTAG00000001992	CYP51A1			41021												A_72_P177531		#N/A	#N/A	#N/A
43290	CYP51	A_72_P177531	ATCTGCCTGGTAATCGCTCCACATGGTTGCATCCATGTGCAAGTCCAAAATAAAGTCCTT	CYP51	NM_214432	Sus scrofa cytochrome P450 51 (CYP51), mRNA [NM_214432]	9	78792912	78792971	-	60	ENSSSCG00000015311	CYP51A1	9	78792885	78814967	-	exon	ENSG00000001630	CYP51A1	ENSBTAG00000001992	CYP51A1			43290												A_72_P177531		#N/A	#N/A	#N/A
31496	CYTH1	A_72_P294959	GGTGGAACATAAAAAGCAACTCTTTAAAGGCACTGGAAGCTGCAGTGGTATTGAGGACTT	AJ660148	AJ660148	AJ660148 KN277 Sus scrofa cDNA clone C0005218_C16, mRNA sequence [AJ660148]	12	3712814	3712873	-	56	ENSSSCG00000017167	CYTH1	12	3450829	3520927	+	downstream	ENSG00000108669	CYTH1	ENSBTAG00000006663	CYTH1	ENSMUSG00000017132	Cyth1	31496	A_72_P294959	TC569137								TC569137		A_72_P294959	A_72_P294959	NULL	NULL	0
7682	CYTH4	A_72_P172381	TTTCTGGGCATGAGTGGCTGTTCTGGGAAACACTCAGAATAGAGAATAAATCTCATGATC	TC239969	TC239969	Unknown	5	8072179	8072237	-	59	ENSSSCG00000000130	CYTH4	5	8072167	8104676	-	exon	ENSG00000100055	CYTH4	ENSBTAG00000014237	CYTH4	ENSMUSG00000018008	Cyth4	7682	A_72_P172381	TC520285								TC520285	Rep: Zgc:152760 - Danio rerio (Zebrafish) (Brachydanio rerio), partial (5%) [TC520285]	A_72_P172381	A_72_P172381	NULL	NULL	CYTH4
3109	DAB2IP	A_72_P144331	GGTGTTCTAAGACTGTGTGGCTGTGCAATTTCTGTACATTTGCAATTAGAAATATTAAGA	BX916762	BX916762	BX916762 Sus Scrofa library (scan) Sus scrofa cDNA clone scan0035.j.08 5prim, mRNA sequence [BX916762]	1	293999004	293999061	-	58	ENSSSCG00000005524	DAB2IP	1	294001795	294026582	-	downstream	ENSG00000136848	DAB2IP	ENSBTAG00000008232	DAB2IP	ENSMUSG00000026883	Dab2ip	3109	A_72_P144331	BX916762		BX916762	Ssc.18799					TC527420	BX916762 Sus Scrofa library (scan) Sus scrofa cDNA clone scan0035.j.08 5prim, mRNA sequence [BX916762]	A_72_P144331	A_72_P144331	NULL	NULL	0
25704	DAK	A_72_P205717	GTGGGTAGGCGTTTCACTTACGAAGCTGGATTTTCATTAAATGTGTTTTTTAAGAATCAA	AK231284	AK231284	Sus scrofa mRNA, clone:ITT010029H11, expressed in intestine [AK231284]	2	9704277	9704336	+	60	ENSSSCG00000013087	DAK	2	9705515	9717302	-	downstream	ENSG00000149476	DAK	ENSBTAG00000018201	DAK	ENSMUSG00000034371	Dak	25704	A_72_P205717	AK231284	XM_003122638	AK231284	Ssc.1701					TC544192	Sus scrofa mRNA, clone:ITT010029H11, expressed in intestine. [AK231284]	A_72_P205717	A_72_P205717	ENSSSCG00000013086	Cytochrome b ascorbate-dependent protein 3 (EC 1.-.-.-)(Lysosomal cytochrome b)(LCytb) [Source:UniProtKB/Swiss-Prot	0
23714	DBNDD2	A_72_P276549	ACAAATACTCCATGCAAGAGATAATAGGGGCCTCGAAGACAGTGGTGATGATTAGCTCAA	EW009234	EW009234	rcsk25_p3.y1 csk Sus scrofa cDNA 5', mRNA sequence [EW009234]	17	53452604	53452660	-	53	ENSSSCG00000028487	DBNDD2	17	53452554	53459414	-	exon							23714	A_72_P276549	AK394670		AK394670	Ssc.65848					TC605083	Sus scrofa mRNA, clone: MLTL10045B01, expressed in longissimus muscle. [AK394670]	A_72_P276549	A_72_P276549	NULL	NULL	0
39978	DCHS1	A_72_P395558	TGCCCAGAACCAAGTGCCAATTCTCACTCTGGAGCCTTAATAAACTGCAGTCCGTAAAAA	TC268994	TC268994	PCD16_HUMAN (Q96JQ0) Protocadherin-16 precursor (Dachsous 1) (Cadherin-19) (Fibroblast cadherin 1), partial (6%) [TC268994]	9	3791993	3792043	+	51	ENSSSCG00000029189	DCHS1	9	3770126	3791588	+	downstream	ENSG00000166341	DCHS1	ENSBTAG00000015405	DCHS1	ENSMUSG00000036862	Dchs1	39978	A_72_P395558	AK396225		AK396225						TC564221	Sus scrofa mRNA, clone: PCT010006G10, expressed in placenta. [AK396225]	A_72_P395558	A_72_P395558	NULL	NULL	DCHS1
5883	DCN	A_72_P178111	CTAACTTCAATGTGGATGTTTTTCCCACATGACCTATTATTCGTAAAGCCAAATATTCAG	DCN	NM_213920	Sus scrofa decorin (DCN), mRNA [NM_213920]	5	96143620	96143679	+	60	ENSSSCG00000000915	DCN	5	96109666	96143719	+	exon	ENSG00000011465	DCN	ENSBTAG00000003505	DCN	ENSMUSG00000019929	Dcn	5883	A_72_P178111	NM_213920	NM_213920	NM_213920	Ssc.19012	396957	DCN	decorin	ENSSSCT00000000999	TC570655	Sus scrofa decorin (DCN), mRNA [NM_213920]	A_72_P178111	A_72_P178111	ENSSSCG00000000915	Decorin Precursor (Bone proteoglycan II)(PG-S2) [Source:UniProtKB/Swiss-Prot	0
1793	DCN	A_72_P180841	GAAAACCTAACTTCAATGTGGATGTTTTTCCCACATGACCTATTATTCGTAAAGCCAAAT	DCN	NM_213920	Sus scrofa decorin (DCN), mRNA [NM_213920]	5	96143614	96143673	+	60	ENSSSCG00000000915	DCN	5	96109666	96143719	+	exon	ENSG00000011465	DCN	ENSBTAG00000003505	DCN	ENSMUSG00000019929	Dcn	1793	A_72_P180841	NM_213920	NM_213920	NM_213920	Ssc.19012	396957	DCN	decorin	ENSSSCT00000000999	TC570655	Sus scrofa decorin (DCN), mRNA [NM_213920]	A_72_P180841	A_72_P180841	ENSSSCG00000000915	Decorin Precursor (Bone proteoglycan II)(PG-S2) [Source:UniProtKB/Swiss-Prot	0
42812	DDIT4L	A_72_P154311	GCTAAAAGGGAAGTCCTTCTAAGGGAGCTTTTTAATGATTGGGTAATAAACTTTGCAGCC	TC289414	TC289414	BC013592 DNA-damage-inducible transcript 4-like {Homo sapiens} (exp=-1; wgp=0; cg=0), partial (79%) [TC289414]	8	129553373	129553433	+	55	ENSSSCG00000025240	DDIT4L	8	129550397	129555105	+	exon	ENSG00000145358	DDIT4L	ENSBTAG00000010610	DDIT4L	ENSMUSG00000046818	Ddit4l	42812	A_72_P154311	AK347119	XM_003129299	AK347119	Ssc.13696					TC551590	Sus scrofa mRNA, clone:MLTL10015E09, expressed in longissimus. [AK347119]	A_72_P154311	A_72_P154311	ENSSSCG00000009174	DNA-damage-inducible transcript 4-like protein (Protein regulated in development and DNA damage response 2)(REDD-2)(HIF-1 responsive protein RTP801-like) [Source:UniProtKB/Swiss-Prot	0
1077	DDOST	A_72_P245477	TGCTCCATCCTCCCAGTGTGAAGACCCCAAAGGCTCAAATTCATAAACATTCAGAAGTAC	BF192433	BF192433	243620 MARC 2PIG Sus scrofa cDNA 5', mRNA sequence [BF192433]	6	73132838	73132897	+	60	ENSSSCG00000003505	DDOST	6	73124643	73139515	-	intron	ENSG00000244038	DDOST	ENSBTAG00000006085	DDOST	ENSMUSG00000028757	Ddost	1077	A_72_P245477	BF192426		BF192426	Ssc.15651					TC615614	243602 MARC 2PIG Sus scrofa cDNA 5', mRNA sequence [BF192426]	A_72_P245477	A_72_P245477	NULL	NULL	0
13328	DDOST	A_72_P394438	TTTCGACTAGCGTTTCTTACGGGAGTCGTGGAGAATTAAATGCATACTTACCACTACAGC	AK238982	AK238982	Sus scrofa mRNA, clone:THY010053D09, expressed in thymus [AK238982]	6	73128259	73128318	+	56	ENSSSCG00000003505	DDOST	6	73124643	73139515	-	exon	ENSG00000244038	DDOST	ENSBTAG00000006085	DDOST	ENSMUSG00000028757	Ddost	13328	A_72_P394438	AK238982	XM_003127676	AK238982	Ssc.21132	100515613	PINK1	PTEN induced putative kinase 1		TC537318	Sus scrofa mRNA, clone:THY010053D09, expressed in thymus. [AK238982]	A_72_P394438	A_72_P394438	NULL	NULL	LOC100515613
18005	DDX18	A_72_P408683	CTACTTGTAGCTTGTTTCATAACGTGTTTTCCTGTGTCATTAAATGATTGGATCAGTGTC	CK449706	CK449706	893295 MARC 4PIG Sus scrofa cDNA 5', mRNA sequence [CK449706]	15	26822942	26823001	+	60	ENSSSCG00000015712	DDX18	15	26805697	26823022	+	exon	ENSG00000088205	DDX18	ENSMUSG00000001674	Ddx18			18005	A_72_P408683	XM_001927604	XM_001927604	XM_001927604	Ssc.4682	100153560	DDX18	DEAD (Asp-Glu-Ala-Asp) box polypeptide 18		TC612165	PREDICTED: Sus scrofa DEAD (Asp-Glu-Ala-Asp) box polypeptide 18 (DDX18), mRNA [XM_001927604]	A_72_P408683	A_72_P408683	NULL	NULL	0
30827	CAMLG	A_72_P359098	CCTAAGGACTGCATTATTGTTCTGTCCTGAGAAATGGAGCTATCTTAAAATGAAAGAAAA	AK237169	AK237169	Sus scrofa mRNA, clone:SPL010006H10, expressed in spleen [AK237169]	2	142583945	142584004	+	60	ENSSSCG00000026644	DDX46	2	142588566	142646480	+	upstream	ENSG00000145833	DDX46	ENSBTAG00000021520	DDX46	ENSMUSG00000021500	Ddx46	30827	A_72_P359098	NM_001244893	NM_001244893	NM_001244893	Ssc.4324	100513916	CAMLG	calcium modulating ligand		TC544053	Sus scrofa calcium modulating ligand (CAMLG), mRNA [NM_001244893]	A_72_P359098	A_72_P359098	NULL	NULL	CAMLG
27926	DDX46	A_72_P384253	CCTAATATTCTTTTCAAGACTCCTGGTGTATTAGAACTTCATATTGTTGTCACTCCTTGA	TC274000	TC274000	AF106680 RNA helicase {Homo sapiens} (exp=-1; wgp=0; cg=0), partial (27%) [TC274000]	2	142644589	142644648	+	60	ENSSSCG00000026644	DDX46	2	142588566	142646480	+	exon	ENSG00000145833	DDX46	ENSBTAG00000021520	DDX46	ENSMUSG00000021500	Ddx46	27926	A_72_P384253	AK394679		AK394679						TC583068	Sus scrofa mRNA, clone: MLTL10049E08, expressed in longissimus muscle. [AK394679]	A_72_P384253	A_72_P384253	NULL	NULL	DDX46
37750	PBD-2	A_72_P077736	AGGGGACACACAGGCCAAGTGAAGTATTTGCAACTGTTGTTTTAATAAAAGAAGTTTTTT	PBD-2	NM_214442	Sus scrofa beta-defensin 2 (PBD-2), mRNA [NM_214442]	15	43356891	43356950	+	60	ENSSSCG00000029990	DEFB1	15	43346318	43357071	+	exon	ENSG00000164825	DEFB1	ENSMUSG00000044748	Defb1			37750	A_72_P077736	NM_214442	NM_214442	NM_214442	Ssc.21145	404699	PBD-2	beta-defensin 2		TC594935	Sus scrofa beta-defensin 2 (PBD-2), mRNA [NM_214442]	A_72_P077736	A_72_P077736	NULL	NULL	PBD-2
35375	DEPTOR	A_72_P053136	TCTAAATGATCAGAATAACTCTGGAATGGAGTTCCTGGTGGCCTAGTCCGATGAGGATCT	TC295615	TC295615	Unknown	4	20002144	20002203	-	52	ENSSSCG00000005998	DEPTOR	4	19989287	20171454	-	intron	ENSG00000155792	DEPTOR	ENSBTAG00000015341	DEPTOR	ENSMUSG00000022419	Deptor	35375	A_72_P053136	TC562937								TC562937		A_72_P053136	A_72_P053136	ENSSSCG00000011377	Laminin beta 2 chain Fragment [Source:UniProtKB/TrEMBL	0
26898	DERL1	A_72_P203102	CATGATTCTCATTCAAGTCCTTACTGCTGAGAAGAACAAATATCAGCTGTGCAAATTTCA	AY610199	AY610199	Sus scrofa clone Clu_943.scr.msk.p1.Contig1, mRNA sequence [AY610199]	4	17236667	17236726	-	60	ENSSSCG00000021004	Der1	4	17236603	17252337	-	exon	ENSG00000136986	DERL1	ENSBTAG00000020693	DERL1	ENSMUSG00000022365	Derl1	26898	A_72_P203102	NM_001244479	NM_001244479	NM_001244479	Ssc.3449	100626802	DERL1	Der1-like domain family, member 1	ENSSSCT00000006573	TC527770	Sus scrofa Der1-like domain family, member 1 (DERL1), mRNA [NM_001244479]	A_72_P203102	A_72_P203102	ENSSSCG00000005990	Derlin-1 (Der1-like protein 1)(Degradation in endoplasmic reticulum protein 1)(DERtrin-1) [Source:UniProtKB/Swiss-Prot	0
36011	DGKE	A_72_P014141	AAGTTTTGAGCTGGACAGTTTACCGGCTTCGTTTTTGGATTAAAAGGGCAGAGTCAACAA	TC270146	TC270146	Unknown	12	34117938	34117996	+	54	ENSSSCG00000017615	DGKE	12	34090057	34117201	+	downstream	ENSG00000153933	DGKE	ENSBTAG00000004449	DGKE	ENSMUSG00000000276	Dgke	36011	A_72_P014141	AK400222		AK400222						TC562014	Sus scrofa mRNA, clone: BFLT10104G07, expressed in brain (frontal lobe). [AK400222]	A_72_P014141	A_72_P014141	NULL	NULL	0
31829	DHRS7	A_72_P032531	ACAGTGCTCATTTTGCCCACAGGGGGTCCCAGATAGTGAAATTATTAAACACAGCCTCAA	CN157704	CN157704	946427 MARC 4PIG Sus scrofa cDNA 5', mRNA sequence [CN157704]	1	210274617	210274676	-	60	ENSSSCG00000005083	DHRS7	1	210274464	210293196	-	exon	ENSG00000100612	DHRS7	ENSBTAG00000020729	DHRS7	ENSMUSG00000021094	Dhrs7	31829	A_72_P032531	TC543131								TC543131		A_72_P032531	A_72_P032531	NULL	NULL	0
27255	DHX36	A_72_P044161	CACTTCCCACTCATTAGCAATTGATCTGCTTTTTAGTCACTAGTTTTGCCTTTTCTAGAA	TC260094	TC260094	Unknown	13	102367241	102367300	-	60	ENSSSCG00000024916	DHX36	13	102337946	102396210	-	intron	ENSG00000174953	DHX36	ENSBTAG00000006142	DHX36	ENSMUSG00000027770	Dhx36	27255	A_72_P044161	TC545507								TC545507		A_72_P044161	A_72_P044161	NULL	NULL	0
18103	DICER1	A_72_P219627	GGGAGGAGAGAAAGAAAGGGAGCTGCTGCTTTTTTCCATTCGTTATTATTATTATTATTA	BG383976	BG383976	302451 MARC 1PIG Sus scrofa cDNA 5', mRNA sequence [BG383976]	7	123605234	123605293	-	60	ENSSSCG00000028225	DICER1	7	123586576	123624391	-	intron	ENSG00000100697	DICER1	ENSBTAG00000012852	DICER1	ENSMUSG00000041415	Dicer1	18103	A_72_P219627	TC600066								TC600066	Rep: Endoribonuclease Dicer (EC 3.1.26.-) (Helicase with RNase motif) (Helicase-MOI). - Canis familiaris, partial (6%) [TC600066]	A_72_P219627	A_72_P219627	NULL	NULL	0
12553	DIS3	A_72_P323573	AGAGAGATCTGCATCCACGTTACAGGCACAACTTTGTTTTTGACTTGTGCTATTAACTAA	TC273651	TC273651	Unknown	11	49592754	49592810	-	57	ENSSSCG00000009460	DIS3	11	49590875	49614012	-	exon	ENSG00000083520	DIS3	ENSBTAG00000019889	DIS3	ENSMUSG00000033166	Dis3	12553	A_72_P323573	TC568665								TC568665		A_72_P323573	A_72_P323573	NULL	NULL	0
38269	DLG5	A_72_P235792	AGATTTGATGTGGTTCCTCCTTAAACTGTGCGTCCTGTTAATTATAGGTACTGTACGGGG	DN115147	DN115147	1114579 MARC 4PIG Sus scrofa cDNA 5', mRNA sequence [DN115147]	14	86783327	86783386	-	60	ENSSSCG00000026268	DLG5	14	86782861	86907225	-	exon							38269	A_72_P235792	AK389236	XR_131073	AK389236	Ssc.12059					TC570689	Sus scrofa mRNA, clone: ADR010023D11, expressed in adrenal gland. [AK389236]	A_72_P235792	A_72_P235792	ENSSSCG00000010326	Discs large protein Fragment [Source:UniProtKB/TrEMBL	0
3820	DMXL1	A_72_P031896	GGTAATCCGTACGATGTAATATTCTCTCAACTCTGTTAGATTTATATCTGTGGATCTGAA	TC285066	TC285066	Q5EHZ0_GECJA (Q5EHZ0) GekBS161P, partial (37%) [TC285066]	2	128545476	128545535	+	56	ENSSSCG00000027857	DMXL1	2	128405067	128545583	+	exon	ENSG00000172869	DMXL1	ENSBTAG00000006748	DMXL1	ENSMUSG00000037416	Dmxl1	3820	A_72_P031896	TC592490								TC592490		A_72_P031896	A_72_P031896	NULL	NULL	0
8456	DNAJA1	A_72_P068481	AGAGACTGATGAAATGGACCAGGTAGAACTAGTGGATTTGATCCAAATCAGGAGAGACGA	EW132501	EW132501	reru07c_j2.y1 eru Sus scrofa cDNA 5', mRNA sequence [EW132501]	10	37687959	37688019	-	51	ENSSSCG00000011000	DNAJA1	10	37686862	37699607	-	exon							8456	A_72_P068481	NM_001244163	NM_001244163	NM_001244163	Ssc.8473	100512008	DNAJA1	DnaJ (Hsp40) homolog, subfamily A, member 1	ENSSSCT00000012042	TC565855	Sus scrofa DnaJ (Hsp40) homolog, subfamily A, member 1 (DNAJA1), mRNA [NM_001244163]	A_72_P068481	A_72_P068481	ENSSSCG00000011000	DnaJ homolog subfamily A member 1 (Heat shock 40 kDa protein 4)(DnaJ protein homolog 2)(HDJ-2)(HSJ-2)(HSDJ) [Source:UniProtKB/Swiss-Prot	0
9349	DNAJC1	A_72_P055291	ACTGTTCTGTACCACAAAACTTAGGTCTTCTGGAGCTTCTGTTAAGGGAGCATTGAAAAA	TC294733	TC294733	Unknown	10	58658939	58658998	+	56	ENSSSCG00000026001		10	58570358	58721807	+	intron	ENSBTAG00000033315	DNAJC1	ENSMUSG00000026740	Dnajc1			9349	A_72_P055291	TC611774								TC611774		A_72_P055291	A_72_P055291	ENSSSCG00000011083	DnaJ homolog subfamily C member 1 Precursor (DnaJ protein homolog MTJ1) [Source:UniProtKB/Swiss-Prot	0
7619	DNAJC30	A_72_P030461	AACACCAATCCCTGCACTCAGTCTTTTGTGTGAAATCCTTGTATAAATTGGGATAAACTC	TC252312	TC252312	Unknown	3	10653948	10654007	-	60	ENSSSCG00000007712	DNAJC30	3	10655350	10656030	-	downstream	ENSG00000176410	DNAJC30	ENSBTAG00000009022	DNAJC30	ENSMUSG00000061118	Dnajc30	7619	A_72_P030461	TC535595								TC535595	Rep: ATP-NAD kinase family protein - Trichomonas vaginalis G3, partial (5%) [TC535595]	A_72_P030461	A_72_P030461	NULL	NULL	0
4124	DNMT3A	A_72_P035681	GGGTTTTCTGTTTGTTTGGGTTTTTGTTTCTTGCTGTGACTGAAACAAGAGGGTTTATTG	DNMT3A	NM_001097437	Sus scrofa DNA (cytosine-5-)-methyltransferase 3 alpha (DNMT3A), mRNA [NM_001097437]	3	120657639	120657698	+	60	ENSSSCG00000029413	DNMT3A	3	120640567	120657717	+	exon	ENSBTAG00000021143	DNMT3A					4124	A_72_P035681	NM_001097437	NM_001097437	NM_001097437	Ssc.1704	100037301	DNMT3A	DNA (cytosine-5-)-methyltransferase 3 alpha		TC518079	Sus scrofa DNA (cytosine-5-)-methyltransferase 3 alpha (DNMT3A), mRNA [NM_001097437]	A_72_P035681	A_72_P035681	NULL	NULL	DNMT3A
12996	DNMT3A	A_72_P124656	CTGTTTGTTTGGGTTTTTGTTTCTTGCTGTGACTGAAACAAGAGGGTTTATTGCAGCAAA	DNMT3A	NM_001097437	Sus scrofa DNA (cytosine-5-)-methyltransferase 3 alpha (DNMT3A), mRNA [NM_001097437]	3	120657646	120657705	+	60	ENSSSCG00000029413	DNMT3A	3	120640567	120657717	+	exon	ENSBTAG00000021143	DNMT3A					12996	A_72_P124656	NM_001097437	NM_001097437	NM_001097437	Ssc.1704	100037301	DNMT3A	DNA (cytosine-5-)-methyltransferase 3 alpha		TC518079	Sus scrofa DNA (cytosine-5-)-methyltransferase 3 alpha (DNMT3A), mRNA [NM_001097437]	A_72_P124656	A_72_P124656	NULL	NULL	DNMT3A
40417	DNPEP	A_72_P203397	CTTGAGGTGGGAAGTTCTCAGCTGAGCTGAAGCTGGATTATTAAAGTGGATTTTTCACTG	AY609802	AY609802	Sus scrofa clone Clu_32015.scr.msk.p1.Contig1, mRNA sequence [AY609802]	15	134425140	134425199	-	60	ENSSSCG00000016220	DNPEP	15	134425137	134437835	-	exon	ENSG00000123992	DNPEP	ENSBTAG00000021514	DNPEP	ENSMUSG00000026209	Dnpep	40417	A_72_P203397	NM_001185186	NM_001185186	NM_001185186	Ssc.3581	100153171	DNPEP	aspartyl aminopeptidase	ENSSSCT00000017661	TC523570	Sus scrofa aspartyl aminopeptidase (DNPEP), mRNA [NM_001185186]	A_72_P203397	A_72_P203397	ENSSSCG00000016220	Aspartyl aminopeptidase (EC 3.4.11.21) [Source:UniProtKB/Swiss-Prot	0
19926	DOK1	A_72_P216567	GATCCTTCTCCCTGCGTTGTTCTTTGCCAGAGATATATTTTTAAAAAAGTTTTGTTCTCA	TC255402	TC255402	DOK1_BOVIN (Q5EA84) Docking protein 1 (Downstream of tyrosine kinase 1), partial (84%) [TC255402]	3	71666781	71666840	-	60	ENSSSCG00000008265	DOK1	3	71666747	71669635	-	exon							19926	A_72_P216567	NM_001143705	NM_001143705	NM_001143705	Ssc.47360	100233179	DOK1	docking protein 1, 62kDa (downstream of tyrosine kinase 1)	ENSSSCT00000009051	TC539284	Sus scrofa docking protein 1, 62kDa (downstream of tyrosine kinase 1) (DOK1), mRNA [NM_001143705]	A_72_P216567	A_72_P216567	ENSSSCG00000008265	Docking protein 1 [Source:UniProtKB/TrEMBL	0
24496	DOK7	A_72_P215337	GCTGCTCTTCCACATTTTTAAAACCTGACACTGTTTGTATACATTCTTAGACTGGAAATA	EW117408	EW117408	reje01b_l24.y1 eje Sus scrofa cDNA 5', mRNA sequence [EW117408]	8	1859763	1859823	-	55	ENSSSCG00000008702	DOK7	8	1859761	1876209	-	exon	ENSG00000175920	DOK7	ENSBTAG00000009742	DOK7	ENSMUSG00000044716	Dok7	24496	A_72_P215337	EW117408		EW117408	Ssc.63726						reje01b_l24.y1 eje Sus scrofa cDNA 5', mRNA sequence [EW117408]	A_72_P215337	A_72_P215337	NULL	NULL	0
36020	DPH5	A_72_P289604	TCTTTGGTTTTAATTAGCATCTTTCTCATCCAAGCTGACAGATGGAAAAGTTGCTGACTA	CK453431	CK453431	909143 MARC 4PIG Sus scrofa cDNA 5', mRNA sequence [CK453431]	4	128846879	128846938	+	60	ENSSSCG00000006859	DPH5	4	128811652	128847959	+	exon	ENSG00000117543	DPH5	ENSBTAG00000019029	DPH5	ENSMUSG00000033554	Dph5	36020	A_72_P289604	NM_001243679	NM_001243679	NM_001243679	Ssc.30213	100157715	DPH5	DPH5 homolog (S. cerevisiae)	ENSSSCT00000007512	TC521087	Sus scrofa DPH5 homolog (S. cerevisiae) (DPH5), mRNA [NM_001243679]	A_72_P289604	A_72_P289604	ENSSSCG00000006859	Diphthine synthase (EC 2.1.1.98)(Diphthamide biosynthesis methyltransferase) [Source:UniProtKB/Swiss-Prot	0
25137	DST	A_72_P330563	CATTCAAGCGAGCATTTAAACATTCAGTTTTAACTTCGGCTCGGATCTGATCCCTGGCCT	TC254452	TC254452	Q6P0N6_HUMAN (Q6P0N6) DST protein, partial (4%) [TC254452]	7	33577144	33577203	+	60	ENSSSCG00000001499	DST	7	33504832	33751812	+	intron	ENSG00000151914	DST	ENSBTAG00000021237	DST	ENSMUSG00000026131	Dst	25137	A_72_P330563	TC538192								TC538192		A_72_P330563	A_72_P330563	ENSSSCG00000001499	Bullous pemphigoid antigen 1, isoform 7 Fragment (Bullous pemphigoid antigen)(BPA)(Hemidesmosomal plaque protein)(Dystonia musculorum protein)(Dystonin) [Source:UniProtKB/Swiss-Prot	0
7850	DTD1	A_72_P184526	GATGTAGAGAGAACAGTCATCACTGATAATGTATTATGTGAGACCTTTGCATCTTGTAAA	TC240495	TC240495	DTD1_HUMAN (Q8TEA8) Probable D-tyrosyl-tRNA(Tyr) deacylase , complete [TC240495]	17	30435389	30435448	+	60	ENSSSCG00000007098	DTD1	17	30300695	30435498	+	exon	ENSG00000125821	DTD1	ENSBTAG00000008964	DTD1	ENSMUSG00000027430	Dtd1	7850	A_72_P184526	ENSSSCT00000007770	XM_003134277	XM_003134277	Ssc.2602				ENSSSCT00000007770	TC520900	D-tyrosyl-tRNA(Tyr) deacylase [Source:UniProtKB/TrEMBL;Acc:F1SBH1] [ENSSSCT00000007770]	A_72_P184526	A_72_P184526	ENSSSCG00000007098	D-tyrosyl-tRNA(Tyr) deacylase 1 (EC 3.1.-.-)(Histidyl-tRNA synthetase-related) [Source:UniProtKB/Swiss-Prot	0
22306	TC288417	A_72_P241242	TCCTCTGAACCACAAGCACGTTATCTAAAGGTTGCAGTTCATCCTATCATCACAGAGGTC	TC288417	TC288417	Q59GK7_HUMAN (Q59GK7) Dystrobrevin alpha isoform 2 variant (Fragment), partial (51%) [TC288417]	6	110936174	110936233	+	60	ENSSSCG00000029762		6	110933228	111005312	+	intron							22306	A_72_P241242	TC548618								TC548618	Rep: Dystrobrevin alpha (Dystrobrevin-alpha) (Dystrophin-related protein 3). - Canis familiaris, partial (95%) [TC548618]	A_72_P241242	A_72_P241242	NULL	NULL	0
28903	MYST4	A_72_P016166	ATAAAATAGGAGCCAGCGACACTCTTGTATTTATCTGTTCTCTTTTTAGTCAGTCACTTC	TC294172	TC294172	AF222800 histone acetyltransferase querkopf {Mus musculus} (exp=-1; wgp=0; cg=0), partial (6%) [TC294172]	14	83722403	83722462	+	60	ENSSSCG00000010317	DUPD1	14	83728514	83754640	-	downstream	ENSG00000188716	DUPD1	ENSBTAG00000002924	DUPD1	ENSMUSG00000063821	Dupd1	28903	A_72_P016166	TC554343	XM_001928949	XM_001928949	Ssc.44115					TC554343	PREDICTED: Sus scrofa K(lysine) acetyltransferase 6B (MYST4), mRNA [XM_001928949]	A_72_P016166	A_72_P016166	NULL	NULL	MYST4
16624	MYST4	A_72_P097881	GTACGATTTCAAAACCAGCAATTGGTGTGAATGCAAAAACATTTGTTGGCACCATTTATT	AK234168	AK234168	Sus scrofa mRNA, clone:OVR010017C12, expressed in ovary [AK234168]	14	83721335	83721394	+	60	ENSSSCG00000010317	DUPD1	14	83728514	83754640	-	downstream	ENSG00000188716	DUPD1	ENSBTAG00000002924	DUPD1	ENSMUSG00000063821	Dupd1	16624	A_72_P097881	AK345711	XM_001928949	AK345711	Ssc.44115	100156636	MYST4	K(lysine) acetyltransferase 6B		TC581728	Sus scrofa mRNA, clone:LNG010092A12, expressed in lung. [AK345711]	A_72_P097881	A_72_P097881	ENSSSCG00000010316	Histone acetyltransferase MYST4 (MYST protein 4)(EC 2.3.1.48)(EC 2.3.1.-)(MOZ, YBF2/SAS3, SAS2 and TIP60 protein 4)(Histone acetyltransferase MOZ2)(Monocytic leukemia zinc finger protein-related factor)(Histone acetyltransferase MORF) [Source:UniProtKB/Swiss-Prot	0
20346	AIF1	A_72_P394883	TGGAAAAAGAAGGCCAACTTGTGAGCCAGAGCCAATCTAATTTAAATAAATCATCTTCCG	TC268759	TC268759	AIF1_PIG (P81076) Allograft inflammatory factor 1 (AIF-1) (Daintain), complete [TC268759]	7	27520806	27520865	-	60	ENSSSCG00000001408	DUROC-AIF1	7	27520797	27523115	-	exon	ENSG00000204472	AIF1	ENSBTAG00000020554	AIF1	ENSMUSG00000024397	Aif1	20346	A_72_P394883	NM_001129950	NM_001129950	NM_001129950	Ssc.455	397271	AIF1	allograft inflammatory factor 1	ENSSSCT00000001539	TC534979	Sus scrofa allograft inflammatory factor 1 (AIF1), mRNA [NM_001129950]	A_72_P394883	A_72_P394883	ENSSSCG00000001408	Allograft inflammatory factor 1 (AIF-1)(Daintain) [Source:UniProtKB/Swiss-Prot	0
981	SLC39A7	A_72_P371123	TTTTATATCAATGTTTGGATCGGGGAGGAGGGGTGGTGAACGGAAATAAAGTCCTCGGAT	AK234934	AK234934	Sus scrofa mRNA, clone:OVRM10033H09, expressed in ovary [AK234934]	7	29756229	29756288	-	56	ENSSSCG00000001475	DUROC-LOC100155600	7	29756225	29760618	-	exon							981	A_72_P371123	NM_001131045	NM_001131045	NM_001131045	Ssc.19512	100155600	SLC39A7	solute carrier family 39 (zinc transporter), member 7	ENSSSCT00000001645	TC521744	Sus scrofa solute carrier family 39 (zinc transporter), member 7 (SLC39A7), mRNA [NM_001131045]	A_72_P371123	A_72_P371123	ENSSSCG00000001475	Zinc transporter SLC39A7 Fragments (Solute carrier family 39 member 7)(Histidine-rich membrane protein Ke4) [Source:UniProtKB/Swiss-Prot	0
9060	DUROC-SLA-11	A_72_P194717	CTGATGGATGTGCATTACTTAGGTGTCTGAAGAAAAGAAAAGGTGTTCTATGCCCTAAAA	TC243448	TC243448	Q6MG04_RAT (Q6MG04) RT1 class I, T24, gene 3 (Fragment), partial (54%) [TC243448]	7	26679062	26679121	-	56	ENSSSCG00000001341	DUROC-SLA-11	7	26674362	26716913	-	intron	ENSBTAG00000038619	ENSMUSG00000053835	H2-T24				9060	A_72_P194717	AK393821		AK393821	Ssc.42687					TC539201	Sus scrofa mRNA, clone: LNG010030G01, expressed in lung. [AK393821]	A_72_P194717	A_72_P194717	ENSSSCG00000001341	SLA-11 histocompatibility antigen, class I [Source:UniProtKB/TrEMBL	0
4225	SLA-8	A_72_P070231	GTAGGAATTGTTGCTGGTCTGGTTCTCCTTGGAGCTGTGATCACTGTGATATGGAAAAAA	AK233184	AK233184	Sus scrofa mRNA, clone:LVRM10096D03, expressed in liver [AK233184]	7	27628109	27628168	-	56	ENSSSCG00000024161	DUROC-SLA-7	7	27613957	27617558	+	downstream							4225	A_72_P070231	NM_001113703	NM_001113703	NM_001113703	Ssc.23510	100135036	SLA-8	MHC class I antigen 8	ENSSSCT00000001523	TC522405	Sus scrofa MHC class I antigen 8 (SLA-8), mRNA [NM_001113703]	A_72_P070231	A_72_P070231	ENSSSCG00000001396	MHC class I antigen 8 [Source:RefSeq peptide	0
24030	SLA-DMA	A_72_P025111	GAGTGGCCTTCCTATCCCTACGACATCACTGCCATGTCAAGGCAATAAATCTCATTTTTT	SLA-DMA	NM_001004039	Sus scrofa SLA-DM alpha chain (SLA-DMA), mRNA [NM_001004039]	7	29500109	29500168	-	60	ENSSSCG00000001470	DUROC-SLA-DMA	7	29500107	29504539	-	exon	ENSG00000204257	HLA-DMA	ENSBTAG00000015730	HLA-DMA	ENSMUSG00000037649	H2-DMa	24030	A_72_P025111	NM_001004039	NM_001004039	NM_001004039	Ssc.13777	445528	SLA-DMA	SLA-DM alpha chain	ENSSSCT00000001635	TC557172	Sus scrofa SLA-DM alpha chain (SLA-DMA), mRNA [NM_001004039]	A_72_P025111	A_72_P025111	ENSSSCG00000001470	major histocompatibility complex, class II, DO alpha [Source:RefSeq peptide	0
37081	SLA-DMB	A_72_P375073	TGACCTAGTTATTGTACATAGCTGGAGCCCAAGGCTATGCACCTGAGGGGAATATCATTT	SBAB-1044B7.2	AK237327	Sus scrofa mRNA, clone:SPL010024D06, expressed in spleen [AK237327]	7	29485987	29486046	-	60	ENSSSCG00000001469	DUROC-SLA-DMB	7	29485890	29491702	-	exon	ENSBTAG00000012451	HLA-DMB					37081	A_72_P375073	NM_001113707	NM_001113707	NM_001113707	Ssc.50352	100135050	SLA-DMB	MHC class II, DM beta	ENSSSCT00000001633	TC518472	Sus scrofa MHC class II, DM beta (SLA-DMB), mRNA [NM_001113707]	A_72_P375073	A_72_P375073	ENSSSCG00000001469	MHC class II, DM beta [Source:RefSeq peptide	0
38134	SLA-DQA1	A_72_P227742	ATGATTTTTATGACTGCAAAGTGGAGCACTGGGGCCTGGATAAGCCACTTCTGAAACACT	SBAB-591C4.5	AK230483	Sus scrofa mRNA, clone:AMP010001H11, expressed in alveolar macrophage [AK230483]	7	29169699	29169758	+	60	ENSSSCG00000001456	DUROC-SLA-DQA	7	29164956	29170803	+	exon	ENSBTAG00000037605	ENSMUSG00000036594	H2-Aa				38134	A_72_P227742	NM_001114062	NM_001114062	NM_001114062	Ssc.31763	100153387	SLA-DQA1	MHC class II histocompatibility antigen SLA-DQA	ENSSSCT00000001616	TC582897	Sus scrofa MHC class II, DQ alpha (SLA-DQA), mRNA [NM_001114062]	A_72_P227742	A_72_P227742	ENSSSCG00000001456	SLA class II histocompatibility antigen, DQ haplotype D alpha chain Precursor [Source:UniProtKB/Swiss-Prot	0
4680	SLA-DQA1	A_72_P233002	TCATCTGTCATGTGGACAACATCTTTCCTCCTGTGATCAACATCACGTGGTTGAAGAACG	AK238137	AK238137	Sus scrofa mRNA, clone:TCH010049H03, expressed in trachea [AK238137]	7	29169540	29169599	+	60	ENSSSCG00000001456	DUROC-SLA-DQA	7	29164956	29170803	+	exon	ENSBTAG00000037605	ENSMUSG00000036594	H2-Aa				4680	A_72_P233002	NM_001130224	NM_001130224	NM_001130224	Ssc.31763	100153387	SLA-DQA1	MHC class II histocompatibility antigen SLA-DQA	ENSSSCT00000001616	TC533070	Sus scrofa MHC class II histocompatibility antigen SLA-DQA (SLA-DQA1), mRNA [NM_001130224]	A_72_P233002	A_72_P233002	ENSSSCG00000001456	SLA class II histocompatibility antigen, DQ haplotype D alpha chain Precursor [Source:UniProtKB/Swiss-Prot	0
11076	SLA-DQA1	A_72_P244477	ATCCCTCAGTGACCCTAAACTAATATGTACATGGAAACAATAAATCACTTCATGAGGTTT	AK238137	AK238137	Sus scrofa mRNA, clone:TCH010049H03, expressed in trachea [AK238137]	7	29170592	29170651	+	60	ENSSSCG00000001456	DUROC-SLA-DQA	7	29164956	29170803	+	exon	ENSBTAG00000037605	ENSMUSG00000036594	H2-Aa				11076	A_72_P244477	NM_001114062	NM_001114062	NM_001114062	Ssc.31763	100153387	SLA-DQA1	MHC class II histocompatibility antigen SLA-DQA	ENSSSCT00000001616	TC551081	Sus scrofa MHC class II, DQ alpha (SLA-DQA), mRNA [NM_001114062]	A_72_P244477	A_72_P244477	ENSSSCG00000001456	SLA class II histocompatibility antigen, DQ haplotype D alpha chain Precursor [Source:UniProtKB/Swiss-Prot	0
13834	SLA-DRA	A_72_P176171	GGCATCTACTGTATACTTATTACTTGGAGTTTCTTCCAACTGTGATTGTGATTTTTCTGA	SLA-DRA	AK231578	Sus scrofa mRNA, clone:ITT010100B02, expressed in intestine [AK231578]	7	29042056	29042115	+	60	ENSSSCG00000001453	DUROC-SLA-DRA	7	29036552	29042147	+	exon	ENSG00000204287	HLA-DRA	ENSBTAG00000010645	BOLA-DRA			13834	A_72_P176171	NM_001113706	NM_001113706	NM_001113706	Ssc.222	100135040	SLA-DRA	MHC class II DR-alpha	ENSSSCT00000001609	TC560498	Sus scrofa MHC class II DR-alpha (SLA-DRA), mRNA [NM_001113706]	A_72_P176171	A_72_P176171	ENSSSCG00000001453	MHC class II DR-alpha [Source:RefSeq peptide	0
9325	SLA-DRA	A_72_P328748	AAATTCTAACATCTGGTTATTCCCTGTTTGTTACCCCTTCTTGTGCTGGCTTTCCCTCCA	SLA-DRA	AK231578	Sus scrofa mRNA, clone:ITT010100B02, expressed in intestine [AK231578]	7	29041901	29041960	+	60	ENSSSCG00000001453	DUROC-SLA-DRA	7	29036552	29042147	+	exon	ENSG00000204287	HLA-DRA	ENSBTAG00000010645	BOLA-DRA			9325	A_72_P328748	NM_001113706	NM_001113706	NM_001113706	Ssc.222	100135040	SLA-DRA	MHC class II DR-alpha	ENSSSCT00000001609	TC609018	Sus scrofa MHC class II DR-alpha (SLA-DRA), mRNA [NM_001113706]	A_72_P328748	A_72_P328748	ENSSSCG00000001453	MHC class II DR-alpha [Source:RefSeq peptide	0
13637	DUS2L	A_72_P379853	TCTTTGAAAACAGGAACTTTTCAGGTGGCACCTCCCAACCTGACATTGGTACAGTGCAAT	CN157131	CN157131	945807 MARC 4PIG Sus scrofa cDNA 5', mRNA sequence [CN157131]	6	25957843	25957902	-	60	ENSSSCG00000022098	DUS2L	6	25957758	26000163	-	exon	ENSG00000167264	DUS2L	ENSBTAG00000014644	DUS2L	ENSMUSG00000031901	Dus2l	13637	A_72_P379853	CN157131	XM_003355777	CN157131	Ssc.24920					TC572269	945807 MARC 4PIG Sus scrofa cDNA 5', mRNA sequence [CN157131]	A_72_P379853	A_72_P379853	NULL	NULL	DUS2L
21593	DUSP26	A_72_P386143	ACACACCCTATATCTACCAACCTTTAATTAGGTCTCTCTTCACAAATTCAGGTGTGTAAA	TC260485	TC260485	Q9BTW0_HUMAN (Q9BTW0) DUSP26 protein, partial (40%) [TC260485]	15	59487055	59487114	+	60	ENSSSCG00000015835	DUSP26	15	59482758	59487306	+	exon	ENSG00000133878	DUSP26	ENSBTAG00000016413	DUSP26	ENSMUSG00000039661	Dusp26	21593	A_72_P386143	XM_003133375	XM_003133375	XM_003133375	Ssc.25784	100525894	LOC100525894	dual specificity protein phosphatase 26-like		TC546036	PREDICTED: Sus scrofa dual specificity protein phosphatase 26-like (LOC100525894), mRNA [XM_003133375]	A_72_P386143	A_72_P386143	NULL	NULL	LOC100525894
26413	DYNC1I2	A_72_P019926	AAGGAAGTTTCGTGGATTAAACTGTGGATTTAATGCAGCAAGCAAATCTTACAATGTCCT	TC299242	TC299242	Q7Z4X1_HUMAN (Q7Z4X1) Cytoplasmic dynein intermediate chain 2C, partial (6%) [TC299242]	15	87246440	87246499	+	60	ENSSSCG00000015948	DYNC1I2	15	87190697	87246901	+	exon	ENSG00000077380	DYNC1I2	ENSBTAG00000002646	DYNC1I2	ENSMUSG00000027012	Dync1i2	26413	A_72_P019926	NM_001243495	NM_001243495	NM_001243495	Ssc.23632	100154566	DYNC1I2	dynein, cytoplasmic 1, intermediate chain 2		TC607245	Sus scrofa dynein, cytoplasmic 1, intermediate chain 2 (DYNC1I2), mRNA [NM_001243495]	A_72_P019926	A_72_P019926	NULL	NULL	LOC100153352
20729	DYNC1I2	A_72_P206837	GGGGAAGAAGACTCTACATAGATCCTGAGACTATTTGCATGCTTCTGTCTAAATAATTAA	AK238804	AK238804	Sus scrofa mRNA, clone:THY010032C08, expressed in thymus [AK238804]	15	87246380	87246439	+	60	ENSSSCG00000015948	DYNC1I2	15	87190697	87246901	+	exon	ENSG00000077380	DYNC1I2	ENSBTAG00000002646	DYNC1I2	ENSMUSG00000027012	Dync1i2	20729	A_72_P206837	NM_001243495	NM_001243495	NM_001243495	Ssc.78639	100154566	DYNC1I2	dynein, cytoplasmic 1, intermediate chain 2		TC519750	Sus scrofa dynein, cytoplasmic 1, intermediate chain 2 (DYNC1I2), mRNA [NM_001243495]	A_72_P206837	A_72_P206837	NULL	NULL	LOC100153352
34477	DYNLL1	A_72_P387383	ATTGTGTTGCTTTGTACAGGGCCTTCTCTGTGCTAACTTGTTGTGGTTATAAAGCAATTA	LC8	BX673160	BX673160 Sus Scrofa library (scac) Sus scrofa cDNA clone scac0037.n.04 5prim, mRNA sequence [BX673160]	14	42956672	42956731	-	60	ENSSSCG00000009904	DYNLL1	14	42956562	42958960	-	exon	ENSG00000088986	DYNLL1					34477	A_72_P387383	NM_001195114	NM_001195114	NM_001195114	Ssc.18822	100157773	DYNLL1	dynein, light chain, LC8-type 1	ENSSSCT00000010854	TC564828	Sus scrofa dynein, light chain, LC8-type 1 (DYNLL1), mRNA [NM_001195114]	A_72_P387383	A_72_P387383	ENSSSCG00000009904	Cytoplasmic light-chain dynein [Source:UniProtKB/TrEMBL	0
35508	Dynll2	A_72_P008051	GCTGTGCTACTGCATGGACTGTATACTCGATTTCATGTGTATGTCGCAGTAAACAAAACC	TC271549	TC271549	1RE6_A Chain A, Localisation Of Dynein Light Chains 1 And 2 And Their Pro- Apoptotic Ligands. {Mus musculus} (exp=-1; wgp=0; cg=0), partial (95%) [TC271549]	12	35384962	35385021	-	60	ENSSSCG00000020962	DYNLL2	12	35383129	35390288	-	exon	ENSG00000121083	DYNLL2	ENSBTAG00000025313	DYNLL2	ENSMUSG00000020483	Dynll2	35508	A_72_P008051	ENSSSCT00000019191	XM_003131635	AK389935	Ssc.12207				ENSSSCT00000019191	TC532275	dynein, light chain, LC8-type 2 [Source:HGNC Symbol;Acc:24596] [ENSSSCT00000019191]	A_72_P008051	A_72_P008051	NULL	NULL	LOC100512860
31864	E2F3	A_72_P124176	CAGGGTAACCTGTTCTCTAGCTGTGATCTTACCACTTCAAATGGGTGTAATTTGAATAAA	TC277265	TC277265	Unknown	7	16778970	16779029	+	60	ENSSSCG00000001079	E2F3	7	16765928	16779079	+	exon	ENSG00000112242	E2F3	ENSBTAG00000021045	E2F3	ENSMUSG00000016477	E2f3	31864	A_72_P124176	TC592841								TC592841	Rep: E2F3 protein - Homo sapiens (Human), partial (67%) [TC592841]	A_72_P124176	A_72_P124176	NULL	NULL	0
12597	E2F3	A_72_P272849	GCACATAGGAGGCACTCGATTCAAAGGTTTAATTGAACGGAAAACAAATCCCCTAAAAAA	TC265050	TC265050	Unknown	7	16777470	16777521	+	52	ENSSSCG00000001079	E2F3	7	16765928	16779079	+	exon	ENSG00000112242	E2F3	ENSBTAG00000021045	E2F3	ENSMUSG00000016477	E2f3	12597	A_72_P272849	TC553144								TC553144		A_72_P272849	A_72_P272849	NULL	NULL	0
8232	ECD	A_72_P367538	TTCCTGTTATGTGTTTGTCAAACTTACTGTGGACTGTTTGCTTTCCGATTAATGTGTTGT	TC280114	TC280114	Unknown	14	82082330	82082389	-	60	ENSSSCG00000010295	ECD	14	82047991	82081641	+	downstream	ENSG00000122882	ECD	ENSBTAG00000000315	ECD	ENSMUSG00000021810	Ecd	8232	A_72_P367538	TC582243								TC582243		A_72_P367538	A_72_P367538	ENSSSCG00000010294	NULL	0
38064	ECHDC1	A_72_P256227	ACAGCAGTTTATCAAAGGGCCACCAGAAGTAATTAGAGCTCTGAAAAAATCCATTTCTTC	AK239240	AK239240	Sus scrofa mRNA, clone:THY010083B07, expressed in thymus [AK239240]	1	39591997	39592056	+	60	ENSSSCG00000004216	ECHDC1	1	39565183	39593566	+	exon	ENSG00000093144	ECHDC1	ENSBTAG00000003887	ECHDC1			38064	A_72_P256227	ENSSSCT00000004659	XM_003121214	AK398972	Ssc.1146				ENSSSCT00000004659	TC622980	Uncharacterized protein [Source:UniProtKB/TrEMBL;Acc:F1S2X3] [ENSSSCT00000004659]	A_72_P256227	A_72_P256227	ENSSSCG00000004216	Enoyl-CoA hydratase domain-containing protein 1 [Source:UniProtKB/Swiss-Prot	0
32246	ECHS1	A_72_P278464	CACAGGAGGAGAATGTAGCCTGTCGGTTTCAGAAGCAAATAAATCCTTCTCTTTTAAACA	AK237861	AK237861	Sus scrofa mRNA, clone:TCH010003F02, expressed in trachea [AK237861]	14	153784435	153784494	+	56	ENSSSCG00000010790	ECHS1	14	153776315	153784497	+	exon	ENSG00000127884	ECHS1	ENSBTAG00000017710	ECHS1	ENSMUSG00000025465	Echs1	32246	A_72_P278464	NM_001190175	NM_001190175	NM_001190175	Ssc.53923	100156927	ECHS1	enoyl CoA hydratase, short chain, 1, mitochondrial	ENSSSCT00000011806	TC571457	Sus scrofa enoyl CoA hydratase, short chain, 1, mitochondrial (ECHS1), nuclear gene encoding mitochondrial protein, mRNA [NM_001190175]	A_72_P278464	A_72_P278464	ENSSSCG00000010790	Enoyl-CoA hydratase Fragment [Source:UniProtKB/TrEMBL	0
29001	ECI2	A_72_P216272	ATGAGAATTGCAAAACGGCTCATGAGGCATCAGGAGAAGGAGAAGTTGCATGCGGTTAAT	PECI	AK232489	Sus scrofa mRNA, clone:LVR010053C01, expressed in liver [AK232489]	7	2507573	2507632	-	60	ENSSSCG00000001000	ECI2	7	2506301	2523592	-	exon	ENSG00000198721	ECI2	ENSBTAG00000015178	PECI			29001	A_72_P216272	NM_001113443	NM_001113443	NM_001113443	Ssc.10932	100134957	ECI2	enoyl-CoA delta isomerase 2	ENSSSCT00000001091	TC609323	Sus scrofa enoyl-CoA delta isomerase 2 (ECI2), mRNA [NM_001113443]	A_72_P216272	A_72_P216272	ENSSSCG00000001000	Peroxisomal 3,2-trans-enoyl-CoA isomerase (EC 5.3.3.8)(Dodecenoyl-CoA isomerase)(Delta(3),delta(2)-enoyl-CoA isomerase)(D3,D2-enoyl-CoA isomerase)(DBI-related protein 1)(DRS-1)(Hepatocellular carcinoma-associated antigen 88)(Renal carcinoma antigen NY-REN-1) [Source:UniProtKB/Swiss-Prot	0
34545	EDEM2	A_72_P127926	CAGGTTTTCCTAGACTCCTCATAACCACTGGATGACTTTTTTGTTTTTGAAACTAAACTA	TC257200	TC257200	EDEM2_HUMAN (Q9BV94) ER degradation-enhancing alpha-mannosidase-like 2 precursor , partial (93%) [TC257200]	17	43680528	43680587	-	60	ENSSSCG00000007291	EDEM2	17	43680436	43712438	-	exon	ENSG00000088298	EDEM2	ENSBTAG00000003815	EDEM2	ENSMUSG00000038312	Edem2	34545	A_72_P127926	AK344317	XM_003359958	AK344317	Ssc.7376	100621927	EDEM2	ER degradation enhancer, mannosidase alpha-like 2		TC527691	Sus scrofa mRNA, clone:DCI010006E12, expressed in dendritic cells (immature). [AK344317]	A_72_P127926	A_72_P127926	ENSSSCG00000007291	NULL	EDEM2
40129	EDNRB	A_72_P202717	TAAGGAACAGACATGGTTTCTTAGCGTAAATAAAAATCAGTATAGGAAAAGGTGCTACTG	AJ958416	AJ958416	AJ958416 KN404_2 Sus scrofa cDNA clone C0007751h10 5', mRNA sequence [AJ958416]	11	54689812	54689871	-	60	ENSSSCG00000009477	EDNRB	11	54691946	54718001	-	downstream	ENSG00000136160	EDNRB	ENSBTAG00000005299	EDNRB	ENSMUSG00000022122	Ednrb	40129	A_72_P202717	AJ958416		AJ958416	Ssc.3295					TC567306	AJ958416 KN404_2 Sus scrofa cDNA clone C0007751h10 5', mRNA sequence [AJ958416]	A_72_P202717	A_72_P202717	ENSSSCG00000009477	Endothelin B receptor Precursor (ET-B)(Endothelin receptor non-selective type) [Source:UniProtKB/Swiss-Prot	0
13765	EEA1	A_72_P014151	GCATAACATTGACATCTGTATAAAGAACAATGGCAGGATCCTTATTGAATTGCTGCTTTT	TC270148	TC270148	Q7Z4D4_HUMAN (Q7Z4D4) MSTP105, partial (65%) [TC270148]	5	94492230	94492289	+	60	ENSSSCG00000000912	EEA1	5	94406462	94492337	+	exon	ENSG00000102189	EEA1	ENSBTAG00000000421	EEA1	ENSMUSG00000036499	Eea1	13765	A_72_P014151	TC556209								TC556209	Rep: MSTP105 - Homo sapiens (Human), partial (65%) [TC556209]	A_72_P014151	A_72_P014151	NULL	NULL	0
22045	EFHA2	A_72_P122941	TTTCAACATGTTTGACACCGATGGCAATGAGATGGTGGATAAAAAGGAGTTTTTGGTGCT	TC276540	TC276540	Q8IYZ3_HUMAN (Q8IYZ3) EFHA2 protein (Fragment), partial (29%) [TC276540]	17	5182066	5182123	+	58	ENSSSCG00000006981	EFHA2	17	5115029	5217932	+	exon	ENSG00000155970	EFHA2	ENSBTAG00000020468	EFHA2	ENSMUSG00000039478	Efha2	22045	A_72_P122941	ENSSSCT00000007646	XM_003359862	XM_003134195	Ssc.42691	100625206	LOC100625206	EF-hand domain-containing family member A2-like	ENSSSCT00000007646	TC574440	EF-hand domain family, member A2 [Source:HGNC Symbol;Acc:27820] [ENSSSCT00000007646]	A_72_P122941	A_72_P122941	ENSSSCG00000006981	EF-hand domain-containing family member A2 [Source:UniProtKB/Swiss-Prot	0
17853	EFHD1	A_72_P386288	CTGTATTTTTACCTTACAGTTGTTCTTTTTAAATAAACAGCGTAAACGACTCTGCCCTCA	TC260538	TC260538	Unknown	15	147124528	147124587	+	56	ENSSSCG00000016290	EFHD1	15	147077260	147124589	+	exon	ENSG00000115468	EFHD1	ENSBTAG00000014596	EFHD1	ENSMUSG00000026255	Efhd1	17853	A_72_P386288	AK347961	XM_001925385	AK347961	Ssc.27399					TC536332	Sus scrofa mRNA, clone:OVRM10028C04, expressed in ovary. [AK347961]	A_72_P386288	A_72_P386288	NULL	NULL	LOC100153398
20422	EFR3A	A_72_P417002	GAAGGGAGTTCTTTCGAAGGGTAAAAATTCACTGTGCAATTTGTATGTAAGCAATAAAAC	TC299767	TC299767	Unknown	4	9089644	9089703	-	60	ENSSSCG00000005955	EFR3A	4	9089640	9130605	-	exon							20422	A_72_P417002	TC580077	XR_135182	XR_135182						TC580077	PREDICTED: Sus scrofa hypothetical LOC100739050 (LOC100739050), miscRNA [XR_135182]	A_72_P417002	A_72_P417002	NULL	NULL	LOC100523489
22969	EHD1	A_72_P080586	GAAGGGTGGAATTTTGTGCATAAGAACTACGGATATTTTTAATATATAACGTTAGAGGCG	TC248546	TC248546	Q5E9R3_BOVIN (Q5E9R3) EH-domain containing 1, partial (43%) [TC248546]	2	6452779	6452837	+	59	ENSSSCG00000013017	EHD1	2	6430537	6452599	+	downstream	ENSG00000110047	EHD1	ENSBTAG00000007361	EHD1	ENSMUSG00000024772	Ehd1	22969	A_72_P080586	CX063210	XM_003122553	CX063210	Ssc.83123					TC530974	PDUts2076D01 Porcine testis cDNA library II Sus scrofa cDNA clone PDUts2076D01 5' similar to homologue to ref [CX063210]	A_72_P080586	A_72_P080586	NULL	NULL	LOC100335347
26457	EHD1	A_72_P144171	GCTTTCCTACTGGACTGAATTTTCCAATAACTTCCCAACCACTTGTTCAGAAGCTGTGAT	CN157163	CN157163	945843 MARC 4PIG Sus scrofa cDNA 5', mRNA sequence [CN157163]	2	6453281	6453340	+	56	ENSSSCG00000013017	EHD1	2	6430537	6452599	+	downstream	ENSG00000110047	EHD1	ENSBTAG00000007361	EHD1	ENSMUSG00000024772	Ehd1	26457	A_72_P144171	CN157163		CN157163	Ssc.51943					TC553625	945843 MARC 4PIG Sus scrofa cDNA 5', mRNA sequence [CN157163]	A_72_P144171	A_72_P144171	NULL	NULL	LOC100335347
23011	EHD1	A_72_P407553	CCTGTGGGAAGAAAAAGCAACTGAAGACAAGACTTTTTTCCTTGCATTAAAACAGTTTAA	CN157163	CN157163	945843 MARC 4PIG Sus scrofa cDNA 5', mRNA sequence [CN157163]	2	6454065	6454124	+	56	ENSSSCG00000013017	EHD1	2	6430537	6452599	+	downstream	ENSG00000110047	EHD1	ENSBTAG00000007361	EHD1	ENSMUSG00000024772	Ehd1	23011	A_72_P407553	CN157163		CN157163	Ssc.51943					TC553625	945843 MARC 4PIG Sus scrofa cDNA 5', mRNA sequence [CN157163]	A_72_P407553	A_72_P407553	NULL	NULL	0
17962	EHHADH	A_72_P088981	ACTCTGTGAATCTACTAAAAACCATTGAATTGTAGACCTTAAATGGGTGAACTGTATGGT	TC245635	TC245635	Unknown	13	132803933	132803992	+	56	ENSSSCG00000028398	EHHADH	13	132648184	132838842	-	intron	ENSG00000113790	EHHADH	ENSBTAG00000019625	EHHADH	ENSMUSG00000022853	Ehhadh	17962	A_72_P088981	TC563898	XR_135388	XR_135388						TC563898	Rep: Heatr5b protein - Mus musculus (Mouse), partial (27%) [TC563898]	A_72_P088981	A_72_P088981	NULL	NULL	LOC100514189
37498	EIF3I	A_72_P396338	TGCCAGGTTTGAACTGTCCCAAGTGTAGGGAGGAGATCAAAATAATAAAGGCATCCGTGA	AK234077	AK234077	Sus scrofa mRNA, clone:OVR010004D03, expressed in ovary [AK234077]	6	82737562	82737621	-	60	ENSSSCG00000003612	EIF3I	6	82728285	82737483	+	downstream	ENSG00000084623	EIF3I	ENSBTAG00000014388	EIF3I	ENSMUSG00000028798	Eif3i	37498	A_72_P396338	AK237039		AK237039	Ssc.54147					TC576068	Sus scrofa mRNA, clone:PBL010081F02, expressed in periphral blood mononuclear cell. [AK237039]	A_72_P396338	A_72_P396338	NULL	NULL	0
5734	EIF4E3	A_72_P054986	CAGCTCTTGTGATCTTATAAAAATTTGGTGAGATACTACCAGTAGAAAAGTTTAGCTCTC	TC294646	TC294646	Unknown	13	58772939	58772998	-	60	ENSSSCG00000011516	EIF4E3	13	58776450	58817255	-	downstream	ENSG00000163412	EIF4E3	ENSBTAG00000018862	EIF4E3	ENSMUSG00000093661	Eif4e3	5734	A_72_P054986	TC567025								TC567025		A_72_P054986	A_72_P054986	NULL	NULL	0
27048	EIF4EBP2	A_72_P388218	CAAGTGTTTGGAAACTAGGGGAAAAAATTAAATTCTCACCAATGGTTGCTGTTACAGTTA	TC282696	TC282696	Q5PEN4_SALPA (Q5PEN4) Phosphoenolpyruvate-protein phosphotransferase, partial (3%) [TC282696]	14	79266802	79266861	+	60	ENSSSCG00000010268	EIF4EBP2	14	79241138	79260436	+	downstream	ENSG00000148730	EIF4EBP2	ENSBTAG00000019124	EIF4EBP2	ENSMUSG00000020091	Eif4ebp2	27048	A_72_P388218	XM_003133058	XM_003133058	XM_003133058	Ssc.1179	100523927	LOC100523927	eukaryotic translation initiation factor 4E-binding protein 2-like		TC585399	PREDICTED: Sus scrofa eukaryotic translation initiation factor 4E-binding protein 2-like (LOC100523927), mRNA [XM_003133058]	A_72_P388218	A_72_P388218	NULL	NULL	LOC100523927
8767	EIF4EBP3	A_72_P030466	ATGAAGGACCAGGAGTTTAAACCAGAGGGTTGTTTGACAGTGACTGCTCATTAGAGTATG	TC252313	TC252313	Unknown	2	148245483	148245542	-	60	ENSSSCG00000020835	EIF4EBP3	2	148247725	148249563	+	upstream	ENSG00000243056	EIF4EBP3	ENSMUSG00000090264	Eif4ebp3			8767	A_72_P030466	TC535596								TC535596		A_72_P030466	A_72_P030466	NULL	NULL	0
33163	EIF4ENIF1	A_72_P213092	TGATGTTTCTGCCTGACATAGTTCTTTGTTGCTGTTAGTCTCTATGTGGGATGGGGAGGT	TC251254	TC251254	AF240775 eIF4E-transporter {Homo sapiens} (exp=-1; wgp=0; cg=0), partial (3%) [TC251254]	14	51328920	51328979	-	60	ENSSSCG00000010030	EIF4ENIF1	14	51317918	51349107	-	intron	ENSG00000184708	EIF4ENIF1	ENSBTAG00000008991	EIF4ENIF1	ENSMUSG00000020454	Eif4enif1	33163	A_72_P213092	TC534316								TC534316	Rep: Eukaryotic translation initiation factor 4E nuclear import factor 1 - Papio anubis (Olive baboon), partial (3%) [TC534316]	A_72_P213092	A_72_P213092	ENSSSCG00000010030	Eukaryotic translation initiation factor 4E transporter (eIF4E transporter)(4E-T)(Eukaryotic translation initiation factor 4E nuclear import factor 1) [Source:UniProtKB/Swiss-Prot	0
27604	EIF4G2	A_72_P224827	GATACCTTTGATTTACATTTTGAGTTCTTTGGTGCTTCACAAATGTTCTCTCTCCCCCAC	CX058269	CX058269	PDUts2022F01 Porcine testis cDNA library II Sus scrofa cDNA clone PDUts2022F01 5', mRNA sequence [CX058269]	2	52003345	52003404	+	60	ENSSSCG00000013405	EIF4G2	2	52013091	52024509	+	upstream	ENSG00000110321	EIF4G2	ENSBTAG00000020308	EIF4G2	ENSMUSG00000005610	Eif4g2	27604	A_72_P224827	TC543242								TC543242		A_72_P224827	A_72_P224827	NULL	NULL	0
37255	PDIA3	A_72_P341463	GAGCTTCATGCTAAAGTATTTATCAGGATCATCCACACTGCTTTGAAAAAGTAAAGATGT	TC284844	TC284844	Q4VIT4_CERAE (Q4VIT4) ERp57, complete [TC284844]	1	142614468	142614527	-	60	ENSSSCG00000004699	ELL3	1	142610892	142614315	+	downstream	ENSG00000128886	ELL3	ENSBTAG00000032132	ELL3	ENSMUSG00000027246	Ell3	37255	A_72_P341463	TC574180								TC574180	Rep: Gag protein - Human immunodeficiency virus 1, partial (9%) [TC574180]	A_72_P341463	A_72_P341463	NULL	NULL	0
10754	ELP2	A_72_P049341	CAGGCACATTCTCATTGGTGTCTTAAAATCTTTATCCTGTAAATAGATAACCTATACCTC	AK236137	AK236137	Sus scrofa mRNA, clone:OVRM10156C12, expressed in ovary [AK236137]	6	112458241	112458300	+	56	ENSSSCG00000020898	ELP2	6	112410720	112458633	+	exon	ENSG00000134759	ELP2	ENSBTAG00000018954	ELP2	ENSMUSG00000024271	Elp2	10754	A_72_P049341	AK236137	XM_003356413	AK236137	Ssc.44413	100621519	ELP2	elongation protein 2 homolog (S. cerevisiae)		TC525792	Sus scrofa mRNA, clone:OVRM10156C12, expressed in ovary. [AK236137]	A_72_P049341	A_72_P049341	NULL	NULL	0
8990	EMC2	A_72_P349940	CCTTGACTTCTGGCTTTTAGAACTGTGATGAAATAAATTTCTGTTGTTTTAAGACACCCA	TC240322	TC240322	Unknown	4	31379846	31379905	-	60	ENSSSCG00000006032	EMC2	4	31379833	31473563	-	exon	ENSG00000104412	EMC2	ENSBTAG00000010006	EMC2	ENSMUSG00000022337	Ttc35	8990	A_72_P349940	TC520723								TC520723	Rep: Tetratricopeptide repeat protein 35 - Homo sapiens (Human), complete [TC520723]	A_72_P349940	A_72_P349940	NULL	NULL	FLJ44606
32801	EMC3	A_72_P129346	CATTGTCATTGCTGTAGCTTGGGTTCAGTCACTAGCTAGGAACTTCTGTATGACTCAGGT	EW076599	EW076599	rebs14c_h21.y1 ebs Sus scrofa cDNA 5', mRNA sequence [EW076599]	13	73297359	73297419	-	55	ENSSSCG00000011562	EMC3	13	73293302	73314063	-	intron	ENSG00000125037	EMC3	ENSBTAG00000003882	EMC3	ENSMUSG00000030286	Tmem111	32801	A_72_P129346	TC608968								TC608968	Rep: Endonuclease/reverse transcriptase - Sus scrofa (Pig), partial (4%) [TC608968]	A_72_P129346	A_72_P129346	NULL	NULL	0
38290	ENPP1	A_72_P350153	GCCTGACTTTAGATAGGATTTTAGCCCTGTTTTTGTTTCACTCAAAGTTTCCAGATTTAA	TC240416	TC240416	HUMPC1Q1 plasma cell membrane glycoprotein PC-1 {Homo sapiens} (exp=-1; wgp=0; cg=0), partial (21%) [TC240416]	1	35271198	35271257	-	60	ENSSSCG00000004193	ENPP1	1	35243792	35281384	-	intron	ENSG00000197594	ENPP1	ENSBTAG00000021830	ENPP1	ENSMUSG00000037370	Enpp1	38290	A_72_P350153	TC520823								TC520823	Rep: Ecto-nucleotide pyrophosphatase/phosphodiesterase 1 - Sus scrofa (Pig), partial (21%) [TC520823]	A_72_P350153	A_72_P350153	ENSSSCG00000004193	Ecto-nucleotide pyrophosphatase/phosphodiesterase 1 Fragment (EC 3.1.4.1)(EC 3.6.1.9) [Source:UniProtKB/TrEMBL	0
7388	BRD4	A_72_P050296	TGAGGCCACCAACCAAAGTCAGTTCCTTCCCACCTGTGTTTCTGGGTTTTTGTGTTTTTT	CK451297	CK451297	904457 MARC 4PIG Sus scrofa cDNA 5', mRNA sequence [CK451297]	2	61922643	61922702	+	56	ENSSSCG00000028144	EPHX3	2	61926565	61930266	+	upstream	ENSG00000105131	EPHX3	ENSBTAG00000020090	EPHX3	ENSMUSG00000037577	Ephx3	7388	A_72_P050296	CK451297		CK451297	Ssc.25312					TC540460	904457 MARC 4PIG Sus scrofa cDNA 5', mRNA sequence [CK451297]	A_72_P050296	A_72_P050296	NULL	NULL	BRD4
11908	ERBB2	A_72_P304494	GGGATGTCCCTTCTCCACCCACTTTTTCCTTTTGCAAATATATGTTGGAAAACAGAAAAA	TC244197	TC244197	Q49LT4_FELCA (Q49LT4) Epidermal growth factor receptor type 2, partial (10%) [TC244197]	12	23049122	23049176	-	51	ENSSSCG00000017497	ERBB2	12	23049118	23069842	-	exon	ENSBTAG00000021798	ERBB2					11908	A_72_P304494	TC525422								TC525422	Rep: Receptor tyrosine-protein kinase erbB-2 precursor (EC 2.7.10.1) (p185erbB2) (C-erbB-2) (CD340 antigen). - Canis familiaris, partial (10%) [TC525422]	A_72_P304494	A_72_P304494	ENSSSCG00000017497	Receptor tyrosine-protein kinase erbB-2 Precursor (EC 2.7.10.1)(p185erbB2)(C-erbB-2)(NEU proto-oncogene)(Tyrosine kinase-type cell surface receptor HER2)(MLN 19)(CD340 antigen) [Source:UniProtKB/Swiss-Prot	0
20627	ETF1	A_72_P342148	TATGATGGAATTTCTCAGAGACTAGGGCAGCTGCCCCTGCTCTTAAGAAATACGTTGTCA	TC296977	TC296977	Q6ISF2_HUMAN (Q6ISF2) C6orf192 protein (Fragment), partial (6%) [TC296977]	2	146184033	146184092	-	56	ENSSSCG00000014337	ETF1	2	146186428	146219318	-	downstream	ENSG00000120705	ETF1	ENSBTAG00000011415	ETF1	ENSMUSG00000024360	Etf1	20627	A_72_P342148	TC616473								TC616473		A_72_P342148	A_72_P342148	NULL	NULL	0
22685	ETS1	A_72_P231952	GCTGGCACATCATTTTGCTGGAGAGTTTTTTATATACTGTAGCCTGATTTCATATTGTAT	TC241309	TC241309	Q8D313_WIGBR (Q8D313) GltK protein, partial (7%) [TC241309]	9	61543013	61543072	+	60	ENSSSCG00000015235	ETS1	9	61508892	61540092	+	downstream	ENSG00000134954	ETS1	ENSBTAG00000002341	ETS1	ENSMUSG00000032035	Ets1	22685	A_72_P231952	TC558875								TC558875	Rep: GltK protein - Wigglesworthia glossinidia brevipalpis, partial (7%) [TC558875]	A_72_P231952	A_72_P231952	NULL	NULL	0
19704	ETS1	A_72_P393778	GATAAATCCTGTCAGTCTTTTATCAGCTGGACAGGAGATGGCTGGGAATTCAAGCTTTCT	AK234388	AK234388	Sus scrofa mRNA, clone:OVR010053A05, expressed in ovary [AK234388]	9	61537919	61537978	+	60	ENSSSCG00000015235	ETS1	9	61508892	61540092	+	exon	ENSG00000134954	ETS1	ENSBTAG00000002341	ETS1	ENSMUSG00000032035	Ets1	19704	A_72_P393778	NM_001162886	NM_001162886	NM_001162886	Ssc.14042	100302363	ETS1	v-ets erythroblastosis virus E26 oncogene homolog 1 (avian)	ENSSSCT00000016601	TC600571	Sus scrofa v-ets erythroblastosis virus E26 oncogene homolog 1 (avian) (ETS1), mRNA [NM_001162886]	A_72_P393778	A_72_P393778	ENSSSCG00000015235	Protein C-ets-1 (p54) [Source:UniProtKB/Swiss-Prot	0
36319	exoc1	A_72_P052966	AAACCTGGATCACTTGTAAACATGGATTTTGAGGATTATGTGACTATAGCTATGAATCTG	TC295572	TC295572	BC020650 SEC3L1 protein {Homo sapiens} (exp=-1; wgp=0; cg=0), partial (59%) [TC248792]	8	58314913	58314972	-	60	ENSSSCG00000023269	EXOC1	8	58314881	58371752	-	exon	ENSG00000090989	EXOC1	ENSBTAG00000032637	EXOC1	ENSMUSG00000036435	Exoc1	36319	A_72_P052966	AK395032	XM_003356946	AK395032						TC613457	Sus scrofa mRNA, clone: OVRM10011B09, expressed in ovary. [AK395032]	A_72_P052966	A_72_P052966	NULL	NULL	0
28251	EXOC8	A_72_P107386	GTAAGATCAGTATGTGTACATTTATTGATAAGTGATCTGAGGGAATCTGGAATGTTTCAC	AK233859	AK233859	Sus scrofa mRNA, clone:MLN010053G03, expressed in mesenteric lymph node [AK233859]	14	63866052	63866111	+	56	ENSSSCG00000010174		14	63861146	63863328	+	downstream							28251	A_72_P107386	AK233859		AK233859	Ssc.24374					TC523743	Sus scrofa mRNA, clone:MLN010053G03, expressed in mesenteric lymph node. [AK233859]	A_72_P107386	A_72_P107386	NULL	NULL	LOC100517860
5413	F2R	A_72_P180436	CTAGTAACCTGAACAGCAGCATATACAAAAAGCTGTTAACTTAGGGAAAGGGCCTGACAG	F2R	EU056576	Sus scrofa coagulation factor II receptor (F2R) mRNA, partial cds [EU056576]	2	87282275	87282334	-	60	ENSSSCG00000020672	F2R	2	87279785	87296140	-	exon	ENSG00000181104	F2R	ENSBTAG00000020199	F2R	ENSMUSG00000048376	F2r	5413	A_72_P180436	NM_001244372	NM_001244372	NM_001244372	Ssc.69824	100521609	F2R	coagulation factor II (thrombin) receptor		NP13055115	Sus scrofa coagulation factor II (thrombin) receptor (F2R), mRNA [NM_001244372]	A_72_P180436	A_72_P180436	ENSSSCG00000014090	Coagulation factor II receptor Fragment [Source:UniProtKB/TrEMBL	0
23267	FADD	A_72_P088556	TTACTGTTTTGTATCAGAGTCACTCTCTTTCCCATAACAGAATTGGCCAGGGAGCTGGAC	FADD	NM_001031797	Sus scrofa Fas (TNFRSF6)-associated via death domain (FADD), mRNA [NM_001031797]	2	1389263	1389322	+	60	ENSSSCG00000030888	FADD	2	1388619	1390090	+	exon							23267	A_72_P088556	NM_001031797	NM_001031797	NM_001031797	Ssc.1947	595129	FADD	Fas (TNFRSF6)-associated via death domain		TC518378	Sus scrofa Fas (TNFRSF6)-associated via death domain (FADD), mRNA [NM_001031797]	A_72_P088556	A_72_P088556	ENSSSCG00000012865	Fas-associating death domain-containing protein [Source:UniProtKB/TrEMBL	0
34525	FAM101B	A_72_P122856	TTTCCTGTTAACCGAAACGCTTGGAATTCTCTAAATCTTTTTTGCGATATCAAAAAACCC	EV929901	EV929901	rche29_j19.y1 che Sus scrofa cDNA 5', mRNA sequence [EV929901]	12	49518964	49519023	-	60	ENSSSCG00000024899	FAM101B	12	49514985	49525727	-	exon	ENSG00000183688	FAM101B	ENSBTAG00000006606	FAM101B	ENSMUSG00000020846	Fam101b	34525	A_72_P122856	EV929901		EV929901	Ssc.60428					TC574356	rche29_j19.y1 che Sus scrofa cDNA 5', mRNA sequence [EV929901]	A_72_P122856	A_72_P122856	NULL	NULL	FAM101B
26966	FAM105B	A_72_P058566	TAAGCAGAGTGTCCTGTTTGCACTGTAAAATGTCAGCATTTGTCAAAAACCTCACCTGCT	BP439617	BP439617	BP439617 full-length enriched swine cDNA library, adult lung Sus scrofa cDNA clone LNG010005G09 5', mRNA sequence [BP439617]	16	4436693	4436752	+	60	ENSSSCG00000016783	FAM105B	16	4402799	4433036	+	downstream	ENSG00000154124	FAM105B	ENSBTAG00000003186	FAM105B	ENSMUSG00000046034	Fam105b	26966	A_72_P058566	TC557663								TC557663		A_72_P058566	A_72_P058566	NULL	NULL	0
40173	FAM129A	A_72_P003906	CTCTTCCCATTGAAACAGTCCTGGTTTATTCCCAGGAGGGAATAAAGGGCATAAATGAAT	TC247806	TC247806	AB050477 NIBAN {Homo sapiens} (exp=-1; wgp=0; cg=0), partial (21%) [TC247806]	9	138454675	138454734	-	60	ENSSSCG00000015567	FAM129A	9	138454826	138618055	-	downstream	ENSG00000135842	FAM129A	ENSBTAG00000014548	FAM129A	ENSMUSG00000026483	Fam129a	40173	A_72_P003906	NM_001243219	NM_001243219	NM_001243219	Ssc.5524	100516994	LOC100516994	protein Niban-like		TC523681	Sus scrofa protein Niban-like (LOC100516994), mRNA [NM_001243219]	A_72_P003906	A_72_P003906	ENSSSCG00000015567	Protein Niban (Protein FAM129A)(Cell growth-inhibiting gene 39 protein) [Source:UniProtKB/Swiss-Prot	0
3252	FAM129A	A_72_P141156	AAAGAATATAGCTAAGGGTACACGTAGGGGTTGCATACACGTGGTTACCAAAAGAAAAAA	AK236453	AK236453	Sus scrofa mRNA, clone:OVRM10194E05, expressed in ovary [AK236453]	9	138455593	138455651	-	59	ENSSSCG00000015567	FAM129A	9	138454826	138618055	-	exon	ENSG00000135842	FAM129A	ENSBTAG00000014548	FAM129A	ENSMUSG00000026483	Fam129a	3252	A_72_P141156	NM_001243219	NM_001243219	NM_001243219	Ssc.5524	100516994	LOC100516994	protein Niban-like		TC523681	Sus scrofa protein Niban-like (LOC100516994), mRNA [NM_001243219]	A_72_P141156	A_72_P141156	ENSSSCG00000015567	Protein Niban (Protein FAM129A)(Cell growth-inhibiting gene 39 protein) [Source:UniProtKB/Swiss-Prot	0
24566	FAM129A	A_72_P352528	TTCACCAAGACAGAATATTTTCCTTGAAACGGAGTTAGCTTATCCTTTTTGCCTTTGCAG	CK458354	CK458354	922722 MARC 4PIG Sus scrofa cDNA 5', mRNA sequence [CK458354]	9	138452705	138452764	-	60	ENSSSCG00000015567	FAM129A	9	138454826	138618055	-	downstream	ENSG00000135842	FAM129A	ENSBTAG00000014548	FAM129A	ENSMUSG00000026483	Fam129a	24566	A_72_P352528	TC542696								TC542696		A_72_P352528	A_72_P352528	ENSSSCG00000015567	Protein Niban (Protein FAM129A)(Cell growth-inhibiting gene 39 protein) [Source:UniProtKB/Swiss-Prot	0
33033	C5orf5	A_72_P182986	GAAGCATGTTTTTATCTGCACAGTAGAAGTGCCTGAGTCACAAAATAAAACTAAAGCAAC	EW555679	EW555679	rski0134_m13.y1 ski Sus scrofa cDNA 5', mRNA sequence [EW555679]	2	145690533	145690593	-	55	ENSSSCG00000029125	FAM13B	2	145684311	145752899	-	intron	ENSG00000031003	FAM13B	ENSBTAG00000020041	FAM13B	ENSMUSG00000036501	Fam13b	33033	A_72_P182986	XM_003123961		XM_003123961	Ssc.12973						PREDICTED: Sus scrofa protein FAM13B-like (LOC100517813), mRNA [XM_003123961]	A_72_P182986	A_72_P182986	NULL	NULL	LOC100517813
8276	FAM151B	A_72_P436179	GTTCTACAATGACCATGCTTCGCTTTTACAAAGAGAACTGAATTTATAAATGGACTGCAT	TC250678	TC250678	Unknown	2	90992080	90992139	+	60	ENSSSCG00000014123	FAM151B	2	90967313	90990451	+	downstream	ENSG00000152380	FAM151B	ENSBTAG00000007632	FAM151B	ENSMUSG00000034334	Fam151b	8276	A_72_P436179	AK389666		AK389666						TC602522	Sus scrofa mRNA, clone: AMP010027D08, expressed in alveolar macrophage. [AK389666]	A_72_P436179	A_72_P436179	NULL	NULL	FAM151B
32934	FAM162A	A_72_P402713	GCAACAAGCCTATATTACAAAGAATGTGGTATAAAGTGCTCTATTTCTGCTCTAGAGCTA	BX669675	BX669675	BX669675 Sus Scrofa library (scac) Sus scrofa cDNA clone scac0028.b.13 5prim, mRNA sequence [BX669675]	13	147726467	147726526	-	52	ENSSSCG00000026990	FAM162A	13	147726443	147762654	-	exon	ENSG00000114023	FAM162A	ENSBTAG00000011140	FAM162A	ENSMUSG00000003955	Fam162a	32934	A_72_P402713	NM_001243573	NM_001243573	NM_001243573	Ssc.53695	100627352	FAM162A	family with sequence similarity 162, member A		TC546205	Sus scrofa family with sequence similarity 162, member A (FAM162A), mRNA [NM_001243573]	A_72_P402713	A_72_P402713	NULL	NULL	0
30823	FAM174B	A_72_P125536	AGATGGCAGAGCTTCAGCACTACAGACTCTTCAATAAAGCACCCTTCTGGCATGAAAAAA	AK237981	AK237981	Sus scrofa mRNA, clone:TCH010024G04, expressed in trachea [AK237981]	7	92247866	92247921	+	56	ENSSSCG00000002265	FAM174B	7	92211761	92247931	+	exon	ENSG00000185442	FAM174B	ENSBTAG00000022989	FAM174B	ENSMUSG00000078670	Fam174b	30823	A_72_P125536	AK237981		AK237981	Ssc.43846						Sus scrofa mRNA, clone:TCH010024G04, expressed in trachea. [AK237981]	A_72_P125536	A_72_P125536	ENSSSCG00000002265	Membrane protein FAM174B Precursor [Source:UniProtKB/Swiss-Prot	0
18994	FAM185A	A_72_P160491	ACTGCAGACAACACTGTATGTCAATAAAATGGACAACCTTGAAGAATGTACAAATTCCCT	EW265096	EW265096	risp04_j23.y1 isp Sus scrofa cDNA 5', mRNA sequence [EW265096]	9	113275072	113275131	-	60	ENSSSCG00000015414	FAM185A	9	113274169	113323326	-	exon	ENSG00000222011	FAM185A	ENSBTAG00000014879	FAM185A	ENSMUSG00000047221	Fam185a	18994	A_72_P160491	TC572046								TC572046	Rep: Endonuclease reverse transcriptase - Bos taurus (Bovine), partial (8%) [TC572046]	A_72_P160491	A_72_P160491	NULL	NULL	0
29479	C10orf97	A_72_P101591	AAGAAACTGCTAGTATTTCTGGGAGTCCTGCACAGTCTAGTTGCCAAGTGGAACATTCTT	DB792319	DB792319	DB792319 full-length enriched swine cDNA library, adult immature dendritic cell Sus scrofa cDNA clone DCI010023A11 5', mRNA sequence [DB792319]	10	50693939	50693996	+	58	ENSSSCG00000011045	FAM188A	10	50676094	50758103	+	exon	ENSG00000148481	FAM188A	ENSBTAG00000010387	FAM188A	ENSMUSG00000026767	Fam188a	29479	A_72_P101591	ENSSSCT00000012089	XM_003130735	AK344361	Ssc.89867	100525772	LOC100525772	protein FAM188A-like	ENSSSCT00000012089	TC546284	family with sequence similarity 188, member A [Source:HGNC Symbol;Acc:23578] [ENSSSCT00000012089]	A_72_P101591	A_72_P101591	ENSSSCG00000011045	Protein CARP (Dermal papilla-derived protein 5)(Protein FAM188A) [Source:UniProtKB/Swiss-Prot	0
17181	FAM189A1	A_72_P183896	TTTCCCAAATAACTTTACCTCGATAATTACTACTAGGTTGTGTGGCTGACTTTTAGTTAC	TC279040	TC279040	Q4KM72_RAT (Q4KM72) Ndnl2 protein (Fragment), partial (83%) [TC279040]	1	160413475	160413534	+	60	ENSSSCG00000004850	FAM189A1	1	160375480	160458854	+	intron	ENSG00000104059	FAM189A1	ENSBTAG00000003435	FAM189A1	ENSMUSG00000030518	Fam189a1	17181	A_72_P183896	AK348086	XM_003480422	AK348086	Ssc.45179					TC540319	Sus scrofa mRNA, clone:OVRM10061H03, expressed in ovary. [AK348086]	A_72_P183896	A_72_P183896	ENSSSCG00000004852	Melanoma-associated antigen G1 (MAGE-G1 antigen)(Necdin-like protein 2)(Hepatocellular carcinoma-associated protein 4) [Source:UniProtKB/Swiss-Prot	0
5509	C14H10orf84	A_72_P305614	CCTCGTGCTTTCTTATCTGTACTCAGTGTAACTACACTCATTCTGGAGTTATTCTGGAGT	AK234444	AK234444	Sus scrofa mRNA, clone:OVR010062G10, expressed in ovary [AK234444]	14	139881857	139881916	-	60	ENSSSCG00000010674	FAM204A	14	139880728	139917123	-	exon	ENSG00000165669	FAM204A	ENSBTAG00000005057	FAM204A	ENSMUSG00000057858	D19Ertd737e	5509	A_72_P305614	NM_001185171	NM_001185171	NM_001185171	Ssc.9090	100152540	C14H10orf84	chromosome 10 open reading frame 84	ENSSSCT00000011675	TC536162	Sus scrofa chromosome 10 open reading frame 84 (C14H10orf84), mRNA [NM_001185171]	A_72_P305614	A_72_P305614	ENSSSCG00000010674	Uncharacterized protein C10orf84 [Source:UniProtKB/Swiss-Prot	0
22476	C17H20orf108	A_72_P392573	CAGATGTTCCACAATTACTGTCACAGTGTTTACGTTGTGTTGCTACTTATATTTTTTGAG	CR956640.1	NM_001113701	Sus scrofa chromosome 20 open reading frame 108 ortholog (C17H20orf108), mRNA [NM_001113701]	17	64063375	64063434	+	56	ENSSSCG00000007492	FAM210B	17	64053337	64062503	+	downstream	ENSG00000124098	FAM210B	ENSBTAG00000013007	C13H20ORF108	ENSMUSG00000027495	2010011I20Rik	22476	A_72_P392573	NM_001113701	NM_001113701	NM_001113701	Ssc.19192	100134989	C17H20orf108	chromosome 20 open reading frame 108 ortholog	ENSSSCT00000008201	TC519459	Sus scrofa chromosome 20 open reading frame 108 ortholog (C17H20orf108), mRNA [NM_001113701]	A_72_P392573	A_72_P392573	ENSSSCG00000007492	hypothetical protein LOC100134989 [Source:RefSeq peptide	0
28955	FAM217B	A_72_P354393	TTCATTCCAGGGAATGGTCAGCGTGTCACGTGTTACGACCCGTTTTAAAAGCCTGAAAAA	AK233576	AK233576	Sus scrofa mRNA, clone:LVRM10177D05, expressed in liver [AK233576]	17	67416897	67416956	+	60	ENSSSCG00000007531	FAM217B	17	67413623	67414765	+	downstream	ENSG00000196227	FAM217B	ENSBTAG00000045509	FAM217B	ENSMUSG00000070476	9030418K01Rik	28955	A_72_P354393	AK233576		AK233576	Ssc.18337					TC620479	Sus scrofa mRNA, clone:LVRM10177D05, expressed in liver. [AK233576]	A_72_P354393	A_72_P354393	NULL	NULL	0
37668	FAM46C	A_72_P196927	CCTTCTTATGTGATGCAGGTGAAATCACTTGTCATTGCAAAATGTATTAGAACTTGATGA	TC245453	TC245453	Q8IPR6_DROME (Q8IPR6) CG15593-PB, isoform B, partial (4%) [TC245453]	4	113095425	113095484	-	60	ENSSSCG00000006729	FAM46C	4	113099056	113117657	-	downstream	ENSG00000183508	FAM46C	ENSBTAG00000046509	FAM46C	ENSMUSG00000044468	Fam46c	37668	A_72_P196927	DN104321		DN104321	Ssc.70295					TC526986	1100105 MARC 4PIG Sus scrofa cDNA 5', mRNA sequence [DN104321]	A_72_P196927	A_72_P196927	NULL	NULL	FAM46C
19455	FAM49A	A_72_P000101	TAGACATTGAGAATGAAGTCAACAATGAGATGGCCAATCGAATGTCCCTCTTCTACGCGG	BP442725	BP442725	BP442725 full-length enriched swine cDNA library, adult liver Sus scrofa cDNA clone LVR010028B12 5', mRNA sequence [BP442725]	3	129307816	129307875	+	60	ENSSSCG00000008617	FAM49A	3	129216701	129316886	+	exon	ENSG00000197872	FAM49A	ENSBTAG00000012779	FAM49A	ENSMUSG00000020589	Fam49a	19455	A_72_P000101	ENSSSCT00000009428	XM_003125345	AK390341	Ssc.41061	100518011	LOC100518011	protein FAM49A-like	ENSSSCT00000009428	TC530694	family with sequence similarity 49, member A [Source:HGNC Symbol;Acc:25373] [ENSSSCT00000009428]	A_72_P000101	A_72_P000101	ENSSSCG00000008617	Protein FAM49A [Source:UniProtKB/Swiss-Prot	0
25012	FARS2	A_72_P377883	GGAGACAAATGGGTCAGTCTCAGGACTTTCAGAAAATAAAGGATTGCTTTCAGGAAAAAA	AK239861	AK239861	Sus scrofa mRNA, clone:UTR010006A12, expressed in uterus [AK239861]	7	3548405	3548460	+	51	ENSSSCG00000001016		7	3379268	3548305	+	downstream							25012	A_72_P377883	AK352359		AK352359	Ssc.38632						Sus scrofa mRNA, clone:UTR010062E09, expressed in uterus. [AK352359]	A_72_P377883	A_72_P377883	ENSSSCG00000001016	Phenylalanyl-tRNA synthetase, mitochondrial Precursor (EC 6.1.1.20)(Phenylalanine--tRNA ligase)(PheRS) [Source:UniProtKB/Swiss-Prot	0
43727	FAS	A_72_P232422	GGTGGAAGGTGGTTCCCCCTTATGTGTGGAAATTTGAAATAGGTAAAAGTATTTAATTAA	FAS	NM_213839	Sus scrofa Fas (TNF receptor superfamily, member 6) (FAS), mRNA [NM_213839]	14	109939413	109939472	+	60	ENSSSCG00000010448	FAS	14	109911958	109939489	+	exon	ENSG00000026103	FAS	ENSBTAG00000010785	FAS	ENSMUSG00000024778	Fas	43727	A_72_P232422	NM_213839	NM_213839	NM_213839	Ssc.14497	396826	FAS	Fas (TNF receptor superfamily, member 6)		TC616296	Sus scrofa Fas (TNF receptor superfamily, member 6) (FAS), mRNA [NM_213839]	A_72_P232422	A_72_P232422	ENSSSCG00000010448	Tumor necrosis factor receptor superfamily member 6 Precursor (FASLG receptor)(Apoptosis-mediating surface antigen FAS)(Apo-1 antigen)(CD95 antigen) [Source:UniProtKB/Swiss-Prot	0
38943	FASTKD1	A_72_P096346	GTGTGTGTATTCAAAGAAGGAACTGTGAACTCTTCAGTTTCTTAAAAGTACCTGTCTTTT	EV873382	EV873382	rpbfe0108_e9.y1 bfe Sus scrofa cDNA 5', mRNA sequence [EV873382]	15	85016143	85016203	+	51	ENSSSCG00000015933	FASTKD1	15	85016660	85050120	-	downstream	ENSG00000138399	FASTKD1	ENSBTAG00000010743	FASTKD1	ENSMUSG00000027086	Fastkd1	38943	A_72_P096346	TC578020	XM_003359548	XM_003359548						TC578020	Rep: Os10g0460600 protein - Oryza sativa subsp. japonica (Rice), partial (18%) [TC578020]	A_72_P096346	A_72_P096346	NULL	NULL	0
1929	FASTKD3	A_72_P361013	TTTTATACAGCAAACAGTCGATCCCGCGTACAATAAAGGAACGTACTAAGTCGTGTCATT	TC299988	TC299988	Q68FN9_RAT (Q68FN9) RGD1309729 protein (Fragment), partial (18%) [TC299988]	16	80332097	80332156	+	60	ENSSSCG00000017099	FASTKD3	16	80323556	80332147	+	overlap	ENSG00000124279	FASTKD3	ENSBTAG00000009400	FASTKD3	ENSMUSG00000021532	Fastkd3	1929	A_72_P361013	ENSSSCT00000018617	XM_003134149	XM_003134149	Ssc.10615	100516766	LOC100516766	FAST kinase domain-containing protein 3-like	ENSSSCT00000018617	TC554721	FAST kinase domains 3 [Source:HGNC Symbol;Acc:28758] [ENSSSCT00000018617]	A_72_P361013	A_72_P361013	ENSSSCG00000017099	FAST kinase domain-containing protein 3 [Source:UniProtKB/Swiss-Prot	0
23723	FBLIM1	A_72_P310503	CAGTATATCCATGCAGTCACATGTTACTGTGCTAGTTATAGATGAAAATAAATGCATAGC	TC278853	TC278853	Q5DGR3_SCHJA (Q5DGR3) SJCHGC08956 protein, partial (7%) [TC278853]	6	69342891	69342950	-	60	ENSSSCG00000003465	FBLIM1	6	69340842	69373056	-	exon	ENSBTAG00000018725	FBLIM1	ENSMUSG00000006219	Fblim1			23723	A_72_P310503	TC579420								TC579420	Rep: SJCHGC08956 protein - Schistosoma japonicum (Blood fluke), partial (7%) [TC524678]	A_72_P310503	A_72_P310503	NULL	NULL	FBLIM1
17746	FBN1	A_72_P088351	TAAAAAACAAAGATAGATAGGTAGACCTGAATTTTTCCCCCAATCAGAATCTTCATACCG	FBN1	NM_001001771	Sus scrofa fibrillin 1 (FBN1), mRNA [NM_001001771]	1	137389287	137389343	+	57	ENSSSCG00000004658	FBN1	1	137103320	137303566	+	downstream	ENSG00000166147	FBN1	ENSBTAG00000002278	FBN1	ENSMUSG00000027204	Fbn1	17746	A_72_P088351	NM_001001771	NM_001001771	NM_001001771	Ssc.53950	414836	FBN1	fibrillin 1		TC520334	Sus scrofa fibrillin 1 (FBN1), mRNA [NM_001001771]	A_72_P088351	A_72_P088351	NULL	NULL	FBN1
28338	FBN1	A_72_P305894	ACAAGTCTTTGGTCTTAATAAGCACCATTACAAACCCTCACATTAAGGGCATTATTATTC	DN108183	DN108183	1105676 MARC 4PIG Sus scrofa cDNA 3', mRNA sequence [DN108183]	1	137389903	137389962	-	60	ENSSSCG00000004658	FBN1	1	137103320	137303566	+	downstream	ENSG00000166147	FBN1	ENSBTAG00000002278	FBN1	ENSMUSG00000027204	Fbn1	28338	A_72_P305894											A_72_P305894	A_72_P305894	NULL	NULL	0
31225	FBP2	A_72_P003641	AAGAGGTCCCAACATTTTGGAGGGCTTGGCAATCAAGTCCAATAAAAAGCAGAGTTCCTG	TC247706	TC247706	HSFRUCBIP fructose-1,6-bisphosphatase 2 {Homo sapiens} (exp=-1; wgp=0; cg=0), partial (33%) [TC247706]	10	31845303	31845362	+	60	ENSSSCG00000010947	FBP2	10	31837905	31900686	+	intron	ENSG00000130957	FBP2	ENSBTAG00000019554	FBP2	ENSMUSG00000021456	Fbp2	31225	A_72_P003641	TC529845								TC529845	Rep: Fructose-1,6-bisphosphatase isozyme 2 - Bos taurus (Bovine), partial (33%) [TC529845]	A_72_P003641	A_72_P003641	ENSSSCG00000010947	Fructose-1,6-bisphosphatase isozyme 2 (FBPase 2)(EC 3.1.3.11)(D-fructose-1,6-bisphosphate 1-phosphohydrolase 2) [Source:UniProtKB/Swiss-Prot	0
19658	FBXO28	A_72_P205327	GAAGCACCATTTACAATGTAGTATGTTTTCAATGAAAAGCCGTAAAATAGCATCCAAGTG	AJ657360	AJ657360	AJ657360 KN277 Sus scrofa cDNA clone C0005196_O19, mRNA sequence [AJ657360]	10	24604128	24604187	+	56	ENSSSCG00000024618	FBXO28	10	24574110	24606907	+	exon	ENSG00000143756	FBXO28	ENSBTAG00000019538	FBXO28	ENSMUSG00000047539	Fbxo28	19658	A_72_P205327	AJ657360		AJ657360	Ssc.1562					TC565088	AJ657360 KN277 Sus scrofa cDNA clone C0005196_O19, mRNA sequence [AJ657360]	A_72_P205327	A_72_P205327	NULL	NULL	FBXO28
35366	FBXO3	A_72_P048911	CTGCTTCCGTTTTGTTTCTCTTTATATACTTGACTGTCTAACTTTGTGATAAGTGACATG	AK239219	AK239219	Sus scrofa mRNA, clone:THY010078F02, expressed in thymus [AK239219]	2	29800992	29801051	-	60	ENSSSCG00000013308	FBXO3	2	29800852	29812316	-	exon							35366	A_72_P048911	AK239183	XM_003122876	AK239183	Ssc.44297	100511547	FBXO3	F-box protein 3		TC518841	Sus scrofa mRNA, clone:THY010071B05, expressed in thymus. [AK239183]	A_72_P048911	A_72_P048911	ENSSSCG00000013308	F-box only protein 3 [Source:UniProtKB/Swiss-Prot	0
7405	FBXO7	A_72_P431794	CCTCTCAGTTACCCTCCAGAATGAAAGTTGGTCACTGATAATGTTCTACAAGAGAATAAA	AY610084	AY610084	Sus scrofa clone Clu_66918.scr.msk.p1.Contig1, mRNA sequence [AY610084]	5	12291461	12291520	-	60	ENSSSCG00000000156	FBXO7	5	12291435	12312996	-	exon	ENSG00000100225	FBXO7	ENSBTAG00000020634	FBXO7	ENSMUSG00000001786	Fbxo7	7405	A_72_P431794	ENSSSCT00000000164		AY610084	Ssc.24546	100155281	FBXO7	F-box protein 7	ENSSSCT00000000164	TC559225	F-box only protein 7 [Source:RefSeq peptide;Acc:NP_001165222] [ENSSSCT00000000164]	A_72_P431794	A_72_P431794	ENSSSCG00000000156	F-box only protein 7 [Source:UniProtKB/Swiss-Prot	0
17931	DY408263	A_72_P390033	ATATGGTAAGCTAGGGAGTTTCCATCGTGACTCAGAGAAAACGAATCTGACTAATATCCA	DY408263	DY408263	1511863 MARC 3PIG Sus scrofa cDNA 5', mRNA sequence [DY408263]	1	292889327	292889386	-	56	ENSSSCG00000021318		1	292888635	292919454	-	exon							17931	A_72_P390033	TC554984								TC554984		A_72_P390033	A_72_P390033	NULL	NULL	LOC100519563
37919	FCER1G	A_72_P077471	GCTCTTCATTAATGTTTGTATTCTTGACTCACCCCCTTATGGAACCTTCTAAATCTTCCC	FCER1G	NM_001001265	Sus scrofa Fc fragment of IgE, high affinity I, receptor for; gamma polypeptide (FCER1G), mRNA [NM_001001265]	4	97099212	97099271	-	56	ENSSSCG00000006357	FCER1G	4	97099150	97103132	-	exon	ENSG00000158869	FCER1G	ENSBTAG00000024503	FCER1G	ENSMUSG00000058715	Fcer1g	37919	A_72_P077471	NM_001001265	NM_001001265	NM_001001265	Ssc.71807	397406	FCER1G	Fc fragment of IgE, high affinity I, receptor for; gamma polypeptide	ENSSSCT00000006966	TC598402	Sus scrofa Fc fragment of IgE, high affinity I, receptor for; gamma polypeptide (FCER1G), mRNA [NM_001001265]	A_72_P077471	A_72_P077471	ENSSSCG00000006357	High affinity immunoglobulin epsilon receptor subunit gamma Precursor (IgE Fc receptor subunit gamma)(FceRI gamma)(Fc-epsilon RI-gamma) [Source:UniProtKB/Swiss-Prot	0
13510	FCGR2B	A_72_P165486	GTTTCAGGGTGATGGAATTATTGGCGCTTTTCATTTCCTTTATTTTTCTGTGTAGATCAT	FCGR2B	NM_001033013	Sus scrofa Fc fragment of IgG, low affinity IIb, receptor (CD32) (FCGR2B), mRNA [NM_001033013]	4	96889046	96889105	-	60	ENSSSCG00000006350	FCGR2B	4	96888986	96908203	-	exon							13510	A_72_P165486	NM_001033013	NM_001033013	NM_001033013	Ssc.8868	613131	FCGR2B	Fc fragment of IgG, low affinity IIb, receptor (CD32)	ENSSSCT00000006959	TC566444	Sus scrofa Fc fragment of IgG, low affinity IIb, receptor (CD32) (FCGR2B), mRNA [NM_001033013]	A_72_P165486	A_72_P165486	ENSSSCG00000006350	Fc fragment of IgG, low affinity IIb, receptor for (CD32) [Source:RefSeq peptide	0
7594	FGL2	A_72_P351123	CATCATTGTAAAAAAGGGATCACTTCAGAGAGAACAGCAGTATTCTACTGCATGTTAAAA	FGL2	NM_001005152	Sus scrofa fibrinogen-like 2 (FGL2), mRNA [NM_001005152]	9	113110923	113110979	-	57	ENSSSCG00000015413	FGL2	9	113110878	113115957	-	exon	ENSG00000127951	FGL2	ENSBTAG00000009717	FGL2	ENSMUSG00000039899	Fgl2	7594	A_72_P351123	NM_001005152	NM_001005152	NM_001005152	Ssc.22050	448808	FGL2	fibrinogen-like 2		TC596584	Sus scrofa fibrinogen-like 2 (FGL2), mRNA [NM_001005152]	A_72_P351123	A_72_P351123	ENSSSCG00000015413	Fibrinogen-like protein 2 [Source:UniProtKB/TrEMBL	0
1014	ARF3	A_72_P000456	ATGTGGGATACGCGATGACTGTGACCCTCGTTGGAAATTAAACTTGTTTTATGCAAAAAA	AK236193	AK236193	Sus scrofa mRNA, clone:OVRM10162C07, expressed in ovary [AK236193]	5	15383170	15383224	+	55	ENSSSCG00000000180	FKBP11	5	15369112	15373235	-	upstream	ENSG00000134285	FKBP11	ENSBTAG00000015828	FKBP11	ENSMUSG00000003355	Fkbp11	1014	A_72_P000456	AK236193		AK236193	Ssc.47855						Sus scrofa mRNA, clone:OVRM10162C07, expressed in ovary. [AK236193]	A_72_P000456	A_72_P000456	NULL	NULL	0
30764	ARF3	A_72_P154956	GGATACGCGATGACTGTGACCCTCGTTGGAAATTAAACTTGTTTTATGCAGCTTTAAAAA	TC245064	TC245064	Q4RPS9_TETNG (Q4RPS9) Chromosome 12 SCAF15007, whole genome shotgun sequence, partial (16%) [TC245064]	5	15383175	15383229	+	55	ENSSSCG00000000180	FKBP11	5	15369112	15373235	-	upstream	ENSG00000134285	FKBP11	ENSBTAG00000015828	FKBP11	ENSMUSG00000003355	Fkbp11	30764	A_72_P154956	TC565571								TC565571	Rep: Chromosome undetermined SCAF15108, whole genome shotgun sequence - Tetraodon nigroviridis (Green puffer), partial (20%) [TC565571]	A_72_P154956	A_72_P154956	NULL	NULL	0
28332	FKBP4	A_72_P352858	TGCTGAAGGTCCAGGCTCGCCTCAAGTTCTGTGCTTGAGCAATAAAGTGGAAACAAAAAA	AK236736	AK236736	Sus scrofa mRNA, clone:OVRM10223D03, expressed in ovary [AK236736]	5	69599797	69599854	-	54	ENSSSCG00000000743	FKBP4	5	69599776	69608624	-	exon	ENSG00000004478	FKBP4	ENSBTAG00000007605	FKBP4	ENSMUSG00000030357	Fkbp4	28332	A_72_P352858	ENSSSCT00000000807		AK236736	Ssc.5638				ENSSSCT00000000807	TC532431	peptidyl-prolyl cis-trans isomerase FKBP4 [Source:RefSeq peptide;Acc:NP_001182266] [ENSSSCT00000000807]	A_72_P352858	A_72_P352858	ENSSSCG00000000743	FK506-binding protein 4 (EC 5.2.1.8)(Peptidyl-prolyl cis-trans isomerase)(PPIase)(Rotamase)(HSP-binding immunophilin)(HBI)(FKBP52 protein)(52 kDa FK506-binding protein)(FKBP59)(p59 protein) [Source:UniProtKB/Swiss-Prot	0
16496	FMO1	A_72_P165386	CCTCTTTCCTATTTTCATAGATCTCGACTAAAATTCCCTACTTCACAGAAGATTTTGTTG	FMO1	NM_214064	Sus scrofa flavin containing monooxygenase 1 (FMO1), mRNA [NM_214064]	9	70171563	70171622	+	60	ENSSSCG00000015268	FMO1	9	70137792	70171698	+	exon	ENSG00000010932	FMO1	ENSBTAG00000021408	FMO1	ENSMUSG00000040181	Fmo1	16496	A_72_P165386	NM_214064	NM_214064	NM_214064	Ssc.229	397132	FMO1	flavin containing monooxygenase 1	ENSSSCT00000016637	TC560080	Sus scrofa flavin containing monooxygenase 1 (FMO1), mRNA [NM_214064]	A_72_P165386	A_72_P165386	ENSSSCG00000015268	Dimethylaniline monooxygenase [N-oxide-forming] 1 (EC 1.14.13.8)(Hepatic flavin-containing monooxygenase 1)(FMO 1)(Dimethylaniline oxidase 1) [Source:UniProtKB/Swiss-Prot	0
40588	FN1	A_72_P157831	GCCAAAGCTTTACTACTGTGGAAAGACAACTGTTTAGTAAAAGATTTACATTCCCCAAAA	FN1	AK232765	Sus scrofa mRNA, clone:LVRM10022C09, expressed in liver [AK232765]	15	130357895	130357952	-	54	ENSSSCG00000016174	FN1	15	130357873	130430503	-	exon	ENSG00000115414	FN1	ENSBTAG00000008300	FN1	ENSMUSG00000026193	Fn1	40588	A_72_P157831	AK232765		AK232765	Ssc.16743	397620	FN1	fibronectin 1		TC559465	Sus scrofa mRNA, clone:LVRM10022C09, expressed in liver. [AK232765]	A_72_P157831	A_72_P157831	ENSSSCG00000016174	Fibronectin Fragment [Source:UniProtKB/TrEMBL	0
5325	fn1	A_72_P340983	TACGTGCCAAAGCTTTACTACTGTGGAAAGACAACTGTTTAGTAAAAGATTTACATTCCA	FN1	AK232765	Sus scrofa mRNA, clone:LVRM10022C09, expressed in liver [AK232765]	15	130357898	130357957	-	60	ENSSSCG00000016174	FN1	15	130357873	130430503	-	exon	ENSG00000115414	FN1	ENSBTAG00000008300	FN1	ENSMUSG00000026193	Fn1	5325	A_72_P340983	ENSSSCT00000017611	XM_003133642	AK394346	Ssc.16743	397620	FN1	fibronectin 1	ENSSSCT00000017611	TC559465	fibronectin 1 [Source:HGNC Symbol;Acc:3778] [ENSSSCT00000017611]	A_72_P340983	A_72_P340983	ENSSSCG00000016174	Fibronectin Fragment [Source:UniProtKB/TrEMBL	0
18124	FNDC1	A_72_P166731	CACGGCTAGGCGCCCAATGTATCAAATCTCATTTGTAAATTCTCAGTTTTGATATATATA	BW985218	BW985218	BW985218 full-length enriched swine cDNA library, adult intestine Sus scrofa cDNA clone ITT010103H11 5', mRNA sequence [BW985218]	1	9838960	9839019	-	56	ENSSSCG00000004052	FNDC1	1	9838859	9914150	-	exon	ENSG00000164694	FNDC1	ENSBTAG00000003938	FNDC1	ENSMUSG00000071984	Fndc1	18124	A_72_P166731	ENSSSCT00000004480	XR_130248	AK393105	Ssc.6656				ENSSSCT00000004480	TC553256	fibronectin type III domain containing 1 [Source:HGNC Symbol;Acc:21184] [ENSSSCT00000004480]	A_72_P166731	A_72_P166731	ENSSSCG00000004052	Fibronectin type III domain-containing protein 1 Precursor (Expressed in synovial lining protein)(Activation-associated cDNA protein) [Source:UniProtKB/Swiss-Prot	0
15632	FNTB	A_72_P352953	GTTTGGTTCTTTGTCCTTTCTTGTTAAACAAAACCGATGGCTCCCAGTCTAGAGAAAAAA	AK238727	AK238727	Sus scrofa mRNA, clone:THY010021F06, expressed in thymus [AK238727]	7	95506122	95506177	+	56	ENSSSCG00000002281	CHURC1-FNTB	7	95472880	95508380	+	exon	ENSG00000125954	CHURC1-FNTB	ENSBTAG00000005897	FNTB			15632	A_72_P352953	AK238727		AK238727	Ssc.5679	100512293	FNTB	farnesyltransferase, CAAX box, beta			Sus scrofa mRNA, clone:THY010021F06, expressed in thymus. [AK238727]	A_72_P352953	A_72_P352953	ENSSSCG00000002281	Protein farnesyltransferase subunit beta (FTase-beta)(EC 2.5.1.58)(CAAX farnesyltransferase subunit beta)(Ras proteins prenyltransferase subunit beta) [Source:UniProtKB/Swiss-Prot	0
7807	FOLR1	A_72_P088571	TCCTGATCTAAGATCCGATGGGGAGCCTCTGATGGCCTCTTCCAATACAATATCCACGTG	FBP	NM_213830	Sus scrofa secreted folate binding protein (FBP), mRNA [NM_213830]	9	7511856	7511915	+	60	ENSSSCG00000022236	SSC.82800	9	7507499	7511916	+	exon	ENSBTAG00000038532	FOLR1					7807	A_72_P088571	NM_213830	NM_213830	NM_213830	Ssc.11779	396784	FOLR1	folate receptor 1 (adult)		TC602678	Sus scrofa folate receptor 1 (adult) (FOLR1), mRNA [NM_213830]	A_72_P088571	A_72_P088571	ENSSSCG00000014810	Folate receptor alpha Precursor (FR-alpha)(Folate receptor 1)(Folate receptor, adult)(Adult folate-binding protein)(FBP)(Ovarian tumor-associated antigen MOv18)(KB cells FBP) [Source:UniProtKB/Swiss-Prot	0
41087	FOLR1	A_72_P223507	ACGCCTGCTGCCCTGTGCAGCCAGATCTGGAGCAACTCCTACAAACAAAGCAACTACAGC	FOLR1	NM_214311	Sus scrofa folate receptor 1 (adult) (FOLR1), mRNA [NM_214311]	9	7521566	7521625	+	60	ENSSSCG00000014810	SSC.94055	9	7515002	7521922	+	exon	ENSBTAG00000021007	FOLR1					41087	A_72_P223507	NM_214311	NM_214311	NM_214311	Ssc.94055	397579	FOLR1	folate receptor 1 (adult)	ENSSSCT00000016161	TC519709	Sus scrofa folate receptor 1 (adult) (FOLR1), mRNA [NM_214311]	A_72_P223507	A_72_P223507	ENSSSCG00000014810	Folate receptor alpha Precursor (FR-alpha)(Folate receptor 1)(Folate receptor, adult)(Adult folate-binding protein)(FBP)(Ovarian tumor-associated antigen MOv18)(KB cells FBP) [Source:UniProtKB/Swiss-Prot	0
37008	FOXO1	A_72_P272664	GAAGTGCCTGATGATGTTGATGTACTTACAGACACAAGAACAATCTTTGCTATTATTGTA	TC264985	TC264985	Unknown	11	15545089	15545148	-	60	ENSSSCG00000009370	FOXO1	11	15544860	15688360	-	exon	ENSG00000150907	FOXO1	ENSBTAG00000044105	FOXO1	ENSMUSG00000044167	Foxo1	37008	A_72_P272664	TC544911								TC544911	Rep: Probable potassium transport system protein kup 2 - Novosphingobium aromaticivorans (strain DSM 12444), partial (3%) [TC544911]	A_72_P272664	A_72_P272664	NULL	NULL	0
18048	FOXO3	A_72_P097196	ATCTAGTTTGTAAAAGAGATGGTGACGCATGTAAATAAAGCATCAATGACACTCTCTCTT	TC247569	TC247569	Unknown	1	84070734	84070793	+	60	ENSSSCG00000004387	FOXO3	1	83886632	84048935	+	downstream	ENSG00000118689	FOXO3	ENSBTAG00000011234	FOXO3	ENSMUSG00000048756	Foxo3	18048	A_72_P097196	AK397368		AK397368						TC542512	Sus scrofa mRNA, clone: SKNB10082H02, expressed in skin. [AK397368]	A_72_P097196	A_72_P097196	NULL	NULL	FOXO3
23210	FOXO3	A_72_P375183	AGCTCAGCTGTCCACTCATTGCCAAATGCCACTAACAGATTTAGTTTTAAGGAGAAAAAA	FOXO3A	DQ243691	Sus scrofa FOXO3A (FOXO3A) mRNA, partial cds [DQ243691]	1	84066718	84066775	+	58	ENSSSCG00000004387	FOXO3	1	83886632	84048935	+	downstream	ENSG00000118689	FOXO3	ENSBTAG00000011234	FOXO3	ENSMUSG00000048756	Foxo3	23210	A_72_P375183	ENSSSCT00000004850		DQ243691	Ssc.79142	733621	FOXO3	forkhead box O3	ENSSSCT00000004850	TC522107	forkhead box protein O3 [Source:RefSeq peptide;Acc:NP_001129431] [ENSSSCT00000004850]	A_72_P375183	A_72_P375183	ENSSSCG00000004387	FOXO3A Fragment [Source:UniProtKB/TrEMBL	0
17549	FRMD8	A_72_P365918	GTTGGTCATTTGTGTATCACTTTGAAGAAATGCCTCTTCAGGTCTTTTGCCCATTACAAA	EW162506	EW162506	rfat0117_d15.y1 fat Sus scrofa cDNA 5', mRNA sequence [EW162506]	2	5936870	5936930	-	55	ENSSSCG00000012992	FRMD8	2	5955700	5976369	-	downstream	ENSG00000126391	FRMD8	ENSBTAG00000002039	FRMD8	ENSMUSG00000024816	Frmd8	17549	A_72_P365918	TC582524								TC582524		A_72_P365918	A_72_P365918	NULL	NULL	0
20125	FRMD8	A_72_P402948	GTCCATGTATCCTTGATAAGGTTTCAGTTCATAATCCGCAGTATCTTTAGTTTGAATGTT	AJ947734	AJ947734	AJ947734 KN404_1 Sus scrofa cDNA clone C0007740e13 5', mRNA sequence [AJ947734]	2	5942070	5942129	-	56	ENSSSCG00000012992	FRMD8	2	5955700	5976369	-	downstream	ENSG00000126391	FRMD8	ENSBTAG00000002039	FRMD8	ENSMUSG00000024816	Frmd8	20125	A_72_P402948	EF397601		EF397601	Ssc.8057					TC566714	Sus scrofa trophoblast-derived noncoding RNA, complete sequence. [EF397601]	A_72_P402948	A_72_P402948	NULL	NULL	LOC100512886
9608	FTH1	A_72_P239260	TACTTTCTTCACCAATCTCATGAGGAGAGGGAACATGCTGAGAAACTGATGAAGCTGCAG	FTH1	NM_213975	Sus scrofa ferritin, heavy polypeptide 1 (FTH1), mRNA [NM_213975]	2	8985132	8985191	+	56	ENSSSCG00000014540	FTH1	2	8983277	8986090	+	exon	ENSBTAG00000011184	FTH1					9608	A_72_P239260	NM_213975	NM_213975	NM_213975	Ssc.42834	397030	FTH1	ferritin, heavy polypeptide 1		TC617342	Sus scrofa ferritin, heavy polypeptide 1 (FTH1), mRNA [NM_213975]	A_72_P239260	A_72_P239260	NULL	NULL	0
4174	FTL	A_72_P050477	TACCTCTTCGAAAGGCTCACACTCAAGCACGACTAGGAATCTCTGGAGCCCAGGGGCCTT	FTL	DY685039	BMILT146 Banna Minipig Inbred line liver tissue cDNA library Sus scrofa cDNA, mRNA sequence [DY685039]	6	50096041	50096100	-	60	ENSSSCG00000003153	FTL	6	50095907	50097543	-	exon	ENSBTAG00000023447						4174	A_72_P050477	NM_001244131	NM_001244131	NM_001244131	Ssc.54355	397035	FTL	ferritin, light polypeptide	ENSSSCT00000003500	TC579013	Sus scrofa ferritin, light polypeptide (FTL), mRNA [NM_001244131]	A_72_P050477	A_72_P050477	ENSSSCG00000003153	Ferritin light chain Fragment (Ferritin L subunit) [Source:UniProtKB/Swiss-Prot	0
15142	FTL	A_72_P257774	TTCACTTGGAGAAGGGACTGAACCAGGTTCTTGTGGATCTGCATGCGCTGGGTTCTGCCC	FTL	DY685039	BMILT146 Banna Minipig Inbred line liver tissue cDNA library Sus scrofa cDNA, mRNA sequence [DY685039]	6	50096412	50096471	-	56	ENSSSCG00000003153	FTL	6	50095907	50097543	-	exon	ENSBTAG00000023447						15142	A_72_P257774	NM_001244131	NM_001244131	NM_001244131	Ssc.54355	397035	FTL	ferritin, light polypeptide	ENSSSCT00000003500	TC597091	Sus scrofa ferritin, light polypeptide (FTL), mRNA [NM_001244131]	A_72_P257774	A_72_P257774	NULL	NULL	0
34913	FXYD6	A_72_P100376	GACTGCTGTTCTCCGCGTCGTGATCTCTCAACAACAAGAGGAATAAAATACCATTTGTTT	AK234341	AK234341	Sus scrofa mRNA, clone:OVR010045B04, expressed in ovary [AK234341]	9	50261917	50261976	-	60	ENSSSCG00000015083		9	50266077	50268705	-	downstream	ENSBTAG00000014354	FXYD6	ENSMUSG00000066705	Fxyd6			34913	A_72_P100376	AK234341		AK234341	Ssc.51705					TC518642	Sus scrofa mRNA, clone:OVR010045B04, expressed in ovary. [AK234341]	A_72_P100376	A_72_P100376	NULL	NULL	LOC100525475
24741	G3BP1	A_72_P060916	TTTGGTTCAGGGGTCTCTGTCTTTTAAGACCTGTTGAAAATAAATTGATCTTGAACGTAA	EW639381	EW639381	rthg28_g11.y1 thg Sus scrofa cDNA 5', mRNA sequence [EW639381]	16	77425204	77425263	-	54	ENSSSCG00000017079	G3BP1	16	77426673	77443279	-	downstream							24741	A_72_P060916	EW639381		EW639381	Ssc.48756					TC576194	rthg28_g11.y1 thg Sus scrofa cDNA 5', mRNA sequence [EW639381]	A_72_P060916	A_72_P060916	NULL	NULL	0
20789	G3BP1	A_72_P209607	CTAGTTTGGTTCAGTGGGTCTCTGTCTTTTAAGACCTGTTGAAAATAAATTGATCTTGAA	EW639381	EW639381	rthg28_g11.y1 thg Sus scrofa cDNA 5', mRNA sequence [EW639381]	16	77425208	77425267	-	60	ENSSSCG00000017079	G3BP1	16	77426673	77443279	-	downstream							20789	A_72_P209607	EW639381		EW639381	Ssc.48756					TC576194	rthg28_g11.y1 thg Sus scrofa cDNA 5', mRNA sequence [EW639381]	A_72_P209607	A_72_P209607	NULL	NULL	0
23620	G3BP1	A_72_P224852	GTTTTTGAGCATGAATCATGCATTCTCCTTGCTTGGCTCTGCAATAAACCTTTCTCTGCT	DV229254	DV229254	EST-AR193F03 Porcine Peripheral Blood Cell cDNA library Sus scrofa cDNA clone AR193F03, mRNA sequence [DV229254]	16	77470206	77470265	-	56	ENSSSCG00000017079	G3BP1	16	77426673	77443279	-	upstream							23620	A_72_P224852	ES446727	XR_116362	ES446727	Ssc.58835					TC556713	EST-AO220G06 Porcine Testis from PRRSV-infected pig Sus scrofa cDNA clone AO220G06, mRNA sequence [ES446727]	A_72_P224852	A_72_P224852	NULL	NULL	0
37749	GALM	A_72_P177631	CCTCTTTTCCTAAACAATTGAATCATTGGTGATGGGTTTGTGTTGATGGGTTTTAAAGAA	GALM	NM_214406	Sus scrofa galactose mutarotase (GALM), mRNA [NM_214406]	3	107762191	107762250	-	56	ENSSSCG00000008486	GALM	3	107762107	107827648	-	exon	ENSG00000143891	GALM	ENSBTAG00000021102	GALM	ENSMUSG00000035473	Galm	37749												A_72_P177631		#N/A	#N/A	#N/A
43969	GALNT1	A_72_P042791	TACTCCATGAGCTGTGTTAATTCTCTATCTTTGGTAGGTTTAATGCTTGAATAAATCAGG	CK450107	CK450107	893726 MARC 4PIG Sus scrofa cDNA 5', mRNA sequence [CK450107]	6	112008650	112008709	+	56	ENSSSCG00000003743	GALNT1	6	111754679	112006884	+	downstream	ENSG00000141429	GALNT1	ENSBTAG00000011206	GALNT1	ENSMUSG00000000420	Galnt1	43969	A_72_P042791	XM_003127898	XM_003482057	XM_003127898	Ssc.14134					TC561346	PREDICTED: Sus scrofa polypeptide N-acetylgalactosaminyltransferase 1-like (LOC100519551), mRNA [XM_003127898]	A_72_P042791	A_72_P042791	NULL	NULL	LOC100519551
39121	GCK	A_72_P316418	ACACCAACCTCTCCATGTCTGGGATCGGGTGGGGTTTTTTAATTAAAAGTTTTAAAAGCT	AK233298	AK233298	Sus scrofa mRNA, clone:LVRM10118G12, expressed in liver [AK233298]	18	55918130	55918189	+	60	ENSSSCG00000016751	GCK	18	55903102	55918196	+	exon	ENSG00000106633	GCK	ENSBTAG00000032288	GCK	ENSMUSG00000041798	Gck	39121	A_72_P316418	AK233298	XM_003484067	AK233298	Ssc.44808	100514142	GCK	glucokinase (hexokinase 4)		TC519722	Sus scrofa mRNA, clone:LVRM10118G12, expressed in liver. [AK233298]	A_72_P316418	A_72_P316418	ENSSSCG00000016751	Glucokinase (EC 2.7.1.2)(Hexokinase type IV)(HK IV)(Hexokinase-4)(HK4)(Hexokinase-D) [Source:UniProtKB/Swiss-Prot	0
8154	GEMIN5	A_72_P081511	AGGACCTCTAAGAAACTGTGCCAAATTCAGAACATCCAGCACCTTTCACCTCTGCATTTA	CJ010816	CJ010816	CJ010816 full-length enriched swine cDNA library, adult mesenteric lymph node Sus scrofa cDNA clone MLN01G070040 5', mRNA sequence [CJ010816]	16	74245830	74245889	+	60	ENSSSCG00000017066	GEMIN5	16	74198947	74246709	+	exon	ENSG00000082516	GEMIN5	ENSBTAG00000012095	GEMIN5	ENSMUSG00000037275	Gemin5	8154	A_72_P081511	ENSSSCT00000018581	XM_003134119	AK346704	Ssc.2851	100524914	GEMIN5	gem (nuclear organelle) associated protein 5	ENSSSCT00000018581	TC554327	gem (nuclear organelle) associated protein 5 [Source:HGNC Symbol;Acc:20043] [ENSSSCT00000018581]	A_72_P081511	A_72_P081511	ENSSSCG00000017066	Gem-associated protein 5 (Gemin5) [Source:UniProtKB/Swiss-Prot	0
26214	GHR	A_72_P030226	TAGCCCTTGTCCAGTTTCCCCCAATATTAACATCCACAATCATGGTATATCCGTCAAAAA	TC255935	TC255935	Unknown	16	28464775	28464833	+	55	ENSSSCG00000016866	GHR	16	28693711	28855126	-	downstream	ENSG00000112964	GHR	ENSBTAG00000001335	GHR	ENSMUSG00000055737	Ghr	26214	A_72_P030226	TC539975								TC539975		A_72_P030226	A_72_P030226	NULL	NULL	0
21022	GHR	A_72_P109276	TAGCAACACAACCTGCTGGTCAACTCATTAGAGGTTTATTGTTTAAAAATGTATCTTCTC	BX914367	BX914367	BX914367 Sus Scrofa library (scan) Sus scrofa cDNA clone scan0001.n.23 5prim, mRNA sequence [BX914367]	16	28543981	28544040	-	60	ENSSSCG00000016866	GHR	16	28693711	28855126	-	downstream	ENSG00000112964	GHR	ENSBTAG00000001335	GHR	ENSMUSG00000055737	Ghr	21022	A_72_P109276	AK347877		AK347877	Ssc.62409					TC566336	Sus scrofa mRNA, clone:OVRM10009H07, expressed in ovary. [AK347877]	A_72_P109276	A_72_P109276	NULL	NULL	0
11003	AQP1	A_72_P368933	CTGTCTGCTCTGCGTATATGGCTCTTTGGAATTGGAATTACATCATATGTTAAGAAAATA	AQP1	AK238030	Sus scrofa mRNA, clone:TCH010031D04, expressed in trachea [AK238030]	18	46445147	46445206	+	60	ENSSSCG00000016673	GHRHR	18	46427127	46436822	-	upstream	ENSG00000106128	GHRHR	ENSBTAG00000047599	GHRHR	ENSMUSG00000004654	Ghrhr	11003	A_72_P368933	AK238030		AK238030	Ssc.27596	407773	AQP1	aquaporin 1 (Colton blood group)		TC573724	Sus scrofa mRNA, clone:TCH010031D04, expressed in trachea. [AK238030]	A_72_P368933	A_72_P368933	NULL	NULL	LOC100511970
31578	GLE1	A_72_P205342	GAAGCGACCCATTCTATGAATTGTTGACCATGGTGCCAAAAAATAAGTAATAAAGTTGGT	EW481091	EW481091	rova021_l1.y1 ova Sus scrofa cDNA 5', mRNA sequence [EW481091]	1	302946208	302946264	+	57	ENSSSCG00000005652	GLE1	1	302917898	302944879	+	downstream	ENSG00000119392	GLE1	ENSBTAG00000030566	GLE1	ENSMUSG00000019715	Gle1	31578	A_72_P205342	AK347379		AK347379	Ssc.1572					TC572426	Sus scrofa mRNA, clone:OVR010019H01, expressed in ovary. [AK347379]	A_72_P205342	A_72_P205342	NULL	NULL	GLE1
31064	GLO1	A_72_P293509	GCATTTCCTTTTTGGATGGAATGGATTTCTGTGAGCAATTCAAACAAATAGCAGTACTTA	AK237209	AK237209	Sus scrofa mRNA, clone:SPL010012A12, expressed in spleen [AK237209]	7	39244177	39244236	-	60	ENSSSCG00000027778	GLO1	7	39241001	39271606	-	exon	ENSG00000124767	GLO1	ENSBTAG00000012703	GLO1	ENSMUSG00000024026	Glo1	31064	A_72_P293509	AK237209	XM_001927957	AK237209	Ssc.1094	100156085	GLO1	glyoxalase I		TC610656	Sus scrofa mRNA, clone:SPL010012A12, expressed in spleen. [AK237209]	A_72_P293509	A_72_P293509	NULL	NULL	GLO1
32644	GLRX3	A_72_P011136	GCGGATGCGACGTGTTTTCCACCCAAATGAGAACACAATAAACATCTTCAAGTTCAATTG	AK238735	AK238735	Sus scrofa mRNA, clone:THY010022H06, expressed in thymus [AK238735]	14	151224713	151224772	+	56	ENSSSCG00000010759	GLRX3	14	151189225	151224799	+	exon	ENSG00000108010	GLRX3	ENSBTAG00000005027	GLRX3	ENSMUSG00000031068	Glrx3	32644	A_72_P011136	NM_001243896	NM_001243896	NM_001243896	Ssc.20426	100511783	GLRX3	glutaredoxin 3	ENSSSCT00000011771	TC583494	Sus scrofa glutaredoxin 3 (GLRX3), mRNA [NM_001243896]	A_72_P011136	A_72_P011136	ENSSSCG00000010759	Glutaredoxin-3 (Thioredoxin-like protein 2)(PKC-interacting cousin of thioredoxin)(PKC-theta-interacting protein)(PKCq-interacting protein) [Source:UniProtKB/Swiss-Prot	0
27987	GLRX5	A_72_P039766	GGACAAGGAAGAACATATGATAACCGGGCTGTTGTTTTTTAAATAAACCAATCCAGGGAT	AY609918	AY609918	Sus scrofa clone Clu_43784.scr.msk.p1.Contig1, mRNA sequence [AY609918]	7	124011770	124011829	+	60	ENSSSCG00000002496	GLRX5	7	124001624	124012134	+	exon	ENSG00000182512	GLRX5	ENSBTAG00000013423	GLRX5	ENSMUSG00000021102	Glrx5	27987	A_72_P039766	ENSSSCT00000002774	XM_001928993	AY609918	Ssc.11338	100154744	LOC100154744	glutaredoxin-related protein 5, mitochondrial-like	ENSSSCT00000002774	TC581095	glutaredoxin 5 [Source:HGNC Symbol;Acc:20134] [ENSSSCT00000002774]	A_72_P039766	A_72_P039766	ENSSSCG00000002496	Glutaredoxin-related protein 5 [Source:UniProtKB/Swiss-Prot	0
11220	GLRX5	A_72_P040986	AAGAACATATGATAACCGGGCTGTTGTTTTTTAAATAAACCAATCCAGGGATACCGTGAA	AY609918	AY609918	Sus scrofa clone Clu_43784.scr.msk.p1.Contig1, mRNA sequence [AY609918]	7	124011778	124011835	+	58	ENSSSCG00000002496	GLRX5	7	124001624	124012134	+	exon	ENSG00000182512	GLRX5	ENSBTAG00000013423	GLRX5	ENSMUSG00000021102	Glrx5	11220	A_72_P040986	ENSSSCT00000002774	XM_001928993	AY609918	Ssc.11338	100154744	LOC100154744	glutaredoxin-related protein 5, mitochondrial-like	ENSSSCT00000002774	TC581095	glutaredoxin 5 [Source:HGNC Symbol;Acc:20134] [ENSSSCT00000002774]	A_72_P040986	A_72_P040986	ENSSSCG00000002496	Glutaredoxin-related protein 5 [Source:UniProtKB/Swiss-Prot	0
40160	GNA12	A_72_P217837	TCTTTTTGACTTCAGGTTCCTCAGCCTCAAAGTGTCAGGCGCTTTTCTCTTTTGTTAAAT	TC254026	TC254026	Q40385_NICAL (Q40385) Pistil extensin-like protein, partial (6%) [TC254026]	3	1998914	1998973	+	60	ENSSSCG00000023433	GNA12	3	1963877	2021565	+	intron	ENSG00000146535	GNA12	ENSBTAG00000017871	GNA12	ENSMUSG00000000149	Gna12	40160	A_72_P217837	TC537652								TC537652	Rep: Pistil extensin-like protein - Nicotiana alata (Winged tobacco) (Persian tobacco), partial (6%) [TC537652]	A_72_P217837	A_72_P217837	ENSSSCG00000007562	Guanine nucleotide-binding protein subunit alpha-12 (G-protein subunit alpha-12)(G alpha-12) [Source:UniProtKB/Swiss-Prot	0
21643	GNAI2	A_72_P348058	TTGAGGGCGTCACAGCCATCATCTTCTGCGTAGCTTTGAGCGCCTATGATCTGGTGCTAG	GNAI2	AK235054	Sus scrofa mRNA, clone:OVRM10045C07, expressed in ovary [AK235054]	13	35909669	35909728	+	60	ENSSSCG00000011399	SSC.841	13	35891302	35911741	+	exon	ENSG00000114353	GNAI2	ENSBTAG00000020645	GNAI2	ENSMUSG00000032562	Gnai2	21643	A_72_P348058	NM_001123116	NM_001123116	NM_001123116	Ssc.841	397523	GNAI2	guanine nucleotide binding protein (G protein), alpha inhibiting activity polypeptide 2	ENSSSCT00000012477	TC525200	Sus scrofa guanine nucleotide binding protein (G protein), alpha inhibiting activity polypeptide 2 (GNAI2), mRNA [NM_001123116]	A_72_P348058	A_72_P348058	ENSSSCG00000011399	guanine nucleotide binding protein (G protein), alpha inhibiting activity polypeptide 2 [Source:RefSeq peptide	0
4137	GNG10	A_72_P007551	CTAGTGATCAGGAAAAATACAAAGGTCTGGATATATTAGCATTCATAAAGGTTGGCTGAT	TC254979	TC254979	Unknown	1	283251606	283251665	+	60	ENSSSCG00000005462	GNG10	1	283259091	283266590	+	upstream	ENSG00000242616	GNG10	ENSBTAG00000009087	GNG10	ENSMUSG00000038607	Gng10	4137	A_72_P007551	TC614937								TC614937		A_72_P007551	A_72_P007551	NULL	NULL	0
10508	GNPTAB	A_72_P186676	AATGTCAAAACCATGTCTAACTTTGCAGCTGTACAAAAACAGGCCAGCAGCTGGGTTTGG	AK234896	AK234896	Sus scrofa mRNA, clone:OVRM10027G10, expressed in ovary [AK234896]	5	86412839	86412898	+	60	ENSSSCG00000027620	U2	5	86402303	86402488	+	downstream	ENSMUSG00000084610	U2					10508	A_72_P186676	AK350349	XM_003126678	AK350349	Ssc.10082	100523554	GNPTAB	N-acetylglucosamine-1-phosphate transferase, alpha and beta subunits		TC551013	Sus scrofa mRNA, clone:SPL010042E09, expressed in spleen. [AK350349]	A_72_P186676	A_72_P186676	NULL	NULL	LOC100523554
18106	GOLIM4	A_72_P394313	AACTAATTTAGTGTGTATGGGGTGGTGTCTTCCATGTGAACACCCCTTCTTTCCTGGAGT	DN132858	DN132858	996290 MARC 4PIG Sus scrofa cDNA 5', mRNA sequence [DN132858]	13	115376265	115376323	-	54	ENSSSCG00000011741	GOLIM4	13	115375496	115531039	-	exon	ENSG00000173905	GOLIM4	ENSBTAG00000018727	GOLIM4	ENSMUSG00000034109	Golim4	18106	A_72_P394313	XM_003132523	XM_003132523	XM_003132523	Ssc.21060	100517915	GOLIM4	golgi integral membrane protein 4		TC596227	PREDICTED: Sus scrofa Golgi integral membrane protein 4-like (LOC100517915), mRNA [XM_003132523]	A_72_P394313	A_72_P394313	ENSSSCG00000011741	Golgi integral membrane protein 4 (Golgi phosphoprotein 4)(Golgi integral membrane protein, cis)(GIMPc)(Golgi-localized phosphoprotein of 130 kDa)(Golgi phosphoprotein of 130 kDa) [Source:UniProtKB/Swiss-Prot	0
28083	GOPC	A_72_P080856	GAAGCACTACTGTTTTATTTGATTCCCTTTTCTTTTAGTAGAAGGACAATGCTAACTGGA	AK239159	AK239159	Sus scrofa mRNA, clone:THY010069C06, expressed in thymus [AK239159]	1	49627788	49627847	+	60	ENSSSCG00000004253	GOPC	1	49584183	49627902	+	exon	ENSG00000047932	GOPC	ENSBTAG00000016046	GOPC	ENSMUSG00000019861	Gopc	28083	A_72_P080856	ENSSSCT00000004701	XM_003121242	AK239159	Ssc.2593	100520524	GOPC	golgi-associated PDZ and coiled-coil motif containing	ENSSSCT00000004701	TC533130	golgi-associated PDZ and coiled-coil motif containing [Source:HGNC Symbol;Acc:17643] [ENSSSCT00000004701]	A_72_P080856	A_72_P080856	ENSSSCG00000004253	Golgi-associated PDZ and coiled-coil motif-containing protein (PDZ protein interacting specifically with TC10)(PIST)(CFTR-associated ligand)(Fused in glioblastoma) [Source:UniProtKB/Swiss-Prot	0
33298	GP1BB	A_72_P136806	TTTGTTCATTTGTGAATGCTGCGTCCTGTCCTGGTGACAGGAGAACAATGTTGGTGAACT	AK237767	AK237767	Sus scrofa mRNA, clone:SPL010092H05, expressed in spleen [AK237767]	14	54900085	54900144	+	60	ENSSSCG00000030732	GP1BB	14	54900260	54901314	+	upstream	ENSG00000203618	GP1BB	ENSBTAG00000039059	GP1BB	ENSMUSG00000050761	Gp1bb	33298	A_72_P136806	AK237767	XM_003133010	AK237767	Ssc.3902					TC525198	Sus scrofa mRNA, clone:SPL010092H05, expressed in spleen. [AK237767]	A_72_P136806	A_72_P136806	NULL	NULL	LOC100156312
19535	GPD1	A_72_P144111	TGGATGAGAACCCCCAAAGGATGGCTGTTTATGCATAAAATAACCCCTTGTTTTTGCCTG	TC288878	TC288878	Q7TY37_MYCBO (Q7TY37) PROBABLE CONSERVED INTEGRAL MEMBRANE ALANINE AND VALINE AND LEUCINE RICH PROTEIN, partial (3%) [TC288878]	5	16335733	16335791	+	54	ENSSSCG00000000214	GPD1	5	16330758	16334499	-	upstream	ENSG00000167588	GPD1	ENSBTAG00000016296	GPD1	ENSMUSG00000023019	Gpd1	19535	A_72_P144111	AK390822		AK390822						TC599939	Sus scrofa mRNA, clone: BKFL10118D05, expressed in backfat. [AK390822]	A_72_P144111	A_72_P144111	NULL	NULL	0
7019	GPD1L	A_72_P046401	GTCTTCAATTTTTCCACTAGCTCTAACTAAGAGACGTTTCCCTACACATGTACTATCTTT	AK237599	AK237599	Sus scrofa mRNA, clone:SPL010067D09, expressed in spleen [AK237599]	13	20616408	20616467	-	60	ENSSSCG00000021977	GPD1L	13	20616343	20666658	-	exon	ENSG00000152642	GPD1L	ENSBTAG00000009826	GPD1L	ENSMUSG00000050627	Gpd1l	7019	A_72_P046401	AK237599	XM_003483139	AK237599	Ssc.24184					TC519446	Sus scrofa mRNA, clone:SPL010067D09, expressed in spleen. [AK237599]	A_72_P046401	A_72_P046401	NULL	NULL	0
27874	ARL8A	A_72_P291679	CCTTTTTTACACTTTTCAGCTCATATTTAACCTCTGGTTGGAAAGTGATTCTTGTAACTG	BX923265	BX923265	BX923265 Sus Scrofa library (scan) Sus scrofa cDNA clone scan0011.i.04 5prim, mRNA sequence [BX923265]	10	28715561	28715620	-	56	ENSSSCG00000022056	GPR37L1	10	28707699	28712048	+	downstream	ENSG00000170075	GPR37L1	ENSBTAG00000014992	GPR37L1	ENSMUSG00000026424	Gpr37l1	27874	A_72_P291679	XM_003357685	XM_003357685	XM_003357685		100624343	LOC100624343	ADP-ribosylation factor-like protein 8A-like			PREDICTED: Sus scrofa ADP-ribosylation factor-like protein 8A-like (LOC100624343), mRNA [XM_003357685]	A_72_P291679	A_72_P291679	NULL	NULL	0
29021	GPRC5B	A_72_P260047	TTGCGGGGAAACTGACCTGTCACTAGCCAACATGTCTGAGCTGAGTATGTTTTAATAAAC	TC262652	TC262652	Unknown	3	26736201	26736260	-	60	ENSSSCG00000007864	GPRC5B	3	26734480	26751349	-	exon	ENSG00000167191	GPRC5B	ENSBTAG00000019596	GPRC5B	ENSMUSG00000008734	Gprc5b	29021	A_72_P260047	AK391806		AK391806	Ssc.57438					TC549264	Sus scrofa mRNA, clone: HTMT10024E02, expressed in hypothalamus. [AK391806]	A_72_P260047	A_72_P260047	NULL	NULL	0
30717	BX669608	A_72_P000866	ATGGGGCTCATTGCTATGTTGTCACCTTCTTGCTGCTTTCTCTTGATTTTCCACAGCCAA	BX669608	BX669608	BX669608 Sus Scrofa library (scac) Sus scrofa cDNA clone scac0030.b.03 5prim, mRNA sequence [BX669608]	9	55796650	55796709	-	60	ENSSSCG00000015144		9	55749696	55793772	+	downstream							30717	A_72_P000866	TC535343								TC535343		A_72_P000866	A_72_P000866	NULL	NULL	0
21814	GRK5	A_72_P058896	AGAATTGGACTATAGACTCGAATGGCAAAGATAGCTCAACATCCCACTTTTCTTAAAAAA	AK239093	AK239093	Sus scrofa mRNA, clone:THY010062H11, expressed in thymus [AK239093]	14	140650149	140650208	+	60	ENSSSCG00000010683	GRK5	14	140637968	140875398	+	intron	ENSG00000198873	GRK5	ENSBTAG00000007981	GRK5	ENSMUSG00000003228	Grk5	21814	A_72_P058896	AK239093		AK239093	Ssc.25914					TC532559	Sus scrofa mRNA, clone:THY010062H11, expressed in thymus. [AK239093]	A_72_P058896	A_72_P058896	ENSSSCG00000010683	G protein-coupled receptor kinase 5 (EC 2.7.11.16)(G protein-coupled receptor kinase GRK5) [Source:UniProtKB/Swiss-Prot	0
29636	GRK5	A_72_P401158	TATGTTCCGTCAAATATGTCACAGTGCTGCTGTATCTAGATCGAACCACTGTTGTTGTTT	DY411133	DY411133	1515842 MARC 3PIG Sus scrofa cDNA 5', mRNA sequence [DY411133]	14	140875313	140875372	+	60	ENSSSCG00000010683	GRK5	14	140637968	140875398	+	exon	ENSG00000198873	GRK5	ENSBTAG00000007981	GRK5	ENSMUSG00000003228	Grk5	29636	A_72_P401158	DY411133		DY411133	Ssc.10548					TC542990	1515842 MARC 3PIG Sus scrofa cDNA 5', mRNA sequence [DY411133]	A_72_P401158	A_72_P401158	NULL	NULL	0
33930	GRPEL1	A_72_P014976	ACCAAACCTCCGCCTACGGTTATTCCTCTTTTACACATTAAACAGGTTGAGAACCAAAAA	TC256165	TC256165	Q6RXD2_HCMV (Q6RXD2) UL112/113, partial (3%) [TC256165]	8	3395869	3395926	+	58	ENSSSCG00000022867		8	3396723	3413719	-	downstream	ENSBTAG00000010181	GRPEL1					33930	A_72_P014976	EW221087		EW221087	Ssc.3022					TC538552	rgul0128_k8.y1 gul Sus scrofa cDNA 5', mRNA sequence [EW221087]	A_72_P014976	A_72_P014976	NULL	NULL	0
29071	GRPEL1	A_72_P184786	TCAGACTCTGGTGACCTCAGAGGGTTTGAGATGAATAAAAGGTCGATGTCTGCCGAAAAA	TC240610	TC240610	Q3SZC1_BOVIN (Q3SZC1) GrpE-like 1, mitochondrial, complete [TC240610]	8	3397707	3397758	-	52	ENSSSCG00000022867		8	3396723	3413719	-	exon	ENSBTAG00000010181	GRPEL1					29071	A_72_P184786	TC521034								TC521034	Rep: GrpE protein homolog 1, mitochondrial precursor - Bos taurus (Bovine), complete [TC521034]	A_72_P184786	A_72_P184786	NULL	NULL	0
20206	GTF2IRD2	A_72_P365118	ACCAGGTTTGGGAACCCAGGACCCCTCATAATCTCCTTAACATATAATGATGAAGGAACT	AK235455	AK235455	Sus scrofa mRNA, clone:OVRM10084A06, expressed in ovary [AK235455]	3	11587190	11587249	-	60	ENSSSCG00000028635		3	11560411	11617352	-	intron	ENSBTAG00000026286	GTF2IRD2	ENSMUSG00000015942	Gtf2ird2			20206	A_72_P365118	AK235455		AK235455	Ssc.27366					TC528315	Sus scrofa mRNA, clone:OVRM10084A06, expressed in ovary. [AK235455]	A_72_P365118	A_72_P365118	NULL	NULL	0
24625	GUCY1A3	A_72_P303069	GACTCCTTGGAGTGTATGTGAACCTCTGAAAACATATTGGGATTGCAGAGGGCTGAAGAA	GUCY1A3	NM_001018033	Sus scrofa guanylate cyclase 1, soluble, alpha 3 (GUCY1A3), mRNA [NM_001018033]	8	46546295	46546354	-	60	ENSSSCG00000008866	GUCY1A3	8	46456920	46537331	+	downstream	ENSG00000164116	GUCY1A3	ENSBTAG00000014576	GUCY1A1	ENSMUSG00000033910	Gucy1a3	24625	A_72_P303069	NM_001018033	NM_001018033	NM_001018033	Ssc.42537	553100	GUCY1A3	guanylate cyclase 1, soluble, alpha 3		TC518096	Sus scrofa guanylate cyclase 1, soluble, alpha 3 (GUCY1A3), mRNA [NM_001018033]	A_72_P303069	A_72_P303069	ENSSSCG00000008866	Guanylate cyclase soluble subunit alpha-3 (GCS-alpha-3)(EC 4.6.1.2)(Soluble guanylate cyclase large subunit)(GCS-alpha-1) [Source:UniProtKB/Swiss-Prot	0
29163	CRY	A_72_P223607	AACGCAGAAGGTATGCTGAGCTACTGTGACAGGTACCGTGAAGGCATGAAACGTGTCCTA	CRY	NM_213881	Sus scrofa CRY protein (CRY), mRNA [NM_213881]	11	6962	7013	-	52	ENSSSCG00000009268	GULDH	11	5725	69555	-	exon	ENSG00000165475	CRYL1	ENSBTAG00000011726	CRYL1	ENSMUSG00000021947	Cryl1	29163	A_72_P223607	NM_213881	NM_213881	NM_213881	Ssc.9178	396914	CRY	CRY protein	ENSSSCT00000010149	TC584748	Sus scrofa CRY protein (CRY), mRNA [NM_213881]	A_72_P223607	A_72_P223607	ENSSSCG00000009268	Lambda-crystallin homolog [Source:UniProtKB/Swiss-Prot	0
25892	GUSB	A_72_P013926	AGACTAAAGAGTTGGCTTAAAAGGGACCATCCATAAATCGAATGATCGGTACTGCTGCAA	TC270071	TC270071	BGLR_PIG (Q4FAT7) Beta-glucuronidase precursor , partial (21%) [TC270071]	3	16939387	16939443	+	57	ENSSSCG00000007739	GUSB	3	16924757	16939447	+	exon	ENSG00000169919	GUSB	ENSBTAG00000000704	GUSB	ENSMUSG00000025534	Gusb	25892	A_72_P013926	ENSSSCT00000008484		AK392337		100144519	GUSB	glucuronidase, beta	ENSSSCT00000008484		Beta-glucuronidase [Source:UniProtKB/Swiss-Prot;Acc:Q4FAT7] [ENSSSCT00000008484]	A_72_P013926	A_72_P013926	ENSSSCG00000007739	Beta-glucuronidase Precursor (EC 3.2.1.31) [Source:UniProtKB/Swiss-Prot	0
40954	GZMB	A_72_P210527	ATAAAGAAAATCATGAAAAGCCTCTAACTTCAGGGACCAGCTGTCCTGCCTGGAGCTGAT	AK231164	AK231164	Sus scrofa mRNA, clone:ITT010004G07, expressed in intestine [AK231164]	7	79831255	79831314	-	60	ENSSSCG00000001978	GZMB	7	79831197	79834605	-	exon	ENSG00000100453	GZMB	ENSBTAG00000010057	GZMB			40954	A_72_P210527	NM_001143710	NM_001143710	NM_001143710	Ssc.4939	100233184	GZMB	granzyme B (granzyme 2, cytotoxic T-lymphocyte-associated serine esterase 1)	ENSSSCT00000002213	TC519099	Sus scrofa granzyme B (granzyme 2, cytotoxic T-lymphocyte-associated serine esterase 1) (GZMB), mRNA [NM_001143710]	A_72_P210527	A_72_P210527	ENSSSCG00000001978	Granzyme B [Source:UniProtKB/TrEMBL	0
37246	H1FX	A_72_P041576	GCTTTCTTTTCTCCTGTCGCCTTTTTTGGGGCACAATAAATTGTTTAAACCTTCAAAAAA	TC279751	TC279751	H1X_HUMAN (Q92522) Histone H1x, complete [TC279751]	13	79433156	79433208	-	53	ENSSSCG00000011613	H1FX	13	79433536	79434180	-	downstream	ENSG00000184897	H1FX	ENSBTAG00000040116	H1FX	ENSMUSG00000044927	H1fx	37246	A_72_P041576	TC529478								TC529478	Rep: Histone H1x - Homo sapiens (Human), complete [TC529478]	A_72_P041576	A_72_P041576	NULL	NULL	LOC100516295
13856	H2AFY	A_72_P245887	AACGGACTCAAGAATGCCCTGCTTGGACTTGTTTTCCAATTGCCTTAAACAGGTACTCTT	AK233890	AK233890	Sus scrofa mRNA, clone:MLN010060G01, expressed in mesenteric lymph node [AK233890]	2	143071797	143071856	-	52	ENSSSCG00000014307	H2AFY	2	143054435	143133717	-	intron	ENSG00000113648	H2AFY	ENSBTAG00000016105	H2AFY	ENSMUSG00000015937	H2afy	13856	A_72_P245887	AK233890		AK233890	Ssc.34947					TC587187	Sus scrofa mRNA, clone:MLN010060G01, expressed in mesenteric lymph node. [AK233890]	A_72_P245887	A_72_P245887	ENSSSCG00000014307	Core histone macro-H2A.1 (Histone macroH2A1)(mH2A1)(H2A.y)(H2A/y)(Medulloblastoma antigen MU-MB-50.205) [Source:UniProtKB/Swiss-Prot	0
27838	HABP4	A_72_P008741	TTAAGACACTTGTATTGGCCTTTGAACCTTGGTCCCGGAATCTGTGGGGTTTTGTTTTTT	AK232758	AK232758	Sus scrofa mRNA, clone:LVRM10020F04, expressed in liver [AK232758]	10	29539421	29539480	+	60	ENSSSCG00000010934	HABP4	10	29514379	29538206	+	downstream	ENSG00000130956	HABP4	ENSBTAG00000011586	HABP4	ENSMUSG00000021476	Habp4	27838	A_72_P008741	AK400673	XM_003482799	AK400673	Ssc.45887					TC522940	Sus scrofa mRNA, clone: OVRT10117B04, expressed in ovary. [AK400673]	A_72_P008741	A_72_P008741	ENSSSCG00000010934	Intracellular hyaluronan-binding protein 4 (IHABP4)(Ki-1/57 intracellular antigen) [Source:UniProtKB/Swiss-Prot	0
38389	HBS1L	A_72_P200503	GGATTGCAGTAGCAAACCCTATGATTTTTCTGGCCCAGTAGCAAAACATGGATATCAAAA	CX060615	CX060615	PDUts2048A07 Porcine testis cDNA library II Sus scrofa cDNA clone PDUts2048A07 5' similar to homologue to ref [CX060615]	1	32474874	32474933	+	60	ENSSSCG00000004169	HBS1L	1	32459602	32540970	+	intron	ENSG00000112339	HBS1L	ENSBTAG00000020174	HBS1L	ENSMUSG00000019977	Hbs1l	38389	A_72_P200503	ENSSSCT00000004610		XM_001926596	Ssc.63608				ENSSSCT00000004610	TC607203	Uncharacterized protein [Source:UniProtKB/TrEMBL;Acc:F1S3R4] [ENSSSCT00000004610]	A_72_P200503	A_72_P200503	ENSSSCG00000004171	NULL	0
10180	HCST	A_72_P223167	GTGGCACAGGAAACTGGCCCCTCTTGGGGATTGGAATAAAGTCTTTGAAATACCAAAAAA	HCST	NM_214142	Sus scrofa hematopoietic cell signal transducer (HCST), mRNA [NM_214142]	6	40711671	40711722	+	52	ENSSSCG00000002918	HCST	6	40710209	40711722	+	exon	ENSG00000126264	HCST	ENSBTAG00000007336	HCST	ENSMUSG00000064109	Hcst	10180	A_72_P223167	NM_214142	NM_214142	NM_214142	Ssc.433	397267	HCST	hematopoietic cell signal transducer			Sus scrofa hematopoietic cell signal transducer (HCST), mRNA [NM_214142]	A_72_P223167	A_72_P223167	ENSSSCG00000002918	Hematopoietic cell signal transducer Precursor (DNAX-activation protein 10)(Membrane protein DAP10) [Source:UniProtKB/Swiss-Prot	0
20428	HECA	A_72_P124531	GCCCTTGAAAATCTGTCTTTAATACGCAAAGCTGTAACTGAATTAGCTGTTTGCCTATTG	TC299470	TC299470	Unknown	1	28518446	28518505	-	56	ENSSSCG00000004144	HECA	1	28516798	28531132	-	exon	ENSG00000112406	HECA	ENSBTAG00000024595	HECA	ENSMUSG00000039879	Heca	20428	A_72_P124531	TC555206								TC555206	Rep: ABC transporter, permease protein - Arcobacter butzleri (strain RM4018), partial (5%) [TC555206]	A_72_P124531	A_72_P124531	ENSSSCG00000004144	Headcase protein homolog (hHDC) [Source:UniProtKB/Swiss-Prot	0
13691	ZFYVE16	A_72_P381628	GTCACTCCTGGACTCCCACCCTTTTGCTGGGGTTGTCGCAGATATTCAATAAAGTTTTTT	TC282032	TC282032	Unknown	6	88530842	88530897	-	56	ENSSSCG00000024651	HEYL	6	88530827	88547931	-	exon	ENSG00000163909	HEYL	ENSBTAG00000008688	HEYL	ENSMUSG00000032744	Heyl	13691	A_72_P381628	TC586403								TC586403	Rep: NCS1 family transporter: cytosine/purines/uracil/thiamine/allantoin - Ostreococcus lucimarinus (strain CCE9901), partial (4%) [TC586403]	A_72_P381628	A_72_P381628	NULL	NULL	HEYL
8318	HIPK2	A_72_P245897	TCAGCAGGGTCTATTGAGCAGGGTCTATTGAGGCATTGCTCTATTGAAAGCACCATTAAG	DV229994	DV229994	EST-AR119A01 Infected Porcine Thymus cDNA library Sus scrofa cDNA clone AR119A01, mRNA sequence [DV229994]	18	10626576	10626635	+	60	ENSSSCG00000026733	HIPK2	18	10581478	10643535	+	intron	ENSG00000064393	HIPK2	ENSBTAG00000017860	HIPK2	ENSMUSG00000061436	Hipk2	8318	A_72_P245897											A_72_P245897	A_72_P245897	NULL	NULL	0
9551	HIST1H2BD	A_72_P187026	TGTTGGGAGAAATCTGAATGAGAGAATGGCAAAACATCTGTAAATCAAATGGTACAGTTA	TC240961	TC240961	Q2KII5_BOVIN (Q2KII5) MGC133641 protein, complete [TC240961]	7	22044590	22044649	-	60	ENSSSCG00000021411	HIST1H2BD	7	22044567	22052982	-	exon	ENSBTAG00000031778	HIST1H2BI					9551	A_72_P187026	NM_001243656	NM_001243656	NM_001243656	Ssc.54773	100157327	HIST1H2BD	histone cluster 1, H2bd		TC521445	Sus scrofa histone cluster 1, H2bd (HIST1H2BD), mRNA [NM_001243656]	A_72_P187026	A_72_P187026	ENSSSCG00000001139	Histone H2B Fragment [Source:UniProtKB/TrEMBL	0
18832	HIST1H2BF	A_72_P110046	TGAATTTTCTGTGCTTTCTGTTCAGATAATTCCAGATAAAGAGCTCCTTGTTCTCAGTTT	TC291752	TC291752	Q4VB69_HUMAN (Q4VB69) H2B histone family, member B (H2B histone family, member G) (H2B histone family, member K) (H2B histone family, member H), complete [TC291752]	7	22089802	22089861	+	56	ENSSSCG00000001134	HIST1H2BG	7	22089319	22089699	+	downstream	ENSG00000187990	HIST1H2BG					18832	A_72_P110046	BX916841	XM_001927717	BX916841	Ssc.94796					TC605746	BX916841 Sus Scrofa library (scan) Sus scrofa cDNA clone scan0036.b.09 5prim, mRNA sequence [BX916841]	A_72_P110046	A_72_P110046	ENSSSCG00000001134	Histone H2B Fragment [Source:UniProtKB/TrEMBL	0
11234	HMBOX1	A_72_P408923	CCAGCTGCAATAAGCCGTGCCTCATAATAGTCACACTGTGGCTAGATTATACTTCTTTGG	AK232025	AK232025	Sus scrofa mRNA, clone:LNG010066E01, expressed in lung [AK232025]	14	14124380	14124439	+	60	ENSSSCG00000009682	HMBOX1	14	13933473	14124611	+	exon	ENSG00000147421	HMBOX1	ENSBTAG00000010819	HMBOX1	ENSMUSG00000021972	Hmbox1	11234	A_72_P408923	ENSSSCT00000010616	XM_003483397	AK232025	Ssc.43040	100153880	HMBOX1	homeobox containing 1	ENSSSCT00000010616	TC525672	Uncharacterized protein [Source:UniProtKB/TrEMBL;Acc:F1RJQ0] [ENSSSCT00000010616]	A_72_P408923	A_72_P408923	ENSSSCG00000009682	Homeobox-containing protein 1 [Source:UniProtKB/Swiss-Prot	0
42455	HNRNPH3	A_72_P090246	AGTCTTGCGGTTAGATTCTGCATCTGATATGTTGGAGTTTAAGAGCCATTGTGTTAAAAA	EW531970	EW531970	rret37_h18.y1 ret Sus scrofa cDNA 5', mRNA sequence [EW531970]	14	77559027	77559087	+	55	ENSSSCG00000010238		14	77555411	77559361	+	exon							42455	A_72_P090246	XM_003133051	XM_003483487	XM_003133051	Ssc.13942	100155513	HNRNPH3	heterogeneous nuclear ribonucleoprotein H3 (2H9)		TC585277	PREDICTED: Sus scrofa heterogeneous nuclear ribonucleoprotein H3-like, transcript variant 2 (LOC100155513), mRNA [XM_003133051]	A_72_P090246	A_72_P090246	NULL	NULL	LOC100155513
1640	HNRNPH3	A_72_P314283	GATGACTTCAAAAAACACTGGTGCTGTTGGAAGGCATTCACTTTTGACTACCCTTTTATC	AJ944339	AJ944339	AJ944339 CSEQRAN17 Sus scrofa cDNA clone C0007304e13 5', mRNA sequence [AJ944339]	14	77543613	77543672	-	56	ENSSSCG00000020688	HNRNPH3	14	77539843	77548322	-	intron	ENSG00000096746	HNRNPH3	ENSBTAG00000014316	HNRNPH3			1640	A_72_P314283	AJ944339		AJ944339	Ssc.17952					TC564839	AJ944339 CSEQRAN17 Sus scrofa cDNA clone C0007304e13 5', mRNA sequence [AJ944339]	A_72_P314283	A_72_P314283	ENSSSCG00000010238	Heterogeneous nuclear ribonucleoprotein H3 (hnRNP H3)(hnRNP 2H9) [Source:UniProtKB/Swiss-Prot	0
41357	HNRNPUL2	A_72_P131526	ATTCTGGCAAAATGTAGGCACAGTAGCTTCCAGTTTTAGAATAAATAACCATTTGAACAG	EW299585	EW299585	ruio10_e15.y1 kid Sus scrofa cDNA 5', mRNA sequence [EW299585]	2	8394460	8394517	+	58	ENSSSCG00000028542		2	8380470	8391746	+	downstream	ENSBTAG00000002510	HNRNPUL2	ENSMUSG00000071659	Hnrnpul2			41357	A_72_P131526	TC588623								TC588623	Rep: ZH16 protein - Rattus norvegicus (Rat), partial (68%) [TC588623]	A_72_P131526	A_72_P131526	NULL	NULL	Hnrnpul2
7223	HOMER2	A_72_P364703	GAGTGCACCTTTACAAAAGCCCTGGACCTTCAGTTCCTCCTGCTTTTCTTCATTTTCTTT	AK232803	AK232803	Sus scrofa mRNA, clone:LVRM10029C11, expressed in liver [AK232803]	7	57584372	57584431	+	60	ENSSSCG00000001804	HOMER2	7	57489036	57582494	+	downstream	ENSG00000103942	HOMER2	ENSMUSG00000025813	Homer2			7223	A_72_P364703	AK232803	XM_001927296	AK232803	Ssc.5560	100156419	LOC100156419	homer 2		TC594305	Sus scrofa mRNA, clone:LVRM10029C11, expressed in liver. [AK232803]	A_72_P364703	A_72_P364703	NULL	NULL	LOC100156419
19853	HOXA4	A_72_P168816	AGACCTCGATGGTAGATGTGACCATGTTAGATTCCCTTCCCTTCAATTTATTTAAAATAT	DN111702	DN111702	1110844 MARC 4PIG Sus scrofa cDNA 5', mRNA sequence [DN111702]	18	50078630	50078689	+	52	ENSSSCG00000016704	HOXA4	18	50076596	50078137	+	downstream	ENSG00000197576	HOXA4	ENSBTAG00000001063	HOXA4	ENSMUSG00000000942	Hoxa4	19853	A_72_P168816	XM_003134841	XM_003134841	XM_003134841	Ssc.38326	100519635	LOC100519635	homeobox protein Hox-A4-like		TC542655	PREDICTED: Sus scrofa homeobox protein Hox-A4-like (LOC100519635), mRNA [XM_003134841]	A_72_P168816	A_72_P168816	NULL	NULL	LOC100519635
14386	HOXD1	A_72_P047926	CAGGGTGGATTAAGATCCTAAGCTATACGTTGACACCAGTTACTCAAACTTGAATGTAAA	DN119479	DN119479	1119405 MARC 4PIG Sus scrofa cDNA 5', mRNA sequence [DN119479]	15	91457239	91457298	+	60	ENSSSCG00000015986	HOXD1	15	91455220	91457433	+	exon	ENSG00000128645	HOXD1	ENSBTAG00000015840	HOXD1	ENSMUSG00000042448	Hoxd1	14386	A_72_P047926	TC558616								TC558616	Rep: Homeobox D1 - Homo sapiens (Human), partial (6%) [TC558616]	A_72_P047926	A_72_P047926	NULL	NULL	LOC100295780
613	HRH1	A_72_P231102	AGTGCAGCAAGGTCAAATTAGGTGCCTGAGATCATAGAGCTAGTTATATGAGAGCTAGAA	AK235884	AK235884	Sus scrofa mRNA, clone:OVRM10122F02, expressed in ovary [AK235884]	13	74629531	74629590	+	60	ENSSSCG00000011576	HRH1	13	74465438	74630259	+	exon	ENSG00000196639	HRH1	ENSBTAG00000001447	HRH1	ENSMUSG00000053004	Hrh1	613	A_72_P231102	AK235884	XM_003132366	AK235884	Ssc.9262					TC601715	Sus scrofa mRNA, clone:OVRM10122F02, expressed in ovary. [AK235884]	A_72_P231102	A_72_P231102	ENSSSCG00000011576	Histamine H1 receptor [Source:UniProtKB/Swiss-Prot	0
21387	TC249685	A_72_P303804	ACATAAAGGGAAAACAGTTCCTGAGTGTTTCAGCAGAGAGACATTTAGCCACCCCAAGTA	TC249685	TC249685	Unknown	12	61117009	61117068	-	52	ENSSSCG00000030136		12	61093362	61148384	+	intron							21387	A_72_P303804	TC532378								TC532378	Rep: Predicted protein - Ajellomyces capsulata (strain NAm1) (Histoplasma capsulatum), partial (9%) [TC532378]	A_72_P303804	A_72_P303804	NULL	NULL	0
10636	HSD17B4	A_72_P036066	GATAAAGGTCTTTATGTTTCCAAGTAGTTTTCTTTCTTCACCCCTCCCTTTTGCTGGAAA	HSD17B4	NM_214306	Sus scrofa hydroxysteroid (17-beta) dehydrogenase 4 (HSD17B4), mRNA [NM_214306]	2	128841194	128841253	+	60	ENSSSCG00000028431	HSD17B4	2	128752210	128798132	+	downstream	ENSG00000133835	HSD17B4	ENSBTAG00000006978	HSD17B4	ENSMUSG00000024507	Hsd17b4	10636	A_72_P036066	NM_214306	NM_214306	NM_214306	Ssc.1199	397574	HSD17B4	hydroxysteroid (17-beta) dehydrogenase 4		TC575584	Sus scrofa hydroxysteroid (17-beta) dehydrogenase 4 (HSD17B4), mRNA [NM_214306]	A_72_P036066	A_72_P036066	NULL	NULL	HSD17B4
31715	HSF1	A_72_P160711	AGCTTGCCAGACTAGGACGGGAAATTCTTCAATCTAATGAAAAGCTTCAACAACCAAAAA	TC242862	TC242862	Unknown	4	626708	626767	-	60	ENSSSCG00000005917	HSF1	4	610323	633308	-	intron	ENSG00000185122	HSF1	ENSBTAG00000020751	HSF1	ENSMUSG00000022556	Hsf1	31715	A_72_P160711	TC616637								TC616637	Rep: Predicted protein - Nematostella vectensis (Starlet sea anemone), partial (3%) [TC616637]	A_72_P160711	A_72_P160711	NULL	NULL	0
40488	HSF2	A_72_P051701	AACCTGTCCACCTTATTGGACTAGTTCTAAGTAAAAGTTTCTGGTTCGTTTCTGTTTTTT	AK231556	AK231556	Sus scrofa mRNA, clone:ITT010093E05, expressed in intestine [AK231556]	1	44452549	44452608	-	60	ENSSSCG00000004238	HSF2	1	44452327	44473486	-	exon	ENSG00000025156	HSF2	ENSBTAG00000012946	HSF2	ENSMUSG00000019878	Hsf2	40488	A_72_P051701	AK231556	XM_003121229	AK231556	Ssc.6803					TC540005	Sus scrofa mRNA, clone:ITT010093E05, expressed in intestine. [AK231556]	A_72_P051701	A_72_P051701	NULL	NULL	HSF2
31284	HSF2BP	A_72_P220377	TCGGGCTGGGTAAAGGTATGTGGGTATTCTTTGTGTTATTTCTACTTATGCAACATTTTC	BX916105	BX916105	BX916105 Sus Scrofa library (scan) Sus scrofa cDNA clone scan0029.n.15 5prim, mRNA sequence [BX916105]	13	216662819	216662878	+	60	ENSSSCG00000022164	HSF2BP	13	216653114	216696962	+	intron	ENSG00000160207	HSF2BP	ENSBTAG00000017407	HSF2BP	ENSMUSG00000002076	Hsf2bp	31284	A_72_P220377	TC555671								TC555671	Rep: Urea amidolyase-like protein - Sulfitobacter sp. NAS-14.1, partial (6%) [TC555671]	A_72_P220377	A_72_P220377	NULL	NULL	0
18936	HSPA2	A_72_P043421	TTGAGGGAAGTGAACATGGTAGTAATGTTAAAGACAGGCATACTTTTGCAAACAAATGCA	AK235765	AK235765	Sus scrofa mRNA, clone:OVRM10113C04, expressed in ovary [AK235765]	7	94990026	94990085	+	60	ENSSSCG00000002274		7	94987618	94990126	+	exon	ENSMUSG00000059970	Hspa2					18936	A_72_P043421	ENSSSCT00000002532	XM_003356734	AK235765	Ssc.7654	100621324	LOC100621324	heat shock-related 70 kDa protein 2-like	ENSSSCT00000002532	TC551753	Uncharacterized protein [Source:UniProtKB/TrEMBL;Acc:F1SA70] [ENSSSCT00000002532]	A_72_P043421	A_72_P043421	ENSSSCG00000002274	Heat shock-related 70 kDa protein 2 (Heat shock 70 kDa protein 2) [Source:UniProtKB/Swiss-Prot	0
19583	HSPD1	A_72_P261027	GTGGAGAGTAAGAATAATTGTGTACAGAGTAGAGAAATATCCAATTATGTGACCTTTGTG	DY684923	DY684923	BMILT017 Banna Minipig Inbred line liver tissue cDNA library Sus scrofa cDNA, mRNA sequence [DY684923]	15	112534218	112534277	-	60	ENSSSCG00000016077	HSPD1	15	112534190	112547852	-	exon	ENSBTAG00000012586	HSPD1					19583	A_72_P261027	ENSSSCT00000017505		AK230584	Ssc.6719	492279	HSPD1	heat shock 60kDa protein 1 (chaperonin)	ENSSSCT00000017505	TC553944	Uncharacterized protein [Source:UniProtKB/TrEMBL;Acc:F1SMZ7] [ENSSSCT00000017505]	A_72_P261027	A_72_P261027	ENSSSCG00000016077	Heat shock 60 kDa protein 1 Fragment [Source:UniProtKB/TrEMBL	0
9203	HSPE1	A_72_P073221	CAACTGATGACATCCAGTGCTTCTAAAATTTAGTTTCACTGTACCGATGTACACATTTAC	HSPE1	NM_214307	Sus scrofa heat shock 10kDa protein 1 (chaperonin 10) (HSPE1), mRNA [NM_214307]	15	112550170	112550228	+	59	ENSSSCG00000016078	HSPE1	15	112548610	112550291	+	exon	ENSG00000115541	HSPE1	ENSBTAG00000012589	HSPE1			9203	A_72_P073221	NM_214307	NM_214307	NM_214307	Ssc.1241	397575	HSPE1	heat shock 10kDa protein 1 (chaperonin 10)	ENSSSCT00000017506	TC552712	Sus scrofa heat shock 10kDa protein 1 (chaperonin 10) (HSPE1), nuclear gene encoding mitochondrial protein, mRNA [NM_214307]	A_72_P073221	A_72_P073221	ENSSSCG00000016078	heat shock 10kDa protein 1 [Source:RefSeq peptide	0
3265	HSPH1	A_72_P035611	GTGCGTTGTCATGTGAAGGTGTAAAATGGAAGAAACATTTGTTTGTAACTGATATTGTGA	HSPH1	NM_001097504	Sus scrofa heat shock 105kDa/110kDa protein 1 (HSPH1), mRNA [NM_001097504]	11	7585567	7585626	-	60	ENSSSCG00000009334	HSPH1	11	7585525	7661067	-	exon	ENSG00000120694	HSPH1	ENSBTAG00000005012	HSPH1	ENSMUSG00000029657	Hsph1	3265	A_72_P035611	NM_001097504	NM_001097504	NM_001097504	Ssc.1231	100048931	HSPH1	heat shock 105kDa/110kDa protein 1	ENSSSCT00000010229	TC518006	Sus scrofa heat shock 105kDa/110kDa protein 1 (HSPH1), mRNA [NM_001097504]	A_72_P035611	A_72_P035611	ENSSSCG00000009334	heat shock 105kDa/110kDa protein 1 [Source:RefSeq peptide	0
39297	HSPH1	A_72_P050661	TAAGTATAAGCTGGATGCAAAATCCAAAATTCGGGCACTCCTTCGTCTGTATCAGGAATG	HSPH1	NM_001097504	Sus scrofa heat shock 105kDa/110kDa protein 1 (HSPH1), mRNA [NM_001097504]	11	7649870	7649929	-	60	ENSSSCG00000009334	HSPH1	11	7585525	7661067	-	exon	ENSG00000120694	HSPH1	ENSBTAG00000005012	HSPH1	ENSMUSG00000029657	Hsph1	39297	A_72_P050661	NM_001097504	NM_001097504	NM_001097504	Ssc.1231	100048931	HSPH1	heat shock 105kDa/110kDa protein 1	ENSSSCT00000010229	TC518006	Sus scrofa heat shock 105kDa/110kDa protein 1 (HSPH1), mRNA [NM_001097504]	A_72_P050661	A_72_P050661	ENSSSCG00000009334	heat shock 105kDa/110kDa protein 1 [Source:RefSeq peptide	0
33841	HTRA1	A_72_P418319	GTCATCATCCTAGTCCAGCTAAGGCTGTTGCTGTAAAGCATAGATAAAAAGAAGGTCCCG	AK234583	AK234583	Sus scrofa mRNA, clone:OVR010090F07, expressed in ovary [AK234583]	14	143558259	143558318	+	52	ENSSSCG00000010703	HTRA1	14	143497174	143558530	+	exon	ENSG00000166033	HTRA1	ENSBTAG00000008389	HTRA1	ENSMUSG00000006205	Htra1	33841	A_72_P418319	ENSSSCT00000011709	XM_003133208	AK234583	Ssc.3547	100515628	LOC100515628	serine protease HTRA1-like	ENSSSCT00000011709	TC546270	HtrA serine peptidase 1 [Source:HGNC Symbol;Acc:9476] [ENSSSCT00000011709]	A_72_P418319	A_72_P418319	ENSSSCG00000010703	Serine protease HTRA1 Precursor (EC 3.4.21.-)(L56)(Serine protease 11) [Source:UniProtKB/Swiss-Prot	0
44267	HTRA3	A_72_P310863	CGCTGCTTGTACTGTATGTTTCTCTACTGTATGGAAATTAAAGTTTACAAGCACACGGTC	TC271808	TC271808	FBRL_SCHPO (P35551) Fibrillarin, partial (9%) [TC271808]	8	4456188	4456247	-	60	ENSSSCG00000008723	HTRA3	8	4456176	4482055	-	exon	ENSG00000170801	HTRA3	ENSBTAG00000047613	HTRA3	ENSMUSG00000029096	Htra3	44267	A_72_P310863	TC622991								TC622991	Rep: Predicted protein - Physcomitrella patens subsp. patens, partial (13%) [TC622991]	A_72_P310863	A_72_P310863	NULL	NULL	0
23830	DB788523	A_72_P268709	CATGTAAGTTCTCGTACTTTTCTCGTGAACTATTGCATGATCCACCTTCAGCAATGACCT	DB788523	DB788523	DB788523 full-length enriched swine cDNA library, adult adrenal gland Sus scrofa cDNA clone ADR010079D03 5', mRNA sequence [DB788523]	15	54863700	54863756	-	57	ENSSSCG00000015810		15	54842665	54848021	+	downstream							23830	A_72_P268709	AK400535	XM_003359479	AK400535	Ssc.31669					TC540993	Sus scrofa mRNA, clone: KDN010071E09, expressed in kidney. [AK400535]	A_72_P268709	A_72_P268709	NULL	NULL	TACC1
30386	DB788523	A_72_P416803	AAGTCTGTCCTGGAGCCATCTGTCTCCTTTTGTTGCTACAAAATCAACATTCACTCTCTC	DB788523	DB788523	DB788523 full-length enriched swine cDNA library, adult adrenal gland Sus scrofa cDNA clone ADR010079D03 5', mRNA sequence [DB788523]	15	54864309	54864368	-	60	ENSSSCG00000015810		15	54842665	54848021	+	downstream							30386	A_72_P416803	AK389333	XM_003359479	AK389333	Ssc.31669					TC622278	Sus scrofa mRNA, clone: ADR010048D11, expressed in adrenal gland. [AK389333]	A_72_P416803	A_72_P416803	ENSSSCG00000015814	NULL	TACC1
28492	IBA57	A_72_P022426	GGGCAGTTGGAACCTTTTTGTGCCAGGTAATTTCTGCAGGTGACTAATATTTTGCGGCAA	TC254547	TC254547	Q1WCN2_ACIBA (Q1WCN2) Muconate lactonizing enzyme (Fragment), partial (10%) [TC254547]	2	53801030	53801084	-	55	ENSSSCG00000013988	IBA57	2	53824455	53835832	-	downstream	ENSG00000181873	IBA57	ENSBTAG00000014918	IBA57	ENSMUSG00000049287	A230051G13Rik	28492	A_72_P022426	TC538297								TC538297	Rep: Muconate lactonizing enzyme - Acinetobacter baumannii, partial (10%) [TC538297]	A_72_P022426	A_72_P022426	NULL	NULL	0
27304	ICAM-1	A_72_P223937	AAACAAGGATTTGCTTCTCAGTCTAATCTCATTCAGGGTGGCCAGGTACAGTTGTAGTGG	ICAM-1	NM_213816	Sus scrofa intercellular adhesion molecule-1 (ICAM-1), mRNA [NM_213816]	2	69441856	69441915	+	56	ENSSSCG00000013655	ICAM1	2	69431300	69556700	+	exon	ENSG00000090339	ICAM1	ENSBTAG00000010303	ICAM1	ENSMUSG00000037405	Icam1	27304	A_72_P223937	NM_213816	NM_213816	NM_213816	Ssc.11187	396750	ICAM-1	intercellular adhesion molecule-1	ENSSSCT00000014919	TC564786	Sus scrofa intercellular adhesion molecule-1 (ICAM-1), mRNA [NM_213816]	A_72_P223937	A_72_P223937	ENSSSCG00000013655	Intercellular adhesion molecule-1 Precursor [Source:UniProtKB/TrEMBL	0
9713	IDE	A_72_P114971	TTGTGGGATGTTTAGGGTGTTTTCAAACTTTGATCCATGATAAAACTCCTTGTGCAGAGT	TC301966	TC301966	Unknown	14	113505033	113505092	-	60	ENSSSCG00000010470	IDE	14	113505019	113583601	-	exon	ENSG00000119912	IDE	ENSBTAG00000019759	IDE	ENSMUSG00000056999	Ide	9713	A_72_P114971											A_72_P114971	A_72_P114971	NULL	NULL	0
5202	NOP56	A_72_P239357	AAATGGACATTTCTTCGTAACGGACATTTCCTGGCGGGGCATAACACCCAGAGATATTTC	TC287245	TC287245	NOP56_MACFA (Q95K50) Nucleolar protein Nop56 (Nucleolar protein 5A), partial (15%) [TC287245]	17	37446220	37446280	+	55	ENSSSCG00000007173	IDH3B	17	37446326	37451309	-	downstream							5202	A_72_P239357	NM_001244305	NM_001244305	NM_001244305	Ssc.53732	100512446	NOP56	NOP56 ribonucleoprotein homolog (yeast)	ENSSSCT00000007848	TC577366	Sus scrofa NOP56 ribonucleoprotein homolog (yeast) (NOP56), mRNA [NM_001244305]	A_72_P239357	A_72_P239357	ENSSSCG00000007174	Orf protein Fragment [Source:UniProtKB/TrEMBL	0
33069	IFI30	A_72_P402933	CACTGAGAATGGTGCTACATTGAAACTTGTTTAATAAACACCTTGAGATGTTGTGATTCA	AK231911	AK231911	Sus scrofa mRNA, clone:LNG010045B12, expressed in lung [AK231911]	2	59217942	59218001	+	56	ENSSSCG00000013901	IFI30	2	59214055	59218018	+	exon	ENSG00000216490	IFI30	ENSBTAG00000018349	IFI30	ENSMUSG00000031838	Ifi30	33069	A_72_P402933	NM_001131046	NM_001131046	NM_001131046	Ssc.53751	100174943	IFI30	interferon, gamma-inducible protein 30	ENSSSCT00000015187	TC579275	Sus scrofa interferon, gamma-inducible protein 30 (IFI30), mRNA [NM_001131046]	A_72_P402933	A_72_P402933	ENSSSCG00000013901	Gamma-interferon-inducible-lysosomal thiol reductase [Source:UniProtKB/TrEMBL	0
27788	IFNGR1	A_72_P119031	GTTTTGAGAAGCAGCCCTGAGTGCTTTTCAGAGTTGTACTTAAAATTGTAATGAAATCAA	AK230570	AK230570	Sus scrofa mRNA, clone:AMP010011B05, expressed in alveolar macrophage [AK230570]	1	30409249	30409308	+	60	ENSSSCG00000004156	IFNGR1	1	30388405	30408868	+	downstream	ENSG00000027697	IFNGR1	ENSBTAG00000012544	IFNGR1	ENSMUSG00000020009	Ifngr1	27788	A_72_P119031	NM_001177907	NM_001177907	NM_001177907	Ssc.9565	100152238	IFNGR1	interferon gamma receptor 1		TC551287	Sus scrofa interferon gamma receptor 1 (IFNGR1), mRNA [NM_001177907]	A_72_P119031	A_72_P119031	ENSSSCG00000004156	Interferon-gamma receptor alpha chain Precursor (IFN-gamma-R1)(CDw119)(CD119 antigen) [Source:UniProtKB/Swiss-Prot	0
32814	IFNGR1	A_72_P318858	GCAGCCCTGAGTGCTTTTCAGAGTTGTACTTAAAATTGTAATGAAATCAGTAGAATTAGT	AK230570	AK230570	Sus scrofa mRNA, clone:AMP010011B05, expressed in alveolar macrophage [AK230570]	1	30409259	30409318	+	52	ENSSSCG00000004156	IFNGR1	1	30388405	30408868	+	downstream	ENSG00000027697	IFNGR1	ENSBTAG00000012544	IFNGR1	ENSMUSG00000020009	Ifngr1	32814	A_72_P318858	NM_001177907	NM_001177907	NM_001177907	Ssc.9565	100152238	IFNGR1	interferon gamma receptor 1		TC588736	Sus scrofa interferon gamma receptor 1 (IFNGR1), mRNA [NM_001177907]	A_72_P318858	A_72_P318858	ENSSSCG00000004156	Interferon-gamma receptor alpha chain Precursor (IFN-gamma-R1)(CDw119)(CD119 antigen) [Source:UniProtKB/Swiss-Prot	0
20684	IGF1R	A_72_P305924	TTTGTGTCAGTAGTTTCATAGTTTCAGTCCCACTGTTCTCTCTAGTCCCTGTCCCATAGT	AJ962938	AJ962938	AJ962938 KN404_2 Sus scrofa cDNA clone C0007753l20 5', mRNA sequence [AJ962938]	1	153521690	153521749	-	60	ENSSSCG00000004812	IGF1R	1	153514790	153853782	-	exon	ENSBTAG00000021527	IGF1R					20684	A_72_P305924	AJ962938		AJ962938	Ssc.16058					TC525826	AJ962938 KN404_2 Sus scrofa cDNA clone C0007753l20 5', mRNA sequence [AJ962938]	A_72_P305924	A_72_P305924	NULL	NULL	0
26372	RFC4	A_72_P323548	AATGCCAGTTTCCTCTACTGCAAACAGTGTTCTGTGACAAAAACAAAAACAAACAAACAA	TC273645	TC273645	Q6T1H8_HUMAN (Q6T1H8) Doublesex and mab-3 related transcription factor 1 c, partial (7%) [TC273645]	13	133022578	133022637	-	60	ENSSSCG00000011795	IGF2BP2	13	133022540	133065865	-	exon	ENSG00000073792	IGF2BP2	ENSBTAG00000007666	IGF2BP2	ENSMUSG00000033581	Igf2bp2	26372	A_72_P323548	XM_003132573	XM_003483287	XM_003132573	Ssc.45141	100516156	IGF2BP2	insulin-like growth factor 2 mRNA binding protein 2		TC568657	PREDICTED: Sus scrofa insulin-like growth factor 2 mRNA binding protein 2 (IGF2BP2), mRNA [XM_003132573]	A_72_P323548	A_72_P323548	NULL	NULL	IGF2BP2
39566	IGFBP1	A_72_P115916	TAACAAATGAGATCAAAACAAACCAAGACTGGGCGTTCCTGCTGTGGTGCAGGGTTTGAT	IGFBP1	AB119126	Sus scrofa mRNA for insulin-like growth factor binding protein 1, exon 1-4, complete cds [AB119126]	18	54863114	54863173	-	60	ENSSSCG00000016728	IGFBP1	18	54861845	54866804	-	intron	ENSG00000146678	IGFBP1	ENSBTAG00000046768	IGFBP1	ENSMUSG00000020429	Igfbp1	39566	A_72_P115916	AB119126		AB119126	Ssc.451	397270	IGFBP1	insulin-like growth factor binding protein 1		TC557982	Sus scrofa mRNA for insulin-like growth factor binding protein 1, exon 1-4, complete cds [AB119126]	A_72_P115916	A_72_P115916	ENSSSCG00000016728	Insulin-like growth factor-binding protein 1 Precursor (IGF-binding protein 1)(IGFBP-1)(IBP-1) [Source:UniProtKB/Swiss-Prot	0
27505	IGIP	A_72_P216677	TTTTTTGGGAACCTCCATATACTATGGCTGGTGTGGTCGTAAAACACAAAAAGACAAAAA	TC255458	TC255458	Unknown	2	147911705	147911759	+	55	ENSSSCG00000030757	IGIP	2	147887927	147889821	-	upstream	ENSG00000182700	IGIP	ENSBTAG00000025226	IGIP			27505	A_72_P216677	TC539356								TC539356		A_72_P216677	A_72_P216677	ENSSSCG00000014361	UPF0467 protein C5orf32 [Source:UniProtKB/Swiss-Prot	0
42167	IKBKAP	A_72_P320668	CTGCACGTGCTTCTGACTACTGTTTGGTGTAGATTAATGAACATGGTAATCTACATTACA	EW532021	EW532021	rret35_i1.y1 ret Sus scrofa cDNA 5', mRNA sequence [EW532021]	1	280510770	280510830	+	55	ENSSSCG00000005441	IKBKAP	1	280440242	280511374	+	exon	ENSG00000070061	IKBKAP	ENSBTAG00000004991	IKBKAP	ENSMUSG00000028431	Ikbkap	42167	A_72_P320668	TC628446								TC628446	Rep: Cytochrome c oxidase polypeptide VIIb, mitochondrial precursor (EC 1.9.3.1). - Canis familiaris, partial (95%) [TC628446]	A_72_P320668	A_72_P320668	NULL	NULL	0
29591	IL10RA	A_72_P150251	CCTTGGGAAAAGCACTTTTCCTCATCTCTTTCTTCATCTGTGAAACCGGAAGATGTTACC	AK233769	AK233769	Sus scrofa mRNA, clone:MLN010023B12, expressed in mesenteric lymph node [AK233769]	9	50378759	50378818	+	60	ENSSSCG00000015085	IL10RA	9	50364900	50379299	+	exon							29591	A_72_P150251	AK233769		AK233769	Ssc.55412					TC534266	Sus scrofa mRNA, clone:MLN010023B12, expressed in mesenteric lymph node. [AK233769]	A_72_P150251	A_72_P150251	ENSSSCG00000015085	Interleukin-10 receptor alpha chain Precursor (IL-10R-A)(IL-10R1)(CDw210a antigen) [Source:UniProtKB/Swiss-Prot	0
14374	IL16	A_72_P302974	CAGGCTATGTATAGAGAGAGCTTCATGATAATATTGTGGTGCTGTAAATAAAATGGATCT	IL16	NM_213751	Sus scrofa interleukin 16 (lymphocyte chemoattractant factor) (IL16), mRNA [NM_213751]	7	55702176	55702235	+	60	ENSSSCG00000001787	IL16	7	55573942	55702242	+	exon	ENSG00000172349	IL16	ENSBTAG00000010963	IL16	ENSMUSG00000001741	Il16	14374	A_72_P302974	NM_213751	NM_213751	NM_213751	Ssc.18652	396589	IL16	interleukin 16	ENSSSCT00000002002	TC518113	Sus scrofa interleukin 16 (IL16), mRNA [NM_213751]	A_72_P302974	A_72_P302974	ENSSSCG00000001787	interleukin 16 [Source:RefSeq peptide	0
25948	IL17RC	A_72_P267601	GTGTGCCACTTCCAGCTCATATATGTTGTAATAATACAATCTCCTTCTGATTGTACATTT	BX673615	BX673615	BX673615 Sus Scrofa library (scac) Sus scrofa cDNA clone scac0037.h.02 5prim, mRNA sequence [BX673615]	13	73261581	73261640	+	60	ENSSSCG00000011559	IL17RC	13	73254652	73270468	+	exon	ENSG00000163702	IL17RC	ENSBTAG00000033669	IL17RC	ENSMUSG00000030281	Il17rc	25948	A_72_P267601	TC524960								TC524960	Rep: Interleukin 17 receptor C - Bos taurus (Bovine), partial (55%) [TC524960]	A_72_P267601	A_72_P267601	ENSSSCG00000011559	Interleukin-17 receptor C Precursor (IL-17 receptor C)(IL-17RC)(Interleukin-17 receptor-like protein)(IL-17RL)(Interleukin-17 receptor homolog)(IL17Rhom) [Source:UniProtKB/Swiss-Prot	0
7836	IL18	A_72_P232887	GGACATGATGATAAGATACAGTTTGAGTCTTCATTGTACAAAGGATACTTTCTAGCTTGT	IL18	NM_213997	Sus scrofa interleukin 18 (interferon-gamma-inducing factor) (IL18), mRNA [NM_213997]	9	44692299	44692358	-	60	ENSSSCG00000015037	IL18	9	44692095	44713420	-	exon	ENSG00000150782	IL18	ENSBTAG00000000277	IL18	ENSMUSG00000039217	Il18	7836	A_72_P232887	NM_213997	NM_213997	NM_213997	Ssc.20	397057	IL18	interleukin 18 (interferon-gamma-inducing factor)	ENSSSCT00000016403	TC561232	Sus scrofa interleukin 18 (interferon-gamma-inducing factor) (IL18), mRNA [NM_213997]	A_72_P232887	A_72_P232887	ENSSSCG00000015037	Interleukin-18 Precursor (IL-18)(Interferon-gamma-inducing factor)(IFN-gamma-inducing factor)(Interleukin-1 gamma)(IL-1 gamma) [Source:UniProtKB/Swiss-Prot	0
41530	INPP4A	A_72_P118086	GGCTTTATGCTTTCTGCTCTATACATAACTCTCCAATGTGTCCTTTCAGTGAATCTAGAA	AK234677	AK234677	Sus scrofa mRNA, clone:OVRM10005G03, expressed in ovary [AK234677]	8	90732020	90732079	+	60	ENSSSCG00000009050	INPP4B	8	90608437	90811111	+	intron	ENSG00000109452	INPP4B	ENSBTAG00000014111	INPP4B	ENSMUSG00000037940	Inpp4b	41530	A_72_P118086	AK234677		AK234677	Ssc.49302	100233232	INPP4A	inositol polyphosphate-4-phosphatase, type I, 107kDa		TC534771	Sus scrofa mRNA, clone:OVRM10005G03, expressed in ovary. [AK234677]	A_72_P118086	A_72_P118086	ENSSSCG00000009050	Type II inositol-3,4-bisphosphate 4-phosphatase (EC 3.1.3.66)(Inositol polyphosphate 4-phosphatase type II) [Source:UniProtKB/Swiss-Prot	0
6367	RALGAPA2	A_72_P221017	CTCTTTCTCTCTTTAATTCTGATTTACTGTGACAACCTAATAAAGTAGAAACACAGCCTC	TC260946	TC260946	Q301X8_STRSU (Q301X8) CoA-binding, partial (9%) [TC260946]	17	32135448	32135504	+	57	ENSSSCG00000007106	INSM1	17	32162172	32163419	-	downstream	ENSG00000173404	INSM1	ENSBTAG00000045526	INSM1	ENSMUSG00000068154	Insm1	6367	A_72_P221017	AK394140		AK394140						TC566874	Sus scrofa mRNA, clone: LVRM10040F04, expressed in liver. [AK394140]	A_72_P221017	A_72_P221017	NULL	NULL	LOC100505632
21338	INSM1	A_72_P334668	TCACATTAGTAGGTCAGCCATCTGTAAACTGAAGTGGCCCTAATTAGCCCAAAATGGTTA	CK467413	CK467413	938711 MARC 4PIG Sus scrofa cDNA 5', mRNA sequence [CK467413]	17	32134553	32134612	+	60	ENSSSCG00000007106	INSM1	17	32162172	32163419	-	downstream	ENSG00000173404	INSM1	ENSBTAG00000045526	INSM1	ENSMUSG00000068154	Insm1	21338	A_72_P334668	AK394140		AK394140						TC566874	Sus scrofa mRNA, clone: LVRM10040F04, expressed in liver. [AK394140]	A_72_P334668	A_72_P334668	NULL	NULL	LOC100505632
6084	NAV1	A_72_P311163	GCTGCAGCCCAGGAAAAGAAGCATGTGGTTTAAAAATGTTTAAATCAATCTTAAAAGACA	TC271916	TC271916	Q96II1_HUMAN (Q96II1) NAV1 protein, partial (65%) [TC271916]	10	28620583	28620642	-	60	ENSSSCG00000030640	IPO9	10	28601555	28612566	-	upstream	ENSG00000198700	IPO9	ENSBTAG00000004452	IPO9	ENSMUSG00000041879	Ipo9	6084	A_72_P311163	ENSSSCT00000011944	XM_003130607	XM_003130607	Ssc.4867	100525121	NAV1	neuron navigator 1	ENSSSCT00000011944	TC617238	Uncharacterized protein [Source:UniProtKB/TrEMBL;Acc:F1S5C9] [ENSSSCT00000011944]	A_72_P311163	A_72_P311163	ENSSSCG00000010914	NULL	NAV1
1623	ISCA1	A_72_P072406	GCTCTGGGGCTTATTGGAGACAATCATGTGACTGTCACGTGCTTAAGGTTTGTAACGTAT	BP152349	BP152349	BP152349 full-length enriched swine cDNA library, adult ovary Sus scrofa cDNA clone OVRM10100F12 5', mRNA sequence [BP152349]	10	33123508	33123566	+	54	ENSSSCG00000010953	ISCA1	10	33108928	33123610	+	exon							1623	A_72_P072406	ENSSSCT00000011988	XM_003357702	AK240487	Ssc.1940				ENSSSCT00000011988	TC551570	iron-sulfur cluster assembly 1 homolog (S. cerevisiae) [Source:HGNC Symbol;Acc:28660] [ENSSSCT00000011988]	A_72_P072406	A_72_P072406	ENSSSCG00000010953	Iron-sulfur cluster assembly 1 homolog, mitochondrial Precursor (HESB-like domain-containing protein 2)(Iron sulfur assembly protein IscA)(hIscA) [Source:UniProtKB/Swiss-Prot	0
31120	ITGA2	A_72_P109191	TATATTTTCGTTCTGGGGACAAGTTGGGAGGGAGCCGAGTTCTCTAATGTTACATAGCAG	CK467989	CK467989	939341 MARC 4PIG Sus scrofa cDNA 5', mRNA sequence [CK467989]	16	34256539	34256598	-	60	ENSSSCG00000016887	ITGA2	16	34164830	34262263	+	intron	ENSG00000164171	ITGA2	ENSBTAG00000019289	ITGA2	ENSMUSG00000015533	Itga2	31120	A_72_P109191	TC523171								TC523171		A_72_P109191	A_72_P109191	NULL	NULL	0
10887	ITGA4	A_72_P323783	AAAGCCTTCTTGCTAAAATTTGAAATAAAACAAGGATGCCCACTCTCACCACTTTTATTC	TC273734	TC273734	LIN1_NYCCO (P08548) LINE-1 reverse transcriptase homolog, partial (9%) [TC273734]	15	96151646	96151705	-	60	ENSSSCG00000016009	ITGA4	15	96521134	96603831	+	upstream	ENSG00000115232	ITGA4	ENSBTAG00000009256	ITGA4	ENSMUSG00000027009	Itga4	10887	A_72_P323783	TC568787								TC568787	Rep: Endonuclease/reverse transcriptase - Sus scrofa (Pig), partial (9%) [TC568787]	A_72_P323783	A_72_P323783	ENSSSCG00000016023	NULL	0
26351	ITGA6	A_72_P050011	CTACTGAATGTTTATAGTATCGTCGTCCTCCTTCCCCTTCATTTTTAAAATGAAACACTT	CK454733	CK454733	915239 MARC 4PIG Sus scrofa cDNA 5', mRNA sequence [CK454733]	15	87900535	87900594	-	60	ENSSSCG00000015955	ITGA6	15	87830505	87900014	+	downstream	ENSG00000091409	ITGA6	ENSBTAG00000017266	ITGA6	ENSMUSG00000027111	Itga6	26351	A_72_P050011											A_72_P050011	A_72_P050011	NULL	NULL	LOC100525012
16680	ITGB2	A_72_P146616	ATAGGGAATAGAATTGCATTCCTGTGATTATGCTGTTTCCAATCATGTGCACGGAAAAAA	CD18	NM_213908	Sus scrofa CD18 leukocyte adhesion molecule (CD18), mRNA [NM_213908]	13	217446125	217446184	-	60	ENSSSCG00000025133	ITGB2	13	217446028	217475903	-	exon	ENSG00000160255	ITGB2	ENSBTAG00000017060	ITGB2	ENSMUSG00000000157	Itgb2l	16680	A_72_P146616	NM_213908	NM_213908	NM_213908	Ssc.14561	396943	ITGB2	integrin, beta 2 (complement component 3 receptor 3 and 4 subunit)		TC518110	Sus scrofa integrin, beta 2 (complement component 3 receptor 3 and 4 subunit) (ITGB2), mRNA [NM_213908]	A_72_P146616	A_72_P146616	NULL	NULL	ITGB2
14438	ITGB3	A_72_P223672	GATGTTCTCCAATATCACCTTTCTCAATGAAAAACCCTCATCCTGGAGTTCCCATCGTGG	CD61	NM_214002	Sus scrofa glycoprotein GPIIIa (CD61), mRNA [NM_214002]	12	16719169	16719228	-	60	ENSSSCG00000017306	ITGB3	12	16717754	16775351	-	exon	ENSBTAG00000009987	ITGB3	ENSMUSG00000020689	Itgb3			14438	A_72_P223672	NM_214002	NM_214002	NM_214002	Ssc.44	397063	ITGB3	integrin, beta 3 (platelet glycoprotein IIIa, antigen CD61)	ENSSSCT00000018842	TC613888	Sus scrofa integrin, beta 3 (platelet glycoprotein IIIa, antigen CD61) (ITGB3), mRNA [NM_214002]	A_72_P223672	A_72_P223672	ENSSSCG00000017306	Integrin beta [Source:UniProtKB/TrEMBL	0
37521	ITGB3	A_72_P258992	TCCTGACTTCCTAACTGCCTCCTTTGTTTAAATTGTGCAACAGTGAATTAAATGTGCTTC	EW412979	EW412979	rnbm31b_h4.y1 nbm Sus scrofa cDNA 5', mRNA sequence [EW412979]	12	16717965	16718023	-	59	ENSSSCG00000017306	ITGB3	12	16717754	16775351	-	exon	ENSBTAG00000009987	ITGB3	ENSMUSG00000020689	Itgb3			37521	A_72_P258992	TC613888								TC613888	Rep: Integrin beta - Sus scrofa (Pig), complete [TC613888]	A_72_P258992	A_72_P258992	NULL	NULL	0
8882	ITM2B	A_72_P077346	CACCTCGATGTTTTAATATCCTAGGCATCTGCTGTAATGATGTTTTAGAAAATGTTTGGA	ITM2B	NM_001042375	Sus scrofa integral membrane protein 2B (ITM2B), mRNA [NM_001042375]	11	19802735	19802794	-	56	ENSSSCG00000009403	ITM2B	11	19803133	19874781	-	downstream	ENSG00000136156	ITM2B	ENSBTAG00000003109	ITM2B	ENSMUSG00000022108	Itm2b	8882	A_72_P077346	NM_001042375	NM_001042375	NM_001042375	Ssc.1037	595120	ITM2B	integral membrane protein 2B	ENSSSCT00000010302	TC562002	Sus scrofa integral membrane protein 2B (ITM2B), mRNA [NM_001042375]	A_72_P077346	A_72_P077346	ENSSSCG00000009403	Integral membrane protein 2B [Source:UniProtKB/Swiss-Prot	0
33201	ITM2C	A_72_P311048	GTCAGACTTAGGTGCTCTCTGGAGATGAAACTCTTAATTAAATGCTTTGTATATTTTCTC	AK237361	AK237361	Sus scrofa mRNA, clone:SPL010028C07, expressed in spleen [AK237361]	15	145307077	145307136	+	60	ENSSSCG00000016267	ITM2C	15	145293291	145307234	+	exon	ENSG00000135916	ITM2C	ENSBTAG00000017855	ITM2C	ENSMUSG00000026223	Itm2c	33201	A_72_P311048	ENSSSCT00000017714		AK398775	Ssc.54301	100144481	ITM2C	integral membrane protein 2C	ENSSSCT00000017714	TC563377	Integral membrane protein 2CCT-BRI3 [Source:UniProtKB/Swiss-Prot;Acc:Q06AV4] [ENSSSCT00000017714]	A_72_P311048	A_72_P311048	ENSSSCG00000016267	Integral membrane protein 2C [Contains CT-BRI3] [Source:UniProtKB/Swiss-Prot	0
9081	Itsn2	A_72_P397518	ATGCTGGGCACGCTTGGCATGAGGTAATACGTTCTTATTTTTACAAAATTGTAATTTAAC	TC294254	TC294254	Unknown	3	121741759	121741818	+	60	ENSSSCG00000008583	ITSN2	3	121668307	121773090	+	intron	ENSG00000198399	ITSN2	ENSBTAG00000023172	ITSN2	ENSMUSG00000020640	Itsn2	9081	A_72_P397518	TC581118	XR_115853	XR_115853						TC581118	Rep: Permease precursor - Syntrophomonas wolfei subsp. wolfei (strain Goettingen), partial (7%) [TC581118]	A_72_P397518	A_72_P397518	ENSSSCG00000008583	Intersectin-2 (SH3 domain-containing protein 1B)(SH3P18)(SH3P18-like WASP-associated protein) [Source:UniProtKB/Swiss-Prot	0
2683	IVD	A_72_P050061	TTTTGTTACAACTGCACAGCGGCTGCTGCAGTTTTGTATTAAACATTATGAAGCAAAAAA	AK238259	AK238259	Sus scrofa mRNA, clone:TCH010069C09, expressed in trachea [AK238259]	1	145980601	145980657	-	53	ENSSSCG00000004774	IVD	1	145978732	145995732	-	exon	ENSG00000128928	IVD	ENSBTAG00000004409	IVD	ENSMUSG00000027332	Ivd	2683	A_72_P050061	AK238259		AK238259	Ssc.25218	100156047	IVD	isovaleryl-CoA dehydrogenase		TC591006	Sus scrofa mRNA, clone:TCH010069C09, expressed in trachea. [AK238259]	A_72_P050061	A_72_P050061	NULL	NULL	LOC100521171
1515	IVD	A_72_P195472	ATCTTTCTCCTGATACTGTATGTGAAATGTTTAAAAATAAAGCCAGGTGTTTCCGTTGTG	TC293067	TC293067	Unknown	1	145979037	145979096	-	60	ENSSSCG00000004774	IVD	1	145978732	145995732	-	exon	ENSG00000128928	IVD	ENSBTAG00000004409	IVD	ENSMUSG00000027332	Ivd	1515	A_72_P195472	TC599803								TC599803		A_72_P195472	A_72_P195472	NULL	NULL	0
33170	JAK3	A_72_P152076	GGTGGGCACAGAGAGGACTCTGGGAGCAATTGCTGAATGAATAAAGAAGTTTAGTGGAAA	AK235064	AK235064	Sus scrofa mRNA, clone:OVRM10046C10, expressed in ovary [AK235064]	2	59495873	59495932	+	60	ENSSSCG00000013888	JAK3	2	59475336	59495932	+	exon	ENSG00000105639	JAK3	ENSBTAG00000020904	JAK3	ENSMUSG00000031805	Jak3	33170	A_72_P152076	AK235064		AK235064	Ssc.38907					TC619306	Sus scrofa mRNA, clone:OVRM10046C10, expressed in ovary. [AK235064]	A_72_P152076	A_72_P152076	ENSSSCG00000013888	Janus kinase 3 Fragment [Source:UniProtKB/TrEMBL	0
9171	JMJD6	A_72_P352223	AGTTAACGTGGCTTGTTTTATGCATAAAGGCGAGAATCTGCGTGGTTGGTGCCAAGGAAA	AK235664	AK235664	Sus scrofa mRNA, clone:OVRM10102E03, expressed in ovary [AK235664]	12	4666695	4666754	+	60	ENSSSCG00000022373	JMJD6	12	4661014	4667748	+	intron	ENSG00000070495	JMJD6	ENSBTAG00000019153	JMJD6	ENSMUSG00000056962	Jmjd6	9171	A_72_P352223	AK235664		AK235664	Ssc.5409					TC587574	Sus scrofa mRNA, clone:OVRM10102E03, expressed in ovary. [AK235664]	A_72_P352223	A_72_P352223	NULL	NULL	JMJD6
23383	JPH3	A_72_P436539	GACGAAACCACACTGGATGGATGATGGAAACAATAAAACGGAGTTTAACTGGGTCAAAAA	TC243780	TC243780	Q2IHM4_ANADE (Q2IHM4) Thiamine-monophosphate kinase , partial (5%) [TC243780]	6	1765679	1765730	+	52	ENSSSCG00000002653	JPH3	6	1766996	1855700	-	downstream	ENSG00000154118	JPH3	ENSBTAG00000006899	JPH3	ENSMUSG00000025318	Jph3	23383	A_72_P436539	TC561221								TC561221		A_72_P436539	A_72_P436539	NULL	NULL	LOC100512282
13970	KAT6B	A_72_P202527	ATTCTTGTTCTTGAGAAGGATTAAGAGTCATGATCTTTGCAGCTTATTCTCAAATGGTTC	TC257719	TC257719	Q7REH6_PLAYO (Q7REH6) Glutathione s-transferase, partial (5%) [TC257719]	14	83576380	83576439	+	60	ENSSSCG00000010316	KAT6B	14	83530607	83722778	+	intron	ENSG00000156650	KAT6B	ENSBTAG00000002920	KAT6B	ENSMUSG00000021767	Myst4	13970	A_72_P202527	TC542226								TC542226	Rep: Glutathione S-transferase - Plasmodium yoelii yoelii, partial (5%) [TC542226]	A_72_P202527	A_72_P202527	NULL	NULL	0
44526	KATNAL1	A_72_P151377	CCAGAATTCAGAGTTCGTTTTTGCTTTGCCTTCAATGTGTCCAACAGATAAATCCTTTAT	TC243190	TC243190	KATL1_HUMAN (Q9BW62) Katanin p60 ATPase-containing subunit A-like 1 (Katanin p60 subunit A-like 1) (p60 katanin-like 1) , partial (44%) [TC243190]	11	6761134	6761193	-	60	ENSSSCG00000009326	KATNAL1	11	6760617	6803995	-	exon	ENSG00000102781	KATNAL1	ENSBTAG00000009340	KATNAL1	ENSMUSG00000041298	Katnal1	44526	A_72_P151377	TC537048								TC537048	Rep: Katanin p60 subunit A-like 1, isoform 2 - Papio anubis (Olive baboon), partial (84%) [TC537048]	A_72_P151377	A_72_P151377	NULL	NULL	0
20569	KBTBD11	A_72_P136176	TCCCTTACAACCCTGTATGTCTGTGTGTTTGTGCCGAAATGAAATAAATCACAGGGCGAT	BX667155	BX667155	BX667155 Sus Scrofa library (scac) Sus scrofa cDNA clone scac0026.j.23 3prim, mRNA sequence [BX667155]	15	38054846	38054905	+	60	ENSSSCG00000029796	KBTBD11	15	38048838	38050850	+	downstream	ENSG00000176595	KBTBD11	ENSBTAG00000018284	KBTBD11	ENSMUSG00000055675	Kbtbd11	20569	A_72_P136176	AK398055		AK398055						TC555778	Sus scrofa mRNA, clone: TCH010080F12, expressed in trachea. [AK398055]	A_72_P136176	A_72_P136176	NULL	NULL	0
21548	KCMF1	A_72_P408168	GCCTTCCCAGACTTTGTCAATATATTACAACCAAATTCTTAATGCTGATTTAGCACCTTT	AY610168	AY610168	Sus scrofa clone Clu_8360.scr.msk.p1.Contig2, mRNA sequence [AY610168]	3	62619338	62619397	-	60	ENSSSCG00000008242	KCMF1	3	62619275	62650843	-	exon	ENSMUSG00000055239	Kcmf1					21548	A_72_P408168	AY610168	XM_003124970	AY610168	Ssc.4486					TC551283	Sus scrofa clone Clu_8360.scr.msk.p1.Contig2, mRNA sequence. [AY610168]	A_72_P408168	A_72_P408168	ENSSSCG00000008242	E3 ubiquitin-protein ligase KCMF1 (EC 6.3.2.-)(Potassium channel modulatory factor)(PCMF)(FGF-induced in gastric cancer)(ZZ-type zinc finger-containing protein 1) [Source:UniProtKB/Swiss-Prot	0
7443	KCNA5	A_72_P035746	AAGCATCGATGTTGGAGGAAGACTTCTGATAATTCATTCTCTTGATTTTTATCCCAGGAA	KCNA5	NM_001006593	Sus scrofa potassium voltage-gated channel, shaker-related subfamily, member 5 (KCNA5), mRNA [NM_001006593]	5	67652635	67652694	-	60	ENSSSCG00000021596	KV1.5	5	67653414	67655144	-	downstream	ENSG00000130037	KCNA5	ENSBTAG00000007553	KCNA5	ENSMUSG00000045534	Kcna5	7443	A_72_P035746	NM_001006593	NM_001006593	NM_001006593	Ssc.15951	474166	KCNA5	potassium voltage-gated channel, shaker-related subfamily, member 5		TC518195	Sus scrofa potassium voltage-gated channel, shaker-related subfamily, member 5 (KCNA5), mRNA [NM_001006593]	A_72_P035746	A_72_P035746	ENSSSCG00000000715	Voltage-dependent potassium channel Fragment [Source:UniProtKB/TrEMBL	0
36524	KCNE3	A_72_P094791	TATGTGACCATAGATATGTTTCTTCTATAATAAGGGCGGGAAAGCTACTTCTATCTTGAA	TC265603	TC265603	Unknown	9	9649270	9649329	-	60	ENSSSCG00000029323	KCNE3	9	9649248	9660143	-	exon	ENSG00000175538	KCNE3	ENSBTAG00000011873	KCNE3	ENSMUSG00000035165	Kcne3	36524	A_72_P094791	NM_214093	NM_214093	NM_214093	Ssc.15770	397168	KCNE3	potassium voltage-gated channel, Isk-related family, member 3		TC530043	Sus scrofa potassium voltage-gated channel, Isk-related family, member 3 (KCNE3), mRNA [NM_214093]	A_72_P094791	A_72_P094791	NULL	NULL	0
5321	KCNK13	A_72_P259687	GGGGCTTGGGGCCATGGCAAAGATAATGACTGACTATTTATTAGAATTGAAAATTTAATA	BF080407	BF080407	231276 MARC 2PIG Sus scrofa cDNA 5', mRNA sequence [BF080407]	7	118546465	118546524	+	60	ENSSSCG00000002432	KCNK13	7	118431048	118546572	+	exon	ENSG00000152315	KCNK13					5321	A_72_P259687	TC603153								TC603153		A_72_P259687	A_72_P259687	NULL	NULL	Kcnk13
37141	kctd12	A_72_P155281	GTTTTCCTCCCTGTGTGTGAAGTAATGAATCATTGGTTATGTGACTTGTTATGTATTCTA	TC245176	TC245176	Unknown	11	53663566	53663625	-	60	ENSSSCG00000009468	KCTD12	11	53668524	53669504	-	downstream	ENSG00000178695	KCTD12	ENSBTAG00000001414	KCTD12			37141	A_72_P155281	TC574131								TC574131		A_72_P155281	A_72_P155281	NULL	NULL	0
1005	KCTD9	A_72_P345823	CACTTTTCTTTCTCCACCCACTCAGTTGTCTAGAAGAAATAACACTGTAAGGAAATTTAA	AK234853	AK234853	Sus scrofa mRNA, clone:OVRM10022G07, expressed in ovary [AK234853]	14	10609849	10609908	-	60	ENSSSCG00000009652		14	10609832	10682481	-	exon							1005	A_72_P345823	ENSSSCT00000010582	XM_003132815	AK234917	Ssc.10155				ENSSSCT00000010582	TC520632	potassium channel tetramerisation domain containing 9 [Source:HGNC Symbol;Acc:22401] [ENSSSCT00000010582]	A_72_P345823	A_72_P345823	ENSSSCG00000009652	BTB/POZ domain-containing protein KCTD9 [Source:UniProtKB/Swiss-Prot	0
18304	KIAA1143	A_72_P435634	TAGGCTAAACCACCACTAACATTTTGGTTACTTCTCATGTGTGGGATGTGTGTATATATA	TC250465	TC250465	Unknown	13	30802974	30803033	-	60	ENSSSCG00000011308	KIAA1143	13	30802226	30809867	-	exon	ENSG00000163807	KIAA1143	ENSBTAG00000016725	KIAA1143	ENSMUSG00000032551	1110059G10Rik	18304	A_72_P435634	TC526206								TC526206	Rep: Zgc:77056 protein - Danio rerio (Zebrafish) (Brachydanio rerio), partial (32%) [TC526206]	A_72_P435634	A_72_P435634	NULL	NULL	LOC100512313
38544	KIAA1671	A_72_P060096	CGTGCGAACAGTTTGCTTGAAAGTATCTGATCATCTCAGGTTATCTTATCCCTACCCAAG	AK232630	AK232630	Sus scrofa mRNA, clone:LVR010102C10, expressed in liver [AK232630]	14	45896773	45896832	+	60	ENSSSCG00000009953		14	45824560	45896852	+	exon	ENSBTAG00000044022	ENSMUSG00000051339	2900026A02Rik				38544	A_72_P060096	AK389937	XM_003359141	AK389937	Ssc.30987					TC588742	Sus scrofa mRNA, clone: BFLT10007G11, expressed in brain (frontal lobe). [AK389937]	A_72_P060096	A_72_P060096	NULL	NULL	LOC100152213
2129	KIAA1919	A_72_P200147	GTCTAGCTCTGAGCTAAATGACTATGAGGAAGAGAATGAAGACGACGATGCAGAAAAATG	CV873047	CV873047	PDUts1109H09 Porcine testis cDNA library I Sus scrofa cDNA clone PDUts1109H09 5' similar to homologue to ref [CV873047]	1	86680216	86680275	-	60	ENSSSCG00000004419	KIAA1919	1	86680011	86688165	-	exon	ENSG00000173214	KIAA1919	ENSBTAG00000009243	KIAA1919			2129	A_72_P200147	XM_003121369	XM_003121369	XM_003121369	Ssc.95183	100515422	LOC100515422	sodium-dependent glucose transporter 1-like		TC550858	PREDICTED: Sus scrofa sodium-dependent glucose transporter 1-like (LOC100515422), mRNA [XM_003121369]	A_72_P200147	A_72_P200147	ENSSSCG00000004419	Sodium-dependent glucose transporter 1 [Source:UniProtKB/Swiss-Prot	0
12100	KIF1B	A_72_P351438	TTTTACCAATGAGGACACTGCTGCCTGGAGTAGTTATTAGTTTGCCGCTGAGTAAGAACC	AK233432	AK233432	Sus scrofa mRNA, clone:LVRM10147F04, expressed in liver [AK233432]	6	64497532	64497588	+	57	ENSSSCG00000003401	KIF1B	6	64444216	64593489	+	intron	ENSG00000054523	KIF1B	ENSBTAG00000004966	KIF1B	ENSMUSG00000063077	Kif1b	12100	A_72_P351438	AK233432		AK233432						TC625857	Sus scrofa mRNA, clone:LVRM10147F04, expressed in liver. [AK233432]	A_72_P351438	A_72_P351438	NULL	NULL	0
30193	KIF1B	A_72_P395033	AGCAGTTGTAGATTCTATTCAACCCCTAACCTGTGAACCTCCATATACTGCAAGCACAGC	TC268815	TC268815	Unknown	6	64510295	64510354	+	60	ENSSSCG00000003401	KIF1B	6	64444216	64593489	+	intron	ENSG00000054523	KIF1B	ENSBTAG00000004966	KIF1B	ENSMUSG00000063077	Kif1b	30193	A_72_P395033	TC559704								TC559704	Rep: Endonuclease/reverse transcriptase - Sus scrofa (Pig), partial (3%) [TC559704]	A_72_P395033	A_72_P395033	NULL	NULL	0
8878	KIF1C	A_72_P375673	TAGCAGGTAAAATTTTGATGTTTTCCCAGAAAGCCTCTTTGCCAATCTGGTTTACAAAAA	BF444493	BF444493	262385 MARC 2PIG Sus scrofa cDNA 5', mRNA sequence [BF444493]	12	53981403	53981462	-	60	ENSSSCG00000017900	KIF1C	12	53966168	53993410	-	intron	ENSG00000129250	KIF1C	ENSBTAG00000001349	KIF1C	ENSMUSG00000020821	Kif1c	8878	A_72_P375673	BF444493		BF444493	Ssc.50518					TC571543	262385 MARC 2PIG Sus scrofa cDNA 5', mRNA sequence [BF444493]	A_72_P375673	A_72_P375673	ENSSSCG00000017900	Kinesin-like protein KIF1C [Source:UniProtKB/Swiss-Prot	0
36458	ST3GAL4	A_72_P088786	GGATTCCATGGAGGAGGGGACCTAAAAGATATTACGTTTATCATTAAACTATTTTTCCTA	ST3GAL-IV	NM_213757	Sus scrofa alpha2,3-sialyltransferase (ST3GAL-IV), mRNA [NM_213757]	9	59323599	59323658	+	60	ENSSSCG00000015234	KIRREL3	9	59333127	59461175	-	downstream	ENSBTAG00000006804	KIRREL3					36458	A_72_P088786	NM_213757	NM_213757	NM_213757	Ssc.4387	396602	ST3GAL4	ST3 beta-galactoside alpha-2,3-sialyltransferase 4	ENSSSCT00000016598	TC520812	Sus scrofa ST3 beta-galactoside alpha-2,3-sialyltransferase 4 (ST3GAL4), mRNA [NM_213757]	A_72_P088786	A_72_P088786	ENSSSCG00000015232	Alpha-2,3-sialyltransferase IV [Source:UniProtKB/TrEMBL	0
29418	ST3GAL4	A_72_P196782	GAGCACTGGCACAGGGATTCCATGGAGGAGGGGACCTAAAAGATATTACGTTTATCATTA	ST3GAL-IV	NM_213757	Sus scrofa alpha2,3-sialyltransferase (ST3GAL-IV), mRNA [NM_213757]	9	59323585	59323644	+	60	ENSSSCG00000015234	KIRREL3	9	59333127	59461175	-	downstream	ENSBTAG00000006804	KIRREL3					29418	A_72_P196782	NM_213757	NM_213757	NM_213757	Ssc.4387	396602	ST3GAL4	ST3 beta-galactoside alpha-2,3-sialyltransferase 4	ENSSSCT00000016598	TC526932	Sus scrofa ST3 beta-galactoside alpha-2,3-sialyltransferase 4 (ST3GAL4), mRNA [NM_213757]	A_72_P196782	A_72_P196782	ENSSSCG00000015232	Alpha-2,3-sialyltransferase IV [Source:UniProtKB/TrEMBL	0
1255	KIT	A_72_P165111	TCATGTTCACATATTTGAGGGGGGAAAACCCGCAAGGTGTAGTTTCTGGATACAATCCTG	KIT	NM_001044525	Sus scrofa v-kit Hardy-Zuckerman 4 feline sarcoma viral oncogene homolog (KIT), mRNA [NM_001044525]	8	43601283	43601342	+	60	ENSSSCG00000008842	KIT	8	43550236	43602062	+	exon	ENSG00000157404	KIT	ENSBTAG00000002699	KIT	ENSMUSG00000005672	Kit	1255	A_72_P165111	NM_001044525	NM_001044525	NM_001044525	Ssc.41222	396810	KIT	v-kit Hardy-Zuckerman 4 feline sarcoma viral oncogene homolog		TC624263	Sus scrofa v-kit Hardy-Zuckerman 4 feline sarcoma viral oncogene homolog (KIT), mRNA [NM_001044525]	A_72_P165111	A_72_P165111	ENSSSCG00000008842	Mast/stem cell growth factor receptor Precursor (SCFR)(EC 2.7.10.1)(Proto-oncogene tyrosine-protein kinase Kit)(c-kit)(CD117 antigen) [Source:UniProtKB/Swiss-Prot	0
39962	KLF3	A_72_P419349	TGGGTCACCAAGCATTGATCGAAGGGATGCCACAAAAATATTTGCCCAGTAATGGTAGAA	TC256838	TC256838	KLF3_HUMAN (P57682) Kruppel-like factor 3 (Basic kruppel-like factor) (CACCC-box-binding protein BKLF) (TEF-2), complete [TC256838]	8	31536602	31536658	+	57	ENSSSCG00000022270	KLF3	8	31513438	31539470	+	exon	ENSG00000109787	KLF3	ENSBTAG00000017488	KLF3	ENSMUSG00000029178	Klf3	39962	A_72_P419349	NM_001134352	NM_001134352	NM_001134352	Ssc.26233	100174960	KLF3	Kruppel-like factor 3 (basic)		TC532398	Sus scrofa Kruppel-like factor 3 (basic) (KLF3), mRNA [NM_001134352]	A_72_P419349	A_72_P419349	ENSSSCG00000008775	Kruppel-like factor 3 [Source:UniProtKB/TrEMBL	0
24260	KLF9	A_72_P157696	AGCTCTGATGCACTCTTGTTTTTACGTGTGCTATAAGATGTGGTGTGTAAACGTGTGGGG	DT324725	DT324725	SusFleck_BF_0057_0060_5_pCNS_L09 SusFleck Backfat Sus scrofa cDNA clone 0057_0060_L09 5', mRNA sequence [DT324725]	1	250055699	250055758	+	60	ENSSSCG00000021646	KLF9	1	250030153	250057245	+	exon	ENSG00000119138	KLF9	ENSBTAG00000016229	KLF9	ENSMUSG00000033863	Klf9	24260	A_72_P157696	AK390727		AK390727	Ssc.16104					TC557971	Sus scrofa mRNA, clone: BKFL10071H05, expressed in backfat. [AK390727]	A_72_P157696	A_72_P157696	NULL	NULL	LOC100515184
18985	KLHDC2	A_72_P255852	GAACTGAATGATCTGTTCTCTAGGTCTTTGTTAGCAATAAAAGTCTTATGGGAGATGAGT	TC239124	TC239124	CR457205 {Homo sapiens} (exp=-1; wgp=0; cg=0), partial (22%) [TC239124]	1	199956773	199956832	-	60	ENSSSCG00000005009	KLHDC2	1	199945901	199957892	+	intron	ENSG00000165516	KLHDC2	ENSBTAG00000004933	KLHDC2	ENSMUSG00000020978	Klhdc2	18985	A_72_P255852	TC519242								TC519242	Rep: Kelch domain-containing protein 2 - Bos taurus (Bovine), partial (22%) [TC519242]	A_72_P255852	A_72_P255852	NULL	NULL	0
17244	Kras	A_72_P198682	GTACGTGCTGTGAAGTGATCTGAAATTTGTAATATTTTTGTCATGAACTGTACTGCTCCT	TC249457	TC249457	Unknown	5	52270057	52270116	+	60	ENSSSCG00000026969	KRAS	5	52229480	52271842	+	exon	ENSBTAG00000009778	KRAS					17244	A_72_P198682	TC532092								TC532092		A_72_P198682	A_72_P198682	ENSSSCG00000000561	H-ras Fragment [Source:UniProtKB/TrEMBL	0
12095	KRT10	A_72_P069606	AAGAAACACTACTACTAAACCGCATCAGAGGAAAGAGTCTCCCCTCACACAGGCCATTAT	EW205253	EW205253	rfhi4004b_a4.y1 fhi Sus scrofa cDNA 5', mRNA sequence [EW205253]	12	21842301	21842361	-	55	ENSSSCG00000028522	KRT10	12	21842637	21846419	-	downstream	ENSG00000186395	KRT10	ENSBTAG00000020824	KRT10	ENSMUSG00000019761	Krt10	12095	A_72_P069606	AK397271	XM_003131460	AK397271	Ssc.56833					TC613470	Sus scrofa mRNA, clone: SKNB10044H12, expressed in skin. [AK397271]	A_72_P069606	A_72_P069606	ENSSSCG00000017461	Keratin, type I cytoskeletal 28 (Cytokeratin-28)(CK-28)(Keratin-28)(K28)(Type I inner root sheath-specific keratin-K25irs4) [Source:UniProtKB/Swiss-Prot	0
3632	KTI12	A_72_P286184	GGCTAATTCACTCATACTTTCCTGAATGCCTGTGCCAGATCTTGAGCATAATTTGAGACT	AK239449	AK239449	Sus scrofa mRNA, clone:THY010104E05, expressed in thymus [AK239449]	6	147859904	147859963	+	60	ENSSSCG00000003868	KTI12	6	147858866	147859795	+	downstream	ENSG00000198841	KTI12	ENSMUSG00000073775	Kti12			3632	A_72_P286184	AK236002		AK236002	Ssc.48263					TC534639	Sus scrofa mRNA, clone:OVRM10134H04, expressed in ovary. [AK236002]	A_72_P286184	A_72_P286184	ENSSSCG00000003867	Thioredoxin domain-containing protein 12 Precursor (EC 1.8.4.2)(Thioredoxin-like protein p19)(Endoplasmic reticulum protein ERp19)(ERp18)(hTLP19) [Source:UniProtKB/Swiss-Prot	0
29672	LAMA2	A_72_P349395	GCTGAGAAATGGATTGCCCTACTTCAGTTATGACTTAGGAAGTGGTGACACCAACACCAT	DT324398	DT324398	SusFleck_BFN_0001_0004_5_pCNS_G04 SusFleck Backfat Normalized Sus scrofa cDNA clone 0001_0004_G04 5', mRNA sequence [DT324398]	1	37218362	37218421	-	60	ENSSSCG00000004207		1	37207702	37509944	-	exon							29672	A_72_P349395	ENSSSCT00000004648	XM_001926517	XM_003121209	Ssc.81920	100525900	LOC100525900	laminin subunit alpha-2-like	ENSSSCT00000004648	TC531708	PREDICTED: Sus scrofa laminin subunit alpha-2-like (LOC100525900), mRNA [XM_003121209]	A_72_P349395	A_72_P349395	ENSSSCG00000004207	Laminin subunit alpha-2 Precursor (Laminin M chain)(Merosin heavy chain) [Source:UniProtKB/Swiss-Prot	0
33125	LAMC1	A_72_P360363	CTTTACTCTAAAATTTCTAATGGCAGGATCTGAGTTGTAAGGAGGAGGGACGGCTTCAGG	TC274946	TC274946	LAMC1_MOUSE (P02468) Laminin gamma-1 chain precursor (Laminin B2 chain), partial (4%) [TC274946]	9	136553932	136553991	-	60	ENSSSCG00000015555	LAMC1	9	136548464	136668804	-	intron	ENSG00000135862	LAMC1	ENSBTAG00000011966	LAMC1	ENSMUSG00000026478	Lamc1	33125	A_72_P360363	TC571224								TC571224	Rep: Laminin subunit gamma-1 precursor - Mus musculus (Mouse), partial (4%) [TC571224]	A_72_P360363	A_72_P360363	ENSSSCG00000015555	Laminin subunit gamma-1 Precursor (Laminin B2 chain) [Source:UniProtKB/Swiss-Prot	0
31852	Dnajb14	A_72_P426229	CTTTCCGTCTCTGCAGTTTATCTCAATATATGAATAAAAAGAAGGTCTGTTCTCACTGTA	TC252617	TC252617	Unknown	8	129802703	129802762	+	56	ENSSSCG00000009176	LAMTOR3	8	129804996	129822001	+	upstream	ENSG00000109270	LAMTOR3	ENSBTAG00000007923	LAMTOR3			31852	A_72_P426229	TC596078								TC596078	Rep: SJCHGC01974 protein - Schistosoma japonicum (Blood fluke), partial (14%) [TC596078]	A_72_P426229	A_72_P426229	NULL	NULL	0
8970	LAPTM5	A_72_P348403	GATCTACATGTTCAAGTGTGTGTGGCGATGCTACAGATTCATCAAGTACATGAACTCGGC	TC264557	TC264557	LAPM5_PONPY (Q5REZ0) Lysosomal-associated multitransmembrane protein, partial (89%) [TC264557]	6	81071580	81071639	-	60	ENSSSCG00000025034	LAPTM5	6	81070177	81095159	-	exon	ENSG00000162511	LAPTM5	ENSBTAG00000005477	LAPTM5	ENSMUSG00000028581	Laptm5	8970	A_72_P348403	AK400077	XM_003356262	AK400077						TC542101	Sus scrofa mRNA, clone: HTMT10148C03, expressed in hypothalamus. [AK400077]	A_72_P348403	A_72_P348403	NULL	NULL	0
9045	LAPTM5	A_72_P372648	TCCATTTGTGGGACTAAATCCACAGGTTAGTTCAGTCAGAACAAGACAAACCCTTTGCTG	BX923266	BX923266	BX923266 Sus Scrofa library (scan) Sus scrofa cDNA clone scan0011.i.05 5prim, mRNA sequence [BX923266]	6	81069101	81069160	-	56	ENSSSCG00000025034	LAPTM5	6	81070177	81095159	-	downstream	ENSG00000162511	LAPTM5	ENSBTAG00000005477	LAPTM5	ENSMUSG00000028581	Laptm5	9045	A_72_P372648	AK400077	XM_003356262	AK400077						TC602796	Sus scrofa mRNA, clone: HTMT10148C03, expressed in hypothalamus. [AK400077]	A_72_P372648	A_72_P372648	NULL	NULL	LAPTM5
27981	LAT2	A_72_P135671	AACACGAGTCAAAATGCCTCATCCAACCAAAAATGTCTCAATAAACTGTTCCAGTTTAAG	AK231486	AK231486	Sus scrofa mRNA, clone:ITT010079E07, expressed in intestine [AK231486]	3	11055256	11055315	+	60	ENSSSCG00000027487	LAT2	3	11037022	11055319	+	exon	ENSG00000086730	LAT2	ENSBTAG00000045767	LAT2	ENSMUSG00000040751	Lat2	27981	A_72_P135671	NM_001243411	NM_001243411	NM_001243411	Ssc.70109	100627864	LAT2	linker for activation of T cells family, member 2		TC593051	Sus scrofa linker for activation of T cells family, member 2 (LAT2), mRNA [NM_001243411]	A_72_P135671	A_72_P135671	NULL	NULL	0
29413	LAT2	A_72_P203682	TCGTGATGGATAAGCTTGCACAGTTAACTTATAGAGGTGGGACTGTATGTAACGCTCTGC	AK231486	AK231486	Sus scrofa mRNA, clone:ITT010079E07, expressed in intestine [AK231486]	3	11054899	11054958	+	60	ENSSSCG00000027487	LAT2	3	11037022	11055319	+	exon	ENSG00000086730	LAT2	ENSBTAG00000045767	LAT2	ENSMUSG00000040751	Lat2	29413	A_72_P203682	NM_001243411	NM_001243411	NM_001243411	Ssc.70109	100627864	LAT2	linker for activation of T cells family, member 2		TC527306	Sus scrofa linker for activation of T cells family, member 2 (LAT2), mRNA [NM_001243411]	A_72_P203682	A_72_P203682	NULL	NULL	0
1648	LCLAT1	A_72_P288874	CTGCAAGGTGTCTCTTAGGTAAAAGTCTCTTTTTGCTATTCACTGGGAGAAAAATGATTT	CF791430	CF791430	879627 MARC 4PIG Sus scrofa cDNA 5', mRNA sequence [CF791430]	3	115311976	115312035	+	60	ENSSSCG00000025901	LCLAT1	3	115371533	115541170	+	upstream	ENSG00000172954	LCLAT1	ENSBTAG00000005014	LCLAT1	ENSMUSG00000054469	Lclat1	1648	A_72_P288874	CF791430		CF791430	Ssc.15411					TC540870	879627 MARC 4PIG Sus scrofa cDNA 5', mRNA sequence [CF791430]	A_72_P288874	A_72_P288874	NULL	NULL	0
44721	LDLRAD2	A_72_P378283	AGAAGGGACCCTCCTGTGGTTTTTGTCTTGATCTTTCTTAATAAACGGTGCTATCCCTGC	AK240407	AK240407	Sus scrofa mRNA, clone:UTR010064E04, expressed in uterus [AK240407]	6	73858939	73858998	+	60	ENSSSCG00000003515	LDLRAD2	6	73859355	73864764	-	downstream	ENSG00000187942	LDLRAD2	ENSBTAG00000001784	LDLRAD2	ENSMUSG00000094035	Ldlrad2	44721	A_72_P378283	AK345133	XM_003356184	AK345133	Ssc.5147					TC568527	Sus scrofa mRNA, clone:ITT010066H11, expressed in small intestine. [AK345133]	A_72_P378283	A_72_P378283	ENSSSCG00000003514	Basement membrane-specific heparan sulfate proteoglycan core protein Precursor (HSPG)(Perlecan)(PLC) [Source:UniProtKB/Swiss-Prot	0
11948	LETM1	A_72_P327658	CTTTGAAGTGGTTCTTAGAGACAGATCTAATATTTTGTCTGGAATAAATCGGAAGCTTCA	AK234130	AK234130	Sus scrofa mRNA, clone:OVR010010F02, expressed in ovary [AK234130]	8	349643	349702	-	60	ENSSSCG00000008675	LETM1	8	349632	375849	-	exon	ENSG00000168924	LETM1	ENSBTAG00000020108	LETM1	ENSMUSG00000005299	Letm1	11948	A_72_P327658	NM_001244948	NM_001244948	NM_001244948	Ssc.18737	100514302	LETM1	leucine zipper-EF-hand containing transmembrane protein 1	ENSSSCT00000009492	TC538293	Sus scrofa leucine zipper-EF-hand containing transmembrane protein 1 (LETM1), nuclear gene encoding mitochondrial protein, mRNA [NM_001244948]	A_72_P327658	A_72_P327658	ENSSSCG00000008675	LETM1 and EF-hand domain-containing protein 1, mitochondrial Precursor (Leucine zipper-EF-hand-containing transmembrane protein 1) [Source:UniProtKB/Swiss-Prot	0
34358	LGALS1	A_72_P073421	ACAGCAACAACCTGTGCCTGCACTTCAACCCTCGCTTCGACATGCACGGAGACATTAACA	LGALS1	EH007645	PIC-B-1040 Sus Scrofa Adipocyte Zap Express Library Before differentiation Sus scrofa cDNA clone SS-AB-4-1a-T3_G07, mRNA sequence [EH007645]	5	7642903	7642962	-	60	ENSSSCG00000000125	LGALS1	5	7642312	7646221	-	exon	ENSG00000100097	LGALS1	ENSBTAG00000015089	LGALS1	ENSMUSG00000068220	Lgals1	34358	A_72_P073421	NM_001001867	NM_001001867	NM_001001867	Ssc.1320	414915	LGALS1	lectin, galactoside-binding, soluble, 1	ENSSSCT00000000131	TC601305	Sus scrofa lectin, galactoside-binding, soluble, 1 (LGALS1), mRNA [NM_001001867]	A_72_P073421	A_72_P073421	ENSSSCG00000000125	Galectin-1 (Lectin galactoside-binding soluble 1) [Source:UniProtKB/Swiss-Prot	0
4971	LGALS3	A_72_P053466	CTGGTGACATAACTCTCACCAGTGCTTCACACACTATGATTAATCTTAAATGGGCAGATA	LGALS3	NM_001097501	Sus scrofa lectin, galactoside-binding, soluble, 3 (LGALS3), mRNA [NM_001097501]	1	204973915	204973975	+	55	ENSSSCG00000005055	LGALS3	1	204956631	204974124	+	exon	ENSG00000131981	LGALS3	ENSMUSG00000050335	Lgals3			4971	A_72_P053466	NM_001097501	NM_001097501	NM_001097501	Ssc.48519	100038033	LGALS3	lectin, galactoside-binding, soluble, 3	ENSSSCT00000005572	TC588810	Sus scrofa lectin, galactoside-binding, soluble, 3 (LGALS3), mRNA [NM_001097501]	A_72_P053466	A_72_P053466	ENSSSCG00000005055	Lectin galactoside-binding soluble 3 [Source:UniProtKB/TrEMBL	0
39955	LGALS3	A_72_P072386	ACATAACTCTCACCAGTGCTTCACACACTATGATATAATCTTAAATGGGCAGATACTTTT	LGALS3	NM_001097501	Sus scrofa lectin, galactoside-binding, soluble, 3 (LGALS3), mRNA [NM_001097501]	1	204973921	204973980	+	60	ENSSSCG00000005055	LGALS3	1	204956631	204974124	+	exon	ENSG00000131981	LGALS3	ENSMUSG00000050335	Lgals3			39955	A_72_P072386	NM_001097501	NM_001097501	NM_001097501	Ssc.48519	100038033	LGALS3	lectin, galactoside-binding, soluble, 3	ENSSSCT00000005572	TC571962	Sus scrofa lectin, galactoside-binding, soluble, 3 (LGALS3), mRNA [NM_001097501]	A_72_P072386	A_72_P072386	ENSSSCG00000005055	Lectin galactoside-binding soluble 3 [Source:UniProtKB/TrEMBL	0
27689	LGALS3	A_72_P211702	CTCTCACCAGTGCTTCACACACTATGATATAATCTTAAATGGGCAGATACTTTTTAAAGA	LGALS3	NM_001097501	Sus scrofa lectin, galactoside-binding, soluble, 3 (LGALS3), mRNA [NM_001097501]	1	204973927	204973986	+	60	ENSSSCG00000005055	LGALS3	1	204956631	204974124	+	exon	ENSG00000131981	LGALS3	ENSMUSG00000050335	Lgals3			27689	A_72_P211702	NM_001097501	NM_001097501	NM_001097501	Ssc.48519	100038033	LGALS3	lectin, galactoside-binding, soluble, 3	ENSSSCT00000005572	TC571962	Sus scrofa lectin, galactoside-binding, soluble, 3 (LGALS3), mRNA [NM_001097501]	A_72_P211702	A_72_P211702	ENSSSCG00000005055	Lectin galactoside-binding soluble 3 [Source:UniProtKB/TrEMBL	0
29974	LIMS1	A_72_P046271	TGGACTTCTAGGGGGAAAATTATTGATCTTAACAAAAATTGCTGAAATATTGCTTCGCCT	DB790438	DB790438	DB790438 full-length enriched swine cDNA library, adult adrenal gland Sus scrofa cDNA clone ADR010101A03 5', mRNA sequence [DB790438]	3	49811763	49811822	+	60	ENSSSCG00000008137	LIMS1	3	49791512	49811977	+	exon	ENSBTAG00000010971	MGC142792	ENSMUSG00000019920	Lims1			29974	A_72_P046271	NM_001243858	NM_001243858	NM_001243858	Ssc.24149	100511559	LIMS1	LIM and senescent cell antigen-like domains 1		TC597579	Sus scrofa LIM and senescent cell antigen-like domains 1 (LIMS1), mRNA [NM_001243858]	A_72_P046271	A_72_P046271	NULL	NULL	LOC100511559
30557	LMBRD1	A_72_P228297	GTGCCTTTGGGTCTCTATAGAGTAATGTGGAATTTTCAAGTGTCTATATCTGATTTCTAA	TC251769	TC251769	BC027774 Lmbrd1 protein {Mus musculus} (exp=-1; wgp=0; cg=0), partial (70%) [TC251769]	1	56034728	56034787	-	60	ENSSSCG00000004272	LMBRD1	1	56033199	56143090	-	exon	ENSG00000168216	LMBRD1	ENSBTAG00000016164	LMBRD1	ENSMUSG00000073725	Lmbrd1	30557	A_72_P228297	ENSSSCT00000004721	XM_001927266	XM_001927266	Ssc.1211	100153685	LMBRD1	LMBR1 domain containing 1	ENSSSCT00000004721	TC551350	LMBR1 domain containing 1 [Source:HGNC Symbol;Acc:23038] [ENSSSCT00000004721]	A_72_P228297	A_72_P228297	ENSSSCG00000004272	Probable lysosomal cobalamin transporter (LMBR1 domain-containing protein 1)(Nuclear export signal-interacting protein)(HDAg-L-interacting protein NESI) [Source:UniProtKB/Swiss-Prot	0
24043	LMF1	A_72_P277904	GTCACTGTGCTGTGCAACAGAAAATTGACAGAACCCTGTAAACTAGCTCTAATGAAAAAA	TC274263	TC274263	HUMTNL12 ORF2 {Homo sapiens} (exp=-1; wgp=0; cg=0), partial (10%) [TC274263]	3	41553681	41553740	+	60	ENSSSCG00000008009	LMF1	3	41548506	41564662	-	intron	ENSG00000103227	LMF1	ENSBTAG00000019745	LMF1	ENSMUSG00000002279	Lmf1	24043	A_72_P277904	TC532990								TC532990	Rep: Endonuclease/reverse transcriptase - Sus scrofa (Pig), partial (25%) [TC532990]	A_72_P277904	A_72_P277904	NULL	NULL	LOC100516944
15188	LMO4	A_72_P030541	CAATGTATGTATATGCATGTAAGTGTTTTTGTCCTGATGTTGCTACTCCCATGGCAAAGG	LMO4	NM_001112686	Sus scrofa LIM domain only 4 (LMO4), mRNA [NM_001112686]	4	141341709	141341768	-	60	ENSSSCG00000006928	LMO4	4	141341709	141354291	-	exon	ENSG00000143013	LMO4	ENSBTAG00000000305	LMO4	ENSMUSG00000028266	Lmo4	15188	A_72_P030541	NM_001112686	NM_001112686	NM_001112686	Ssc.9714	100127155	LMO4	LIM domain only 4	ENSSSCT00000007590	TC518366	Sus scrofa LIM domain only 4 (LMO4), mRNA [NM_001112686]	A_72_P030541	A_72_P030541	ENSSSCG00000006928	LIM domain only 4 [Source:RefSeq peptide	0
13262	LMTK2	A_72_P126986	CATTTAGCAGGGCTCAGTGAAGACTTAGCCAAAGGAATACAGGGAAGAAGGTTTAAAAAA	AK237686	AK237686	Sus scrofa mRNA, clone:SPL010080C02, expressed in spleen [AK237686]	3	5409944	5410003	+	60	ENSSSCG00000007599	LMTK2	3	5427990	5468517	+	upstream	ENSG00000164715	LMTK2	ENSBTAG00000004135	LMTK2	ENSMUSG00000038970	Lmtk2	13262	A_72_P126986	AK343288		AK343288	Ssc.48234						Sus scrofa mRNA, clone:ADR010026H07, expressed in adrenal gland. [AK343288]	A_72_P126986	A_72_P126986	ENSSSCG00000007599	Serine/threonine-protein kinase LMTK2 Precursor (EC 2.7.11.1)(Lemur tyrosine kinase 2)(Serine/threonine protein kinase KPI-2)(Kinase/phosphatase/inhibitor 2)(Apoptosis-associated tyrosine kinase 2)(Brain-enriched kinase)(hBREK)(CDK5/p35-regulated kinase)(CPRK) [Source:UniProtKB/Swiss-Prot	0
32865	LNPEP	A_72_P427689	AACAAAGAGCCATCAGAATAGTTCTGGGTACATAGAGGGAATTGAGCTGCATCAGTCCTC	TC287112	TC287112	Q4SP41_TETNG (Q4SP41) Chromosome 15 SCAF14542, whole genome shotgun sequence, partial (54%) [TC287112]	2	107465215	107465271	+	57	ENSSSCG00000014173	LNPEP	2	107369918	107462862	+	downstream	ENSG00000113441	LNPEP	ENSBTAG00000019900	LNPEP	ENSMUSG00000023845	Lnpep	32865	A_72_P427689	TC596408								TC596408	Rep: Insulin-regulated aminopeptidase - Sus scrofa (Pig), complete [TC596408]	A_72_P427689	A_72_P427689	ENSSSCG00000014173	Insulin-regulated aminopeptidase [Source:UniProtKB/TrEMBL	0
22286	Fip1l1	A_72_P209837	GCCTCTTGTGTATAGTAGTGCCAGAAATAGATACTCTAAATCTTGTTATTTTTCTGGATC	TC280046	TC280046	BC011543 FIP1L1 protein {Homo sapiens} (exp=-1; wgp=0; cg=0), partial (47%) [TC280046]	8	42351730	42351788	+	59	ENSSSCG00000008838	LNX1	8	42351098	42528575	-	exon	ENSG00000072201	LNX1	ENSBTAG00000020658	LNX1	ENSMUSG00000029228	Lnx1	22286	A_72_P209837	ENSSSCT00000009673	XM_003128978	AK395642	Ssc.83877				ENSSSCT00000009673	TC581933	FIP1 like 1 (S. cerevisiae) [Source:HGNC Symbol;Acc:19124] [ENSSSCT00000009673]	A_72_P209837	A_72_P209837	ENSSSCG00000008837	Pre-mRNA 3'-end-processing factor FIP1 (Factor interacting with PAP)(FIP1-like 1)(hFip1)(Rearranged in hypereosinophilia) [Source:UniProtKB/Swiss-Prot	0
16193	SPG20	A_72_P319793	ATTTCAGAAAGACGGAATTGGTGGAGCCTTTCCCTAGGGCCAAGGATGATGTACTAGTTA	DN126201	DN126201	1140115 MARC 4PIG Sus scrofa cDNA 5', mRNA sequence [DN126201]	11	12281291	12281350	+	60	ENSSSCG00000024635		11	12264417	12281396	+	exon							16193	A_72_P319793	TC564620	XM_001926478	XM_001926478	Ssc.23990					TC564620	Rep: Chromosome chr14 scaffold_21, whole genome shotgun sequence - Vitis vinifera (Grape), partial (20%) [TC531476]	A_72_P319793	A_72_P319793	NULL	NULL	SPG20
20608	TC265825	A_72_P002701	GTGAAGGCATAGTCCTTTAGCTCTATGGGTGTTCGAAGTACATTTATATCCAAATGTTAA	TC265825	TC265825	Unknown	14	137527024	137527083	-	60	ENSSSCG00000010655		14	137528961	137593060	-	downstream							20608	A_72_P002701	BX672082		BX672082	Ssc.83792					TC554443	BX672082 Sus Scrofa library (scac) Sus scrofa cDNA clone scac0036.a.21 5prim, mRNA sequence [BX672082]	A_72_P002701	A_72_P002701	ENSSSCG00000010655	GDNF family receptor alpha-1 Precursor (GFR-alpha-1)(GDNF receptor alpha)(GDNFR-alpha)(TGF-beta-related neurotrophic factor receptor 1)(RET ligand 1) [Source:UniProtKB/Swiss-Prot	0
36178	ZAK	A_72_P148401	GCAGTTGTCTTTTGAAAAACCGAAAAGCATTATTTTTCTGCTGACAGATAAGCAGTACCA	TC297184	TC297184	AB208974 Plaucible mixed-lineage kinase protein variant {Homo sapiens} (exp=-1; wgp=0; cg=0), partial (8%) [TC297184]	15	88506529	88506588	+	60	ENSSSCG00000015960		15	88505944	88690361	+	intron	ENSG00000091436	AC013461.1	ENSBTAG00000001083	ZAK	ENSMUSG00000004085	B230120H23Rik	36178	A_72_P148401											A_72_P148401	A_72_P148401	ENSSSCG00000015960	Mitogen-activated protein kinase kinase kinase MLT (EC 2.7.11.25)(MLK-like mitogen-activated protein triple kinase)(Sterile alpha motif- and leucine zipper-containing kinase AZK)(Leucine zipper- and sterile alpha motif-containing kinase)(Mixed lineage kinase-related kinase)(MLK-related kinase)(MRK)(Cervical cancer suppressor gene 4 protein)(HCCS-4) [Source:UniProtKB/Swiss-Prot	0
5301	ZAK	A_72_P262342	ATGGCTGTGCAACAATGTGAATGCACTTAATGTGTTGTACACTTAAATGGTTAAAATGGT	TC278097	TC278097	Unknown	15	88523499	88523558	+	60	ENSSSCG00000015960		15	88505944	88690361	+	intron	ENSG00000091436	AC013461.1	ENSBTAG00000001083	ZAK	ENSMUSG00000004085	B230120H23Rik	5301	A_72_P262342	TC577743								TC577743	Rep: Uncharacterized protein ENSP00000382756 - Homo sapiens (Human), partial (23%) [TC577743]	A_72_P262342	A_72_P262342	ENSSSCG00000015960	Mitogen-activated protein kinase kinase kinase MLT (EC 2.7.11.25)(MLK-like mitogen-activated protein triple kinase)(Sterile alpha motif- and leucine zipper-containing kinase AZK)(Leucine zipper- and sterile alpha motif-containing kinase)(Mixed lineage kinase-related kinase)(MLK-related kinase)(MRK)(Cervical cancer suppressor gene 4 protein)(HCCS-4) [Source:UniProtKB/Swiss-Prot	0
42739	C14orf43	A_72_P426029	TGTGTGTTTGCTGCCTGTGGCACCCTTTTTTAAAAGACTGTTACATATTAAAATAGTGTA	DN109035	DN109035	1106594 MARC 4PIG Sus scrofa cDNA 5', mRNA sequence [DN109035]	7	102680517	102680576	+	60	ENSSSCG00000002345		7	102665568	102680830	+	exon	ENSBTAG00000009272	C14orf43					42739	A_72_P426029	DN109035		DN109035	Ssc.42110					TC582724	1106594 MARC 4PIG Sus scrofa cDNA 5', mRNA sequence [DN109035]	A_72_P426029	A_72_P426029	NULL	NULL	0
7999	CTBP2	A_72_P011101	AATAGGAAGATTTAAGTCCTACGAGATGGGGAGACCACTGCGAGCATAGGATTGAAGACA	AK235872	AK235872	Sus scrofa mRNA, clone:OVRM10121F06, expressed in ovary [AK235872]	14	145881447	145881506	-	60	ENSSSCG00000010739		14	145881322	145914559	-	exon	ENSBTAG00000003397	CTBP2	ENSMUSG00000030970	Ctbp2			7999	A_72_P011101	ENSSSCT00000011751	XM_003483573	AK235872	Ssc.20400	100154421	LOC100154421	ribeye	ENSSSCT00000011751	TC553398	Uncharacterized protein [Source:UniProtKB/TrEMBL;Acc:F1SDN6] [ENSSSCT00000011751]	A_72_P011101	A_72_P011101	ENSSSCG00000010739	NULL	LOC100154421
831	RNLS	A_72_P265957	TCTCCCCCCAGATAATTTCCAATCAAAGTAAGAGTTGATGTTCAAAAACCTTTCTTATCC	TC287902	TC287902	RENAL_HUMAN (Q5VYX0) Renalase precursor , partial (16%) [TC287902]	14	109302638	109302697	-	60	ENSSSCG00000010441		14	109299788	109374966	-	intron							831	A_72_P265957	ENSSSCT00000011426	XM_001928372	XM_001928372	Ssc.40177	100155046	LOC100155046	renalase	ENSSSCT00000011426	TC597897	renalase, FAD-dependent amine oxidase [Source:HGNC Symbol;Acc:25641] [ENSSSCT00000011426]	A_72_P265957	A_72_P265957	ENSSSCG00000010441	Renalase Precursor (EC 1.4.-.-) [Source:UniProtKB/Swiss-Prot	0
43959	TC276920	A_72_P087956	AGCTATGTTGCTTTCAATCCTGATAAATTTTGATTGTTTATTGGAGGACATAGTCCCTCT	TC276920	TC276920	Unknown	1	310087641	310087700	-	52	ENSSSCG00000005776		1	310088015	310099565	-	downstream	ENSBTAG00000036298						43959	A_72_P087956	TC522230								TC522230	Rep: Im:7137941 protein - Danio rerio (Zebrafish) (Brachydanio rerio), partial (41%) [TC522230]	A_72_P087956	A_72_P087956	NULL	NULL	0
13078	TC269543	A_72_P122106	ATGTGAGCACAGAGAAGATAAAGTCACTGATTCTGATGGGTTGCAGGAGAGACTTTGCCA	TC269543	TC269543	Unknown	5	23072148	23072207	+	60	ENSSSCG00000028083		5	23046383	23071906	+	downstream							13078	A_72_P122106	TC599423								TC599423	Rep: Deleted in lung and esophageal cancer protein 1 (Deleted in lung cancer protein 1) (DLC-1). - Canis familiaris, partial (3%) [TC599423]	A_72_P122106	A_72_P122106	NULL	NULL	0
34138	RNASET2	A_72_P406908	GCATCCCTGCTGGTCTGTGAATGGACTTCCCCTACTTTATTAAAACTGCTTTTCACGTTC	AK240064	AK240064	Sus scrofa mRNA, clone:UTR010026D04, expressed in uterus [AK240064]	1	3307634	3307693	+	60	ENSSSCG00000004024		1	3289751	3306795	+	downstream	ENSBTAG00000014494	RNASET2					34138	A_72_P406908	AK392845	XM_001928085	AK392845	Ssc.71711					TC541483	Sus scrofa mRNA, clone: ITT010014D01, expressed in intestine. [AK392845]	A_72_P406908	A_72_P406908	NULL	NULL	LOC100516120
43534	EXOC4	A_72_P111726	ATCCAAGATGTTCTGCAGGTAAGGTCCTTTTACAAAAGGTGCTCTCTTGATTCAGAGTAA	AK230920	AK230920	Sus scrofa mRNA, clone:AMP010064H05, expressed in alveolar macrophage [AK230920]	18	16819379	16819438	-	60	ENSSSCG00000016544		18	16819388	16911649	-	overlap							43534	A_72_P111726	AK230920		AK230920	Ssc.40589						Sus scrofa mRNA, clone:AMP010064H05, expressed in alveolar macrophage. [AK230920]	A_72_P111726	A_72_P111726	ENSSSCG00000016544	NULL	0
30244	TC281586	A_72_P363228	GGCTTTATGTTTTTCACATGCATATATGTGTGTGTATCTTTTCCCCATCAATTGGTACAA	TC281586	TC281586	Unknown	1	146211300	146211359	-	60	ENSSSCG00000029381		1	146214579	146227195	-	downstream							30244	A_72_P363228	TC585479								TC585479		A_72_P363228	A_72_P363228	ENSSSCG00000004782	Mitotic checkpoint serine/threonine-protein kinase BUB1 beta (EC 2.7.11.1)(MAD3/BUB1-related protein kinase)(hBUBR1)(Mitotic checkpoint kinase MAD3L)(Protein SSK1) [Source:UniProtKB/Swiss-Prot	0
27509	PPP1R35	A_72_P378208	AGACCTGGAAGCTCCCTGGATTGCTAGTGCACATTTGTTAAAACGATCAGAATAAAGTGG	AK231272	AK231272	Sus scrofa mRNA, clone:ITT010027H04, expressed in intestine [AK231272]	3	7607164	7607223	-	60	ENSSSCG00000023680		3	7601747	7609086	+	exon							27509	A_72_P378208	ENSSSCT00000008392	XM_003124346	AK231272	Ssc.94341				ENSSSCT00000008392	TC523432	protein phosphatase 1, regulatory subunit 35 [Source:HGNC Symbol;Acc:28320] [ENSSSCT00000008392]	A_72_P378208	A_72_P378208	ENSSSCG00000007652	UPF0683 protein C7orf47 [Source:UniProtKB/Swiss-Prot	0
3598	setmar	A_72_P117916	ATCTTGTTATTGTGGTGCCAAATCTTGTGCCGCATTCCTGCCTTATGACAGTTCACTGTA	DB803885	DB803885	DB803885 full-length enriched swine cDNA library, adult skin Sus scrofa cDNA clone SKNB10064D10 5', mRNA sequence [DB803885]	13	67233875	67233934	+	60	ENSSSCG00000011531		13	67224767	67234400	+	exon	ENSBTAG00000018935	SETMAR	ENSMUSG00000034639	Setmar			3598	A_72_P117916	ENSSSCT00000012621	XM_003132335	AK350909	Ssc.48273	100514009	LOC100514009	histone-lysine N-methyltransferase SETMAR-like	ENSSSCT00000012621	TC550133	Uncharacterized protein [Source:UniProtKB/TrEMBL;Acc:F1SFL5] [ENSSSCT00000012621]	A_72_P117916	A_72_P117916	ENSSSCG00000011531	NULL	0
16383	TC266037	A_72_P003276	GACTTGAGTATTCTCGTTGTTACTAGATGTTGAGAGATGGAGAGGATAAGAAGTTAAAAA	TC266037	TC266037	Unknown	2	118953664	118953723	-	60	ENSSSCG00000022845		2	118923883	118961827	-	intron							16383	A_72_P003276	TC554831								TC554831		A_72_P003276	A_72_P003276	NULL	NULL	0
40372	GLIPR2	A_72_P098516	TTTTGTACTTTTCTTGCTCCGAACATCCACCCCTGGGCTTTGTGTGTTCCACATGTTTGT	AY609685	AY609685	Sus scrofa clone Clu_25395.scr.msk.p1.Contig1, mRNA sequence [AY609685]	1	264628085	264628144	-	52	ENSSSCG00000005339		1	264626894	264651249	-	exon							40372	A_72_P098516	ENSSSCT00000005878	XM_003121998	AK352242	Ssc.2056	100515356	LOC100515356	golgi-associated plant pathogenesis-related protein 1-like	ENSSSCT00000005878	TC519755	GLI pathogenesis-related 2 [Source:HGNC Symbol;Acc:18007] [ENSSSCT00000005878]	A_72_P098516	A_72_P098516	ENSSSCG00000005339	Golgi-associated plant pathogenesis-related protein 1 (Golgi-associated PR-1 protein)(GAPR-1)(Glioma pathogenesis-related protein 2)(GliPR 2) [Source:UniProtKB/Swiss-Prot	0
6993	NOLA1	A_72_P379793	TTGTACAAAGCTTGGAACTTTGTGGGTGTTTAATAAAGGGACAGCTTTCATTTGAAGAAT	AK239254	AK239254	Sus scrofa mRNA, clone:THY010085H05, expressed in thymus [AK239254]	8	120485858	120485917	-	60	ENSSSCG00000020907		8	120483790	120496430	-	exon							6993	A_72_P379793	ENSSSCT00000010005	XM_003129252	AK239254	Ssc.24904	100516629	LOC100516629	H/ACA ribonucleoprotein complex subunit 1-like	ENSSSCT00000010005	TC603068	GAR1 ribonucleoprotein homolog (yeast) [Source:HGNC Symbol;Acc:14264] [ENSSSCT00000010005]	A_72_P379793	A_72_P379793	ENSSSCG00000009137	H/ACA ribonucleoprotein complex subunit 1 (snoRNP protein GAR1)(Nucleolar protein family A member 1) [Source:UniProtKB/Swiss-Prot	0
33370	GAR1	A_72_P402393	CTTGGTTGGAACTGTGATTTCACTGAGCTCCATTGTGAAAGATACTTTGATTATTCACAT	TC279477	TC279477	Q2UFL9_ASPOR (Q2UFL9) Permease of the major facilitator superfamily, partial (4%) [TC275418]	8	120483873	120483932	-	60	ENSSSCG00000020907		8	120483790	120496430	-	exon							33370	A_72_P402393	TC580849								TC580849	Rep: NAD(P)H dehydrogenase, subunit NdhF3 family - Acaryochloris marina MBIC11017, partial (3%) [TC580849]	A_72_P402393	A_72_P402393	NULL	NULL	0
10325	NFRKB	A_72_P100581	GCTTTGCACCAGAGTACGAGTCAGCAAACACCTTGGGTTACCCTATTTATAAATAAAATT	AJ948175	AJ948175	AJ948175 KN404_1 Sus scrofa cDNA clone C0007741c20 5', mRNA sequence [AJ948175]	9	62806443	62806502	-	60	ENSSSCG00000015242		9	62806124	62809058	-	exon							10325	A_72_P100581	AJ948175		AJ948175	Ssc.5236					TC590062	AJ948175 KN404_1 Sus scrofa cDNA clone C0007741c20 5', mRNA sequence [AJ948175]	A_72_P100581	A_72_P100581	ENSSSCG00000015242	NULL	0
41487	EEFSEC	A_72_P034006	AGTGCGGGATGTTTGTGTATCTGGGGCATGGGCATCTGTGGATATGAATGTATCTTTGAA	TC242201	TC242201	Q3WZK8_9ACTN (Q3WZK8) Polysaccharide biosynthesis protein, partial (4%) [TC242201]	13	79644699	79644758	+	56	ENSSSCG00000023123		13	79627804	79634221	+	downstream	ENSBTAG00000030962	EEFSEC					41487	A_72_P034006	TC522922								TC522922	Rep: Polysaccharide biosynthesis protein - Rubrobacter xylanophilus (strain DSM 9941 / NBRC 16129), partial (4%) [TC522922]	A_72_P034006	A_72_P034006	NULL	NULL	0
12942	TC302806	A_72_P227892	AACCTTAGTTAGGTAATATGCCGGGGCCACTCCAGCTACTTCAAGGATATTGTGAAATCC	TC302806	TC302806	Unknown	11	6534430	6534488	-	59	ENSSSCG00000023265		11	6456359	6470262	-	upstream							12942	A_72_P227892	TC631265								TC631265		A_72_P227892	A_72_P227892	NULL	NULL	0
29431	MCC	A_72_P096681	GAATCTGTAGTGCAATATCAATAAATTTTGCTGCGTGGGCAGTTTTAATTACTCCCAAAA	TC247387	TC247387	Q5DBE9_SCHJA (Q5DBE9) SJCHGC01974 protein, partial (10%) [TC247387]	2	121364623	121364675	-	53	ENSSSCG00000028164		2	121330468	121358522	+	downstream	ENSBTAG00000035858	MCC					29431	A_72_P096681	TC529416								TC529416		A_72_P096681	A_72_P096681	NULL	NULL	0
13912	FHIT	A_72_P285144	AAAGCATTTTATTACACTTGTGGAAGTCATCGGGGTTATGTTTCAATCACGATGACGGAC	DN125705	DN125705	1139573 MARC 4PIG Sus scrofa cDNA 5', mRNA sequence [DN125705]	13	45630631	45630690	+	60	ENSSSCG00000021530		13	44962406	44976187	+	downstream							13912	A_72_P285144	AK349068	XM_003483198	AK349068	Ssc.37920					TC528372	Sus scrofa mRNA, clone:PCT010016H05, expressed in placenta. [AK349068]	A_72_P285144	A_72_P285144	NULL	NULL	LOC100517607
11394	C8orf76	A_72_P162236	AATTGAAGATAAAATGAAAGGGTTCAGCTTCAAAGAAGACACTTTGCTGTTGATAGCAGA	DN120659	DN120659	1120694 MARC 4PIG Sus scrofa cDNA 5', mRNA sequence [DN120659]	4	16894103	16894162	+	60	ENSSSCG00000021744		4	16881166	16902331	+	exon	ENSBTAG00000015319	C14H8orf76	ENSMUSG00000022362	9130401M01Rik			11394	A_72_P162236	ENSSSCT00000006568	XM_003125502	AK351328	Ssc.43590				ENSSSCT00000006568	TC527578	Uncharacterized protein [Source:UniProtKB/TrEMBL;Acc:F1RR11] [ENSSSCT00000006568]	A_72_P162236	A_72_P162236	NULL	NULL	0
35124	PET112	A_72_P273904	GGGGTATCAACTGCACAATCTCTGAAGTGTAAGTTTATTTTTTATGTGATACTTCAGCAT	DY424409	DY424409	1543187 MARC 3PIG Sus scrofa cDNA 5', mRNA sequence [DY424409]	8	81898554	81898613	-	60	ENSSSCG00000009015		8	81844206	81900808	+	exon							35124	A_72_P273904											A_72_P273904	A_72_P273904	ENSSSCG00000009015	Probable glutamyl-tRNA(Gln) amidotransferase subunit B, mitochondrial Precursor (Glu-ADT subunit B)(EC 6.3.5.-)(Cytochrome oxidase assembly factor PET112 homolog) [Source:UniProtKB/Swiss-Prot	0
1750	PET112	A_72_P410283	AGCACCGCTACTGATAAAGGTCAACTTTTTGATTTACTAGTTTACCATCTTATTCTTTGC	DY424409	DY424409	1543187 MARC 3PIG Sus scrofa cDNA 5', mRNA sequence [DY424409]	8	81898659	81898718	-	60	ENSSSCG00000009015		8	81844206	81900808	+	exon							1750	A_72_P410283	TC573893								TC573893	Rep: Predicted protein - Ustilago maydis (Smut fungus), partial (5%) [TC573893]	A_72_P410283	A_72_P410283	NULL	NULL	0
20265	TC296671	A_72_P379348	AACAACACATAAAGGGGGAGGAAGACTTAAACCAGGACTTGCCTGGATAACACAGGATGT	TC296671	TC296671	Unknown	7	41675293	41675352	+	60	ENSSSCG00000023366		7	41675979	41682780	-	downstream							20265	A_72_P379348	ENSSSCT00000001789	XM_001928899	XM_003128384	Ssc.19418	100518202	LOC100518202	probable C->U-editing enzyme APOBEC-2-like	ENSSSCT00000001789	TC543052	Uncharacterized protein [Source:UniProtKB/TrEMBL;Acc:F1RVM1] [ENSSSCT00000001789]	A_72_P379348	A_72_P379348	NULL	NULL	LOC100156477
8255	BAP18	A_72_P210767	GTCCGTTCCTTGATGACACAGCTGATGTGATTAAGATCGTCCCCAAATCGCTTCAAAAAA	AK238353	AK238353	Sus scrofa mRNA, clone:TCH010089G02, expressed in trachea [AK238353]	12	54719206	54719260	+	55	ENSSSCG00000017928		12	54717498	54720452	-	exon	ENSBTAG00000021931	BAP18	ENSMUSG00000020831	0610010K14Rik			8255	A_72_P210767	AK238353		AK238353	Ssc.84007						Sus scrofa mRNA, clone:TCH010089G02, expressed in trachea. [AK238353]	A_72_P210767	A_72_P210767	ENSSSCG00000017928	Uncharacterized potential DNA-binding protein C17orf49 [Source:UniProtKB/Swiss-Prot	0
37842	TC240977	A_72_P187081	AATGTAGGTCACAAATGTGGCTTGGACACTGTGTTGATATGGCTACAGTGCAGGCCAAAA	TC240977	TC240977	Unknown	2	68643991	68644050	-	60	ENSSSCG00000022738		2	68642932	68654387	-	intron							37842	A_72_P187081	AK393733		AK393733						TC521458	Sus scrofa mRNA, clone: KDN010097B04, expressed in kidney. [AK393733]	A_72_P187081	A_72_P187081	NULL	NULL	LOC100526153
22570	GOSR2	A_72_P027481	GCACAAATTTGGCTTTACACCCATTGTTTTTGAAACACATCAGTTGAATAAAGTTGCGGC	TC268069	TC268069	O83562_TREPA (O83562) Phosphatase, partial (5%) [TC268069]	12	17875434	17875493	+	60	ENSSSCG00000030183		12	17854253	17875764	+	exon	ENSBTAG00000015958	GOSR2	ENSMUSG00000020946	Gosr2			22570	A_72_P027481	XM_003131316	XM_003131316	XM_003131316	Ssc.11692	100519332	LOC100519332	Golgi SNAP receptor complex member 2-like		TC556207	PREDICTED: Sus scrofa Golgi SNAP receptor complex member 2-like (LOC100519332), mRNA [XM_003131316]	A_72_P027481	A_72_P027481	NULL	NULL	LOC100519332
19786	TMEM41B	A_72_P143936	CCCCTCTCTGGAGCTCTGTTGCTTTGAGTGTGATATATTTCTAAGACACTTAATAAATGT	TC288827	TC288827	Unknown	9	266116	266175	+	60	ENSSSCG00000014579		9	240073	266213	+	exon							19786	A_72_P143936	XM_003129390	XM_003129390	XM_003129390	Ssc.9769	100519436	LOC100519436	transmembrane protein 41B-like		TC579473	PREDICTED: Sus scrofa transmembrane protein 41B-like (LOC100519436), mRNA [XM_003129390]	A_72_P143936	A_72_P143936	NULL	NULL	LOC100519436
15714	ZNF746	A_72_P296974	GATATTTTGAAAAACAAATGAAGAGGAAACGTCCTGTTAAAATAAAACCTAACCAGCGCC	TC244583	TC244583	NM_067635 Y55F3AR.2 {Caenorhabditis elegans} (exp=-1; wgp=0; cg=0), partial (9%) [TC244583]	18	60989512	60989571	-	60	ENSSSCG00000016776		18	60989491	61009053	-	exon							15714	A_72_P296974	TC525887								TC525887	Rep: Os10g0162300 protein - Oryza sativa subsp. japonica (Rice), partial (8%) [TC525887]	A_72_P296974	A_72_P296974	NULL	NULL	0
1884	FAM53B	A_72_P087226	ATGCAGGCAGTGCGACTTTTTTGAATTGCGTGCTGTGTGGAAAACTTTGTTCTTGCCCTT	TC276672	TC276672	FTMT_HUMAN (Q8N4E7) Ferritin, mitochondrial precursor , partial (5%) [TC276672]	14	145616659	145616718	-	60	ENSSSCG00000023560		14	145686773	145706024	-	downstream							1884	A_72_P087226	AK343436		AK343436	Ssc.36211					TC553106	Sus scrofa mRNA, clone:ADR010066B10, expressed in adrenal gland. [AK343436]	A_72_P087226	A_72_P087226	NULL	NULL	0
5738	BLMH	A_72_P160946	GATGGCATTGTTTGTCTTAACTCTGTCCGAAAGGTTTGGTTCAGTGTCTGTTTTCATAAG	AK237904	AK237904	Sus scrofa mRNA, clone:TCH010009G05, expressed in trachea [AK237904]	12	48172707	48172766	+	60	ENSSSCG00000017796		12	48149926	48173272	+	exon							5738	A_72_P160946	ENSSSCT00000019368	XM_003131802	AK237904	Ssc.11484	100521221	LOC100521221	bleomycin hydrolase-like	ENSSSCT00000019368	TC523857	bleomycin hydrolase [Source:HGNC Symbol;Acc:1059] [ENSSSCT00000019368]	A_72_P160946	A_72_P160946	ENSSSCG00000017796	Bleomycin hydrolase (BLM hydrolase)(BMH)(BH)(EC 3.4.22.40) [Source:UniProtKB/Swiss-Prot	0
38952	BLMH	A_72_P213207	CTTTCTGACAACTAGATGGTGCTGAGAAGCTTTTGAATAAAACACTTTGCTAAATGAGAA	AK237904	AK237904	Sus scrofa mRNA, clone:TCH010009G05, expressed in trachea [AK237904]	12	48173199	48173257	+	59	ENSSSCG00000017796		12	48149926	48173272	+	exon							38952	A_72_P213207	AK351062	XM_003131802	AK351062	Ssc.11484					TC522059	Sus scrofa mRNA, clone:TCH010086H09, expressed in trachea. [AK351062]	A_72_P213207	A_72_P213207	ENSSSCG00000017796	Bleomycin hydrolase (BLM hydrolase)(BMH)(BH)(EC 3.4.22.40) [Source:UniProtKB/Swiss-Prot	0
13947	NT5DC3	A_72_P010796	GTGAGAAACAACAAGAGAAGGTGCAAGCCCTTGGCCTTGATTATCCTCAGTATCTGTTTC	DY418319	DY418319	1533438 MARC 3PIG Sus scrofa cDNA 5', mRNA sequence [DY418319]	5	84224153	84224212	+	56	ENSSSCG00000000853		5	84133943	84223642	+	downstream	ENSBTAG00000006013	NT5DC3					13947	A_72_P010796	AK398200		AK398200						TC562317	Sus scrofa mRNA, clone: TES010038G04, expressed in testis. [AK398200]	A_72_P010796	A_72_P010796	ENSSSCG00000000853	5'-nucleotidase domain-containing protein 3 (EC 3.1.3.-)(Grp94-neighboring nucleotidase) [Source:UniProtKB/Swiss-Prot	0
30830	PHKB	A_72_P057056	TTTTTACTTTTAAACTCCCAAGTTACAACACCTCGGCTCTGCCTACTTTCTAAGGCTCTG	TC281128	TC281128	RABPKBSISN phosphorylase kinase beta-subunit {Oryctolagus cuniculus} (exp=-1; wgp=0; cg=0), partial (38%) [TC281128]	6	32177326	32177385	-	60	ENSSSCG00000002844		6	32141391	32408749	-	intron							30830	A_72_P057056	AK390112		AK390112						TC584426	Sus scrofa mRNA, clone: BFLT10027D07, expressed in brain (frontal lobe). [AK390112]	A_72_P057056	A_72_P057056	ENSSSCG00000002844	Phosphorylase b kinase regulatory subunit beta (Phosphorylase kinase subunit beta) [Source:UniProtKB/Swiss-Prot	0
31918	AFAP1	A_72_P392553	CACTTGAATTTTCTGCTCTCTTAATGGATTTTCTTTTCTGCAGTTTCACACGGTATAGCC	CF364855	CF364855	834862 MARC 3PIG Sus scrofa cDNA 5', mRNA sequence [CF364855]	8	4098204	4098263	-	60	ENSSSCG00000023907		8	4098117	4126274	-	exon							31918	A_72_P392553	CF364855		CF364855	Ssc.19188					TC552734	834862 MARC 3PIG Sus scrofa cDNA 5', mRNA sequence [CF364855]	A_72_P392553	A_72_P392553	NULL	NULL	0
28089	CK462660	A_72_P288479	GTGACAGAAACCCTATCCAGACTGACTTAATAATAAAAAGAAAGCTTATTGACGGATGTG	CK462660	CK462660	933472 MARC 4PIG Sus scrofa cDNA 5', mRNA sequence [CK462660]	6	35157059	35157118	+	60	ENSSSCG00000026735		6	35156022	35156104	+	downstream							28089	A_72_P288479	XM_003127003	XM_003127003	XM_003127003	Ssc.15267	100522869	LOC100522869	pleckstrin homology domain-containing family F member 1-like		TC530971	PREDICTED: Sus scrofa pleckstrin homology domain-containing family F member 1-like (LOC100522869), mRNA [XM_003127003]	A_72_P288479	A_72_P288479	ENSSSCG00000002852	Pleckstrin homology domain-containing family F member 1 (PH domain-containing family F member 1)(PH and FYVE domain-containing protein 1)(Phafin-1)(Lysosome-associated apoptosis-inducing protein containing PH and FYVE domains)(Apoptosis-inducing protein)(Zinc finger FYVE domain-containing protein 15) [Source:UniProtKB/Swiss-Prot	0
1687	CASP13	A_72_P250642	TTGTATGCGTTTTAAATTGTAAGGGTTGGGATTTCCATTGTGGCTCAGTGGAAATAAATC	EW036454	EW036454	rcte11_f21.y1 cte Sus scrofa cDNA 5', mRNA sequence [EW036454]	9	39189551	39189610	-	60	ENSSSCG00000014997		9	39189334	39207992	-	exon	ENSBTAG00000020884	CASP13	ENSMUSG00000033538	Casp4			1687	A_72_P250642	XM_003129812	XM_003129812	XM_003129812	Ssc.13053	100522887	LOC100522887	caspase-13-like		TC557739	PREDICTED: Sus scrofa caspase-13-like (LOC100522887), mRNA [XM_003129812]	A_72_P250642	A_72_P250642	NULL	NULL	LOC100522887
7793	TCP11L2	A_72_P337608	TATGAAATATCATACCCATGTTTTCATTCTTCTACTGCTGAAACACGTATGGTATGCTCT	TC263632	TC263632	Unknown	5	14038465	14038524	-	60	ENSSSCG00000024881		5	14038432	14067985	-	exon							7793	A_72_P337608	AK347181		AK347181	Ssc.21972					TC550609	Sus scrofa mRNA, clone:MLTL10044G01, expressed in longissimus. [AK347181]	A_72_P337608	A_72_P337608	NULL	NULL	0
12347	EH008384	A_72_P372483	TCTATAGCACCTTGTGGTTTCTAAGCATCCCGAAACAGGGACAGAATGGAAATACAGGAA	EH008384	EH008384	PIC-B-1706 Sus Scrofa Adipocyte Zap Express Library Before differentiation Sus scrofa cDNA clone SS-AB-5-4a-T3_P22, mRNA sequence [EH008384]	5	14038996	14039055	+	60	ENSSSCG00000024881		5	14038432	14067985	-	exon							12347	A_72_P372483											A_72_P372483	A_72_P372483	NULL	NULL	0
15845	BI339314	A_72_P145411	GCATTTAGAACTTGCTTCAAATGTATGTAACTCTTGAGTCAGCTACTTGTTCCTGTGCCC	BI339314	BI339314	364239 MARC 2PIG Sus scrofa cDNA 5', mRNA sequence [BI339314]	16	86758165	86758224	-	60	ENSSSCG00000017124		16	86762462	86840982	-	downstream							15845	A_72_P145411	TC605468								TC605468	Rep: MGC151700 protein - Bos taurus (Bovine), partial (7%) [TC605468]	A_72_P145411	A_72_P145411	NULL	NULL	0
28321	TC244618	A_72_P297074	GTTTGCGGTACAATTTGGTTTCATTGTTTTGGAGATCTTGGCTGAAATAAATGAAGAGAT	TC244618	TC244618	Unknown	18	15418614	15418673	+	60	ENSSSCG00000016538		18	15523190	15524333	+	upstream							28321	A_72_P297074	AK400871		AK400871	Ssc.7292					TC525936	Sus scrofa mRNA, clone: PST010085A07, expressed in prostate. [AK400871]	A_72_P297074	A_72_P297074	NULL	NULL	0
27613	CK449475	A_72_P329173	AAGAAAGTAGAGGATCAAGGAAAAGTGAAACGAGCTGACAAATAAAGTCTTTCACGTGCC	CK449475	CK449475	893047 MARC 4PIG Sus scrofa cDNA 5', mRNA sequence [CK449475]	18	15416726	15416784	+	59	ENSSSCG00000016538		18	15523190	15524333	+	upstream							27613	A_72_P329173	AK344299		AK344299	Ssc.7292					TC520065	Sus scrofa mRNA, clone:DCI010001D12, expressed in dendritic cells (immature). [AK344299]	A_72_P329173	A_72_P329173	NULL	NULL	0
10601	TC250148	A_72_P282479	TCTTAGAGAATTAAAAGAGACCATCAAAAGACAGCTCCAGGAGTTCCTGCTGTGGCACAG	TC250148	TC250148	Unknown	2	107280801	107280860	-	60	ENSSSCG00000014172		2	107271123	107294215	-	intron							10601	A_72_P282479	TC532968								TC532968		A_72_P282479	A_72_P282479	ENSSSCG00000014172	Endoplasmic reticulum aminopeptidase 2 (EC 3.4.11.-)(Leukocyte-derived arginine aminopeptidase)(L-RAP) [Source:UniProtKB/Swiss-Prot	0
31285	AK240110	A_72_P040606	AACCCCCTTTTACTTTTTAAACAAGTGTTATTTGTGCCGGGAAGAATTTGCTGTCTTTGT	AK240110	AK240110	Sus scrofa mRNA, clone:UTR010032B04, expressed in uterus [AK240110]	5	7438540	7438599	-	60	ENSSSCG00000029945		5	7430690	7437871	-	upstream							31285	A_72_P040606	AK240110	XM_003126037	AK240110	Ssc.83503					TC526194	Sus scrofa mRNA, clone:UTR010032B04, expressed in uterus. [AK240110]	A_72_P040606	A_72_P040606	NULL	NULL	LOC100515950
13838	TC256943	A_72_P252477	GTGCCAAGATGAACCCTGTATGTCCTTGTAAGTGCTTTTCTATGACTAGAAGCTTTAGAA	TC256943	TC256943	Q6U1N2_BIOGL (Q6U1N2) NADH dehydrogenase subunit 6, partial (10%) [TC256943]	6	75280744	75280803	+	60	ENSSSCG00000023761		6	75260273	75261865	+	downstream							13838	A_72_P252477	TC541269								TC541269	Rep: NADH-ubiquinone oxidoreductase chain 6 - Biomphalaria glabrata (Bloodfluke planorb), partial (10%) [TC541269]	A_72_P252477	A_72_P252477	ENSSSCG00000003536	Zinc finger protein 436 [Source:UniProtKB/Swiss-Prot	0
38262	ACTR10	A_72_P063916	AGTGCTTTGTATCTTCTCAAGGCAAGGGTTCTTTGAAAGATGTACTCAGTCATTGTTTAA	AK234448	AK234448	Sus scrofa mRNA, clone:OVR010063E11, expressed in ovary [AK234448]	1	208238580	208238638	+	59	ENSSSCG00000022299		1	208211102	208240161	+	exon	ENSBTAG00000014392	ACTR10					38262	A_72_P063916	AK234448	XM_003353492	AK234448	Ssc.2110					TC574723	Sus scrofa mRNA, clone:OVR010063E11, expressed in ovary. [AK234448]	A_72_P063916	A_72_P063916	NULL	NULL	0
26880	TCP11L2	A_72_P251567	TGAGCCCTACATTGGTGCTAAATAACAGTTATTTGAAACTGTTACAGTGGGATTATCAGA	TC290183	TC290183	Unknown	5	14200796	14200855	+	60	ENSSSCG00000000170		5	14172209	14204048	+	exon							26880	A_72_P251567	ENSSSCT00000000179	XM_003126092	XM_003126092	Ssc.31228				ENSSSCT00000000179	TC602624	t-complex 11 (mouse)-like 2 [Source:HGNC Symbol;Acc:28627] [ENSSSCT00000000179]	A_72_P251567	A_72_P251567	ENSSSCG00000000170	T-complex protein 11-like protein 2 [Source:UniProtKB/Swiss-Prot	0
7254	TC262018	A_72_P382698	GTTTTCTCTCTGGAAAGAGAAGTGTGTTGAATACCAAATAAATACCAAGTGACTCGTAAA	TC262018	TC262018	BTRNAPCTP phosphatidylcholine transfer protein {Bos taurus} (exp=-1; wgp=0; cg=0), complete [TC262018]	12	32812439	32812492	+	54	ENSSSCG00000025681		12	32830676	32861189	+	upstream							7254	A_72_P382698	TC540617								TC540617	Rep: Phosphatidylcholine transfer protein - Bos taurus (Bovine), complete [TC540617]	A_72_P382698	A_72_P382698	NULL	NULL	PCTP
15817	Gm7325	A_72_P380778	TCCTGCCCTCAAAGTCCAGCATGCAGCAGGTGCTCAATAAATATTTGTTGCCCTCAAAAA	TC291927	TC291927	Unknown	7	45086663	45086714	+	52	ENSSSCG00000001699		7	45085957	45086220	+	downstream	ENSMUSG00000079471	Gm7325					15817	A_72_P380778	TC606100								TC606100		A_72_P380778	A_72_P380778	NULL	NULL	LOC100336395
35655	fam69a	A_72_P043381	CACAAATGATTCCTAGTTCATTTGGACATTGTGACCATTTTAAGAAGCCTAGCATTTCAA	AK231573	AK231573	Sus scrofa mRNA, clone:ITT010099D07, expressed in intestine [AK231573]	4	135981129	135981188	+	60	ENSSSCG00000006900		4	135970826	135981144	+	overlap							35655	A_72_P043381	AK231573	XM_001925711	AK231573	Ssc.7641	100157200	LOC100157200	Protein fam69a		TC577526	Sus scrofa mRNA, clone:ITT010099D07, expressed in intestine. [AK231573]	A_72_P043381	A_72_P043381	NULL	NULL	LOC100157200
28045	BRE	A_72_P078456	GTTCCGAATGAACAGATGTTTCTCCCACAACATTCTTCTTGGGGTTGGTCCAATGCATTT	TC280732	TC280732	Unknown	3	117972357	117972416	+	60	ENSSSCG00000026465		3	118042355	118103509	-	downstream	ENSMUSG00000052139	Bre					28045	A_72_P078456	TC583574								TC583574		A_72_P078456	A_72_P078456	ENSSSCG00000008542	BRCA1-A complex subunit BRE (Brain and reproductive organ-expressed protein)(BRCA1/BRCA2-containing complex subunit 45) [Source:UniProtKB/Swiss-Prot	0
2961	HIST2H2AA3	A_72_P266942	AAGGGGCACCTGTGAAATCAAAGGCTCTTTTCAGAGCCACCCACTCTTTCAAATAAAAAA	EW387722	EW387722	rmed34c_i10.y1 med Sus scrofa cDNA 5', mRNA sequence [EW387722]	4	108825357	108825416	+	60	ENSSSCG00000026938		4	108824929	108825321	+	downstream							2961	A_72_P266942	EW387722	XM_003355215	EW387722	Ssc.24673					TC566072	rmed34c_i10.y1 med Sus scrofa cDNA 5', mRNA sequence [EW387722]	A_72_P266942	A_72_P266942	ENSSSCG00000006672	Histone H2A type 2-A (H2A.2)(H2A/o) [Source:UniProtKB/Swiss-Prot	0
2050	ABI3BP	A_72_P039386	GAATAACATTTTTTGGGGAAGCTGGCTCCCTTTTCATGGTATTTTAAGAGATCATTGTAT	AJ956510	AJ956510	AJ956510 KN404_2 Sus scrofa cDNA clone C0007751p21 5', mRNA sequence [AJ956510]	13	167903994	167904053	+	60	ENSSSCG00000011959		13	167720863	167906839	+	exon	ENSBTAG00000048157						2050	A_72_P039386	AJ956510	XM_003358837	AJ956510	Ssc.11207					TC587646	AJ956510 KN404_2 Sus scrofa cDNA clone C0007751p21 5', mRNA sequence [AJ956510]	A_72_P039386	A_72_P039386	ENSSSCG00000011959	Target of Nesh-SH3 Precursor (Tarsh)(Nesh-binding protein)(NeshBP)(ABI gene family member 3-binding protein) [Source:UniProtKB/Swiss-Prot	0
26356	CK454571	A_72_P243162	GCTCTTTTGGGGTAAAGGGTATGTGAGCGTTTTCCCATTTTACATTCTAATAAACAGTTG	CK454571	CK454571	915061 MARC 4PIG Sus scrofa cDNA 5', mRNA sequence [CK454571]	2	67193170	67193229	+	60	ENSSSCG00000013714		2	67197696	67239468	+	upstream	ENSBTAG00000037693						26356	A_72_P243162	XM_003123313		XM_003123313	Ssc.34665					TC547764	PREDICTED: Sus scrofa zinc finger protein 14-like (LOC100517576), mRNA [XM_003123313]	A_72_P243162	A_72_P243162	ENSSSCG00000013715	NULL	LOC100517576
12391	fbxo11	A_72_P147231	CAACTGAATTCCTTCCCTAAGGAAAAAGTCCTGCCATTCTAACATCGTAACTTAAAACAT	BX917406	BX917406	BX917406 Sus Scrofa library (scan) Sus scrofa cDNA clone scan0038.n.02 5prim, mRNA sequence [BX917406]	3	98673631	98673690	+	60	ENSSSCG00000027373		3	98649733	98655795	+	downstream							12391	A_72_P147231	AK392613	XM_003354838	AK392613	Ssc.7060					TC601839	Sus scrofa mRNA, clone: HTMT10089F11, expressed in hypothalamus. [AK392613]	A_72_P147231	A_72_P147231	NULL	NULL	Fbxo11
31996	AK234053	A_72_P060186	AAGTACTTTCAATGTGAGAACCAAGCCTAGGTATTGTACAAGATGCAGTTTTAGGAGTTC	AK234053	AK234053	Sus scrofa mRNA, clone:MLN010104A02, expressed in mesenteric lymph node [AK234053]	13	155236680	155236739	+	60	ENSSSCG00000029267		13	155180548	155197313	-	upstream							31996	A_72_P060186	AK234053		AK234053						TC522493	Sus scrofa mRNA, clone:MLN010104A02, expressed in mesenteric lymph node. [AK234053]	A_72_P060186	A_72_P060186	NULL	NULL	0
10769	AK238885	A_72_P255522	ATCCTACACCCCGTGTATGTAAACTGCTGTTTGCCAAAAACATTTCTGAGAGATGTTTGT	AK238885	AK238885	Sus scrofa mRNA, clone:THY010042A10, expressed in thymus [AK238885]	10	75370687	75370746	+	60	ENSSSCG00000029066		10	75367603	75370787	+	exon							10769	A_72_P255522	AK238885		AK238885	Ssc.54219					TC580136	Sus scrofa mRNA, clone:THY010042A10, expressed in thymus. [AK238885]	A_72_P255522	A_72_P255522	NULL	NULL	0
39183	LCMT1	A_72_P272889	CCTGGGCTTTCTGTCCAAGAATGTAATTTCTCTATCATTGAAACAAATGACCTGTCATAG	TC265062	TC265062	AF037601 leucine carboxyl methyltransferase {Homo sapiens} (exp=-1; wgp=0; cg=0), partial (31%) [TC265062]	3	22219465	22219524	+	60	ENSSSCG00000026077		3	22202581	22221915	+	exon							39183	A_72_P272889	CK454942		CK454942	Ssc.82826					TC558191	915468 MARC 4PIG Sus scrofa cDNA 5', mRNA sequence [CK454942]	A_72_P272889	A_72_P272889	NULL	NULL	LOC100520729
24786	Phkb	A_72_P002461	CCTAAGAAACTCTCTTCACCTCAATGAACCTCAGTTTTCTAATCTCTAAAATAAGGGGAT	TC248157	TC248157	Unknown	6	32176502	32176561	-	56	ENSSSCG00000002844		6	32141391	32408749	-	intron							24786	A_72_P002461	TC530468								TC530468		A_72_P002461	A_72_P002461	ENSSSCG00000002844	Phosphorylase b kinase regulatory subunit beta (Phosphorylase kinase subunit beta) [Source:UniProtKB/Swiss-Prot	0
27774	ITGA9	A_72_P419414	TCACTTCTGATTGATTCACTTGCACTGTTTGGGAAATGCAGGTTTACCAAAATACATGTT	TC256859	TC256859	Q9PTL7_XENLA (Q9PTL7) F-box leucine-rich repeat protein 13 (Fragment), partial (5%) [TC256859]	13	24724368	24724427	+	60	ENSSSCG00000030516		13	24637931	24724481	+	exon							27774	A_72_P419414	TC578725								TC578725	Rep: Chromosome undetermined SCAF13692, whole genome shotgun sequence - Tetraodon nigroviridis (Green puffer), partial (7%) [TC607757]	A_72_P419414	A_72_P419414	NULL	NULL	Itga9
17143	FBXW2	A_72_P161951	GGCTTGTTTTATGGACATATACTGCAGCATGCTGATGGGGTGCACCATTGACTTCATTTG	AK236981	AK236981	Sus scrofa mRNA, clone:PBL010066A10, expressed in periphral blood mononuclear cell [AK236981]	1	292891660	292891719	-	60	ENSSSCG00000021318		1	292888635	292919454	-	exon							17143	A_72_P161951	ENSSSCT00000006058	XM_003480594	AK236981	Ssc.43519				ENSSSCT00000006058	TC541636	F-box and WD repeat domain containing 2 [Source:HGNC Symbol;Acc:13608] [ENSSSCT00000006058]	A_72_P161951	A_72_P161951	ENSSSCG00000005508	F-box/WD repeat-containing protein 2 (F-box and WD-40 domain-containing protein 2)(Protein MD6) [Source:UniProtKB/Swiss-Prot	0
29196	pdgfra	A_72_P345543	ACAATCAAAGTTGGCCTGAGAAACACAATTTGTGACTTGTTTAAATGATCGGTGATGTCC	CN156021	CN156021	943378 MARC 4PIG Sus scrofa cDNA 5', mRNA sequence [CN156021]	8	43068210	43068269	-	60	ENSSSCG00000028873		8	43067823	43081688	-	exon							29196	A_72_P345543	CN156021		CN156021	Ssc.10055					TC576624	943378 MARC 4PIG Sus scrofa cDNA 5', mRNA sequence [CN156021]	A_72_P345543	A_72_P345543	NULL	NULL	0
28623	AK236266	A_72_P433044	CTGAAGTTAGGCTGCCTCAATCTATAGAAATCTGGTTGAATATGTTTAAAGGTATAGTCA	AK236266	AK236266	Sus scrofa mRNA, clone:OVRM10170E04, expressed in ovary [AK236266]	1	1132728	1132787	+	60	ENSSSCG00000021794		1	1130148	1132842	+	exon							28623	A_72_P433044	AK236266	XM_003121080	AK236266	Ssc.13260					TC535863	Sus scrofa mRNA, clone:OVRM10170E04, expressed in ovary. [AK236266]	A_72_P433044	A_72_P433044	NULL	NULL	LOC100511109
43954	BX923220	A_72_P086696	TGTGTAATTCTCAGGGCTATTATGTTGCCATGCTTGAGTGTTACTAAAATAAAGTGCTAT	BX923220	BX923220	BX923220 Sus Scrofa library (scan) Sus scrofa cDNA clone scan0024.n.07 5prim, mRNA sequence [BX923220]	9	109777111	109777170	-	60	ENSSSCG00000023784		9	109778807	109802600	-	downstream							43954	A_72_P086696	BX923220		BX923220	Ssc.62541					TC583438	BX923220 Sus Scrofa library (scan) Sus scrofa cDNA clone scan0024.n.07 5prim, mRNA sequence [BX923220]	A_72_P086696	A_72_P086696	NULL	NULL	0
29104	TC278765	A_72_P310249	GCAGAATGTTTTATCATGATTTTTGCTTCAACTTCGGGACAGATTAAAAGTCCTAAACTC	TC278765	TC278765	Q60399_CRICR (Q60399) Chinese hamster C23 nucleolin, glycine rich region. (Fragment), partial (15%) [TC278765]	15	145878376	145878435	-	52	ENSSSCG00000023347		15	145896312	145897520	-	downstream							29104	A_72_P310249	AK395088	XM_003133722	AK395088	Ssc.51968					TC579247	Sus scrofa mRNA, clone: OVRM10051B01, expressed in ovary. [AK395088]	A_72_P310249	A_72_P310249	NULL	NULL	NCL
9053	HNRNPH3	A_72_P327923	GCTGATGGATCAAAATGAAACCTGTCAATGTGAACTCAGTTACTGAACTTGTTACTTGTT	TC291021	TC291021	Q6EH17_9VIRU (Q6EH17) RNA-dependent RNA polymerase (Fragment), partial (4%) [TC291021]	14	77559158	77559217	+	60	ENSSSCG00000010238		14	77555411	77559361	+	exon							9053	A_72_P327923	XM_003133051	XM_003483487	XM_003133051	Ssc.13942	100155513	HNRNPH3	heterogeneous nuclear ribonucleoprotein H3 (2H9)		TC585277	PREDICTED: Sus scrofa heterogeneous nuclear ribonucleoprotein H3-like, transcript variant 2 (LOC100155513), mRNA [XM_003133051]	A_72_P327923	A_72_P327923	NULL	NULL	LOC100155513
28590	Fam83h	A_72_P251647	CGACAACTCAAATGTGACTCTGCACATTTTGGTGTTAATAATAAAACACTGCCAAAGTAC	TC290213	TC290213	Q7BNB5_STRCO (Q7BNB5) Malate synthase, partial (5%) [TC290213]	4	1031517	1031576	+	60	ENSSSCG00000006956		4	1023359	1026005	+	downstream	ENSBTAG00000021472	ZC3H3					28590	A_72_P251647	TC559691								TC559691	Rep: Pyrroline-5-carboxylate reductase - Verminephrobacter eiseniae (strain EF01-2), partial (7%) [TC559691]	A_72_P251647	A_72_P251647	NULL	NULL	0
8472	ZC3H3	A_72_P390398	TGTCCTGTTGGATACGACAACTCAAATGTGACTCTGCACATTTTGGTGTTATAATAAAAC	EW518448	EW518448	rpty610b_h18.y1 pty Sus scrofa cDNA 5', mRNA sequence [EW518448]	4	1031503	1031563	+	55	ENSSSCG00000006956		4	1023359	1026005	+	downstream	ENSBTAG00000021472	ZC3H3					8472	A_72_P390398	TC559691								TC559691	Rep: Pyrroline-5-carboxylate reductase - Verminephrobacter eiseniae (strain EF01-2), partial (7%) [TC559691]	A_72_P390398	A_72_P390398	NULL	NULL	0
34005	skap2	A_72_P072211	CTGTACTGAATTTGTCCTCTATTGCCATTAGATCTTACAATAATGTTCCACTCTGCAAAT	AK234660	AK234660	Sus scrofa mRNA, clone:OVRM10003F05, expressed in ovary [AK234660]	18	50397194	50397253	-	60	ENSSSCG00000023695		18	50399930	50607277	-	downstream	ENSMUSG00000059182	Skap2					34005	A_72_P072211	AK234660	XM_003484054	AK234660	Ssc.21600					TC542594	Sus scrofa mRNA, clone:OVRM10003F05, expressed in ovary. [AK234660]	A_72_P072211	A_72_P072211	ENSSSCG00000016708	Src kinase-associated phosphoprotein 2 (Src family-associated phosphoprotein 2)(Src kinase-associated phosphoprotein 55-related protein)(SKAP55 homolog)(SKAP-55HOM)(SKAP-HOM)(Src-associated adapter protein with PH and SH3 domains)(Pyk2/RAFTK-associated protein)(Retinoic acid-induced protein 70) [Source:UniProtKB/Swiss-Prot	0
37107	AK240110	A_72_P027766	GTCATGCAAGGACAGCAACGACAAATCTCTGTAATGATGTACTTCTATTTTGTTTTGTTA	AK240110	AK240110	Sus scrofa mRNA, clone:UTR010032B04, expressed in uterus [AK240110]	5	7439579	7439638	-	60	ENSSSCG00000025720		5	7439811	7440395	-	downstream							37107	A_72_P027766	AK240110	XM_003481551	AK240110	Ssc.83503					TC526194	Sus scrofa mRNA, clone:UTR010032B04, expressed in uterus. [AK240110]	A_72_P027766	A_72_P027766	NULL	NULL	LOC100515950
33655	NT5DC3	A_72_P295619	GAAAGGAACATCCATATGAGGGGATATTATGCAGCCCTTAAAAATAAGGTGTTTGAAAAA	TC281205	TC281205	Unknown	5	84207214	84207273	+	60	ENSSSCG00000000853		5	84133943	84223642	+	intron	ENSBTAG00000006013	NT5DC3					33655	A_72_P295619	TC584661								TC584661		A_72_P295619	A_72_P295619	NULL	NULL	0
16168	TC244242	A_72_P304599	GCGGGATCATTTCACCCTCTCTTTATATTGTGCTTTTCTTTCTTCTTTAAGGTAATACAG	TC244242	TC244242	BT020765 thioredoxin-like 4B {Bos taurus} (exp=-1; wgp=0; cg=0), complete [TC244242]	6	14651362	14651421	-	60	ENSSSCG00000025218		6	14649337	14654735	-	exon							16168	A_72_P304599	AK396473	XM_003361749	AK396473						TC525471	Sus scrofa mRNA, clone: PST010036H02, expressed in prostate. [AK396473]	A_72_P304599	A_72_P304599	ENSSSCG00000002751	Thioredoxin-like protein 4B (Dim1-like protein) [Source:UniProtKB/Swiss-Prot	0
18538	CN158185	A_72_P141986	TCAGAAAGATGAGGTTCTGGAAGAAAGGGACAAAGCTGTGGAACAGCAGGATAAGAGTTT	CN158185	CN158185	946961 MARC 4PIG Sus scrofa cDNA 5', mRNA sequence [CN158185]	1	142769058	142769117	-	60	ENSSSCG00000004705		1	142764559	142773289	-	exon							18538	A_72_P141986	TC544889	XR_130292	XR_130292						TC544889	Rep: Microtubule-associated protein 1A (MAP 1A) (Proliferation-related protein p80) [Contains: MAP1 light chain LC2] - Homo sapiens (Human), partial (12%) [TC544889]	A_72_P141986	A_72_P141986	ENSSSCG00000004705	NULL	0
38420	DGKD	A_72_P057446	CCACATCTGGGGTTGTAAATACCTTGTTCTGTGTATAAATAAAACAAGCCTGTTCTTAAA	TC261114	TC261114	Unknown	15	147931026	147931079	-	54	ENSSSCG00000016302		15	147931008	147947846	-	exon							38420	A_72_P057446	TC546925								TC546925		A_72_P057446	A_72_P057446	NULL	NULL	DGKH
[truncated: 1,149 more rows]
