# Supplementary material for: Exploring transcriptomic diversity in muscle revealed that cellular signaling pathways mainly differentiate five Western porcine breeds
Source: BMC Genomics. 2015 Dec 12;16:1055. doi: 10.1186/s12864-015-2259-9 (PMC4676870; doi:10.1186/s12864-015-2259-9)
Supplement: Additional file 3: — Differentially expressed genes on autosomes. Only probes with an alignment on the porcine genome Sscrofa10.2 are reported with the corresponding annotation from Ensembl. The global and pairwise statistics are given for all the comparisons. DU: Duroc; LWF: Large White dam line; LWM: Large sire Male line; LR: Landrace; PI: Piétrain (XLSX 689 kb) [file 12864_2015_2259_MOESM3_ESM.xlsx]

## Sheet: Additional file 3
Additional file 3-Differentially expressed genes on autosomes. Only probes with an alignment on the porcine genome Sscrofa10.2 are presented with the corresponding annotation from Ensembl. The global and pairwise statistics are given for all the comparisons. DU: Duroc; LWF: Large White dam line; LWM: Large White sire line; LR: Landrace; PI: Piétrain
SPOT_ID	CONSENSUS	SSC	start	gene_id	Description	Associated Gene Name	HGNC symbol	WikiGene Name	WikiGene Description	BH global	DEG	DU-LR FC	DU-LR BH	DU-LR	DU-LWF FC	DU-LWF BH	DU-LWF	DU-LWM FC	DU-LWM BH	DU-LWM	DU-PI FC	DU-PI BH	DU-PI	LR-LWF FC	LR-LWF BH	LR-LWF	LR-LWM FC	LR-LWM BH	LR-LWM	LR-PI FC	LR-PI BH	LR-PI	LWF-LWM FC	LWF-LWM BH	LWF-LWM	LWF-PI FC	LWF-PI BH	LWF-PI	LWM-PI FC	LWM-PI BH	LWM-PI
27309	VDR	5	81137531	ENSSSCG00000020864	Sus scrofa vitamin D (1,25- dihydroxyvitamin D3) receptor (VDR), mRNA. [Source:RefSeq mRNA;Acc:NM_001097414]	VDR	0	VDR	vitamin D (1,25- dihydroxyvitamin D3) receptor	0	global and pairwise	0.366159	3.61152e-12	1	0.295882	0	1	0.232507	1.94467e-12	1	0.322671	0	1	0.80807	0.142581	0	0.634988	0.146074	0	0.881231	0.419401	0	0.785808	0.681778	0	1.09054	0.574093	0	1.38779	0.237227	0
2400	PDE6A	2	157739329	ENSSSCG00000014438	phosphodiesterase 6A, cGMP-specific, rod, alpha [Source:HGNC Symbol;Acc:HGNC:8785]	PDE6A	PDE6A	PDE6A	phosphodiesterase 6A, cGMP-specific, rod, alpha	0	global and pairwise	0.907341	0.664628	0	0.883491	0.475738	0	0.666902	0.0770738	0	0.455267	3.52471e-11	1	0.973715	0.874282	0	0.735007	0.303724	0	0.50176	6.13959e-11	1	0.754849	0.507729	0	0.515305	4.18103e-11	1	0.68266	0.0520337	0
36020	DPH5	4	128846879	ENSSSCG00000006859	diphthamide biosynthesis 5 [Source:HGNC Symbol;Acc:HGNC:24270]	DPH5	DPH5	DPH5	DPH5 homolog (S. cerevisiae)	0	global and pairwise	0.921094	0.521757	0	0.952221	0.706721	0	1.00963	0.98541	0	1.54205	4.01338e-09	1	1.03379	0.744935	0	1.09612	0.780664	0	1.67415	0	1	1.06029	0.880564	0	1.61942	0	1	1.52734	0.000223851	1
20217	PSMB4	4	107036369	ENSSSCG00000006623	Sus scrofa proteasome (prosome, macropain) subunit, beta type, 4 (PSMB4), mRNA. [Source:RefSeq mRNA;Acc:NM_001244455]	PSMB4	0	PSMB4	proteasome (prosome, macropain) subunit, beta type, 4	0	global and pairwise	1.71398	3.88933e-13	1	1.83437	0	1	1.7961	4.40791e-10	1	1.7397	0	1	1.07024	0.240982	0	1.04792	0.775624	0	1.01501	0.829274	0	0.979141	0.985777	0	0.948395	0.405541	0	0.968598	0.739963	0
29104	LOC100737088	15	145878376	ENSSSCG00000023347	Uncharacterized protein {ECO:0000313|Ensembl:ENSSSCP00000026719} [Source:UniProtKB/TrEMBL;Acc:I3LRI4]	0	0	B3GNT7	UDP-GlcNAc:betaGal beta-1,3-N-acetylglucosaminyltransferase 7	0	global and pairwise	0.457977	3.08969e-09	1	0.353256	0	1	0.552916	0.00563398	0	0.379252	0	1	0.771341	0.0277439	0	1.2073	0.658646	0	0.828104	0.147999	0	1.5652	0.148643	0	1.07359	0.524095	0	0.685913	0.0777528	0
22274	SEC22B	4	110843630	ENSSSCG00000020964	Uncharacterized protein {ECO:0000313|Ensembl:ENSSSCP00000020809} [Source:UniProtKB/TrEMBL;Acc:F1SB09]	0	0	LOC100157002	vesicle-trafficking protein SEC22b-like	0	global and pairwise	0.883156	0.762816	0	0.400419	3.39236e-10	1	0.356421	1.37949e-06	1	0.534941	1.15237e-05	1	0.453396	1.7502e-11	1	0.403577	2.45569e-05	1	0.605716	7.82238e-06	1	0.89012	0.824061	0	1.33595	0.0307517	0	1.50087	0.0897147	0
5055	NAA20	17	31802077	ENSSSCG00000028132	N(alpha)-acetyltransferase 20, NatB catalytic subunit [Source:HGNC Symbol;Acc:HGNC:15908]	NAA20	NAA20	0	0	0	global and pairwise	1.18964	0.148638	0	0.923352	0.932993	0	1.10748	0.532425	0	2.23535	1.66474e-09	1	0.776159	0.0177556	0	0.930935	0.960696	0	1.87901	7.56318e-09	1	1.19941	0.707431	0	2.42091	0	1	2.01841	0.000855509	1
40263	OCA2	15	156879641	ENSSSCG00000016397	0	0	0	0	0	0	global and pairwise	0.129898	0	1	0.0768128	0	1	0.0554351	0	1	0.0971057	0	1	0.591333	0.0250683	0	0.42676	0.0922199	0	0.747556	0.238577	0	0.721691	0.773843	0	1.26419	0.311695	0	1.7517	0.219531	0
7443	KCNA5	5	67652635	ENSSSCG00000021596	Sus scrofa potassium voltage-gated channel, shaker-related subfamily, member 5 (KCNA5), mRNA. [Source:RefSeq mRNA;Acc:NM_001006593]	KV1.5	0	KCNA5	potassium voltage-gated channel, shaker-related subfamily, member 5	0	global and pairwise	1.21064	0.0699126	0	1.0557	0.733589	0	0.810927	0.265275	0	0.68086	6.03832e-06	1	0.872016	0.0706374	0	0.669832	0.00700864	0	0.562395	0	1	0.768141	0.272651	0	0.644937	9.35774e-10	1	0.839607	0.297941	0
3404	U6	10	44074155	ENSSSCG00000019575	U6 spliceosomal RNA [Source:RFAM;Acc:RF00026]	U6	0	0	0	0	global and pairwise	1.19409	0.812011	0	16.803	0	1	6.22256	0.00148997	0	1.05182	0.915199	0	14.0718	0	1	5.21111	0.00910301	0	0.880851	0.776253	0	0.370324	0.334325	0	0.062597	0	1	0.169033	0.000855509	1
12647	SRP19	2	121512416	ENSSSCG00000026230	Uncharacterized protein {ECO:0000313|Ensembl:ENSSSCP00000022214} [Source:UniProtKB/TrEMBL;Acc:F1RLG4]	0	0	SRP19	signal recognition particle 19kDa	8.83939e-14	global and pairwise	0.722701	0.104433	0	1.7576	0.000465772	1	1.3945	0.302834	0	1.61849	0.00202781	0	2.43199	9.72333e-13	1	1.92956	0.00913848	0	2.2395	1.89517e-10	1	0.79341	0.763615	0	0.920851	0.671147	0	1.16062	0.740946	0
10677	TBC1D7	7	9976399	ENSSSCG00000001053	TBC1 domain family, member 7 [Source:HGNC Symbol;Acc:HGNC:21066]	TBC1D7	TBC1D7	TBC1D7	TBC1 domain family, member 7	1.4959e-13	global and pairwise	0.51239	5.25913e-08	1	0.660998	0.000973453	1	0.578059	0.00386768	0	0.422088	7.77867e-13	1	1.29003	0.00820288	0	1.12816	0.829009	0	0.823764	0.0504636	0	0.874526	0.782601	0	0.638563	6.7841e-07	1	0.730182	0.106176	0
8990	EMC2	4	31379846	ENSSSCG00000006032	ER membrane protein complex subunit 2 [Source:HGNC Symbol;Acc:HGNC:28963]	EMC2	EMC2	LOC100155040	ER membrane protein complex subunit 2-like	1.4959e-13	global and pairwise	0.624823	6.11968e-08	1	0.551603	9.72333e-13	1	0.487188	2.37993e-08	1	0.636333	8.80269e-08	1	0.882815	0.135461	0	0.779722	0.317437	0	1.01842	0.871699	0	0.883223	0.81611	0	1.15361	0.0604897	0	1.30613	0.119721	0
36524	KCNE3	9	9649270	ENSSSCG00000029323	Sus scrofa potassium voltage-gated channel, Isk-related family, member 3 (KCNE3), mRNA. [Source:RefSeq mRNA;Acc:NM_214093]	KCNE3	0	KCNE3	potassium voltage-gated channel, Isk-related family, member 3	2.08357e-13	global and pairwise	1.39967	0.00497637	0	1.09599	0.547603	0	0.813014	0.470237	0	0.699851	0.000850256	1	0.783033	0.013352	0	0.580859	0.00519798	0	0.50001	0	1	0.741807	0.360036	0	0.638555	2.38047e-07	1	0.860811	0.504263	0
28688		1	63638665	ENSSSCG00000025426	Uncharacterized protein {ECO:0000313|Ensembl:ENSSSCP00000021495} [Source:UniProtKB/TrEMBL;Acc:I3LBS4]	0	0	0	0	2.59289e-13	global and pairwise	1.04388	0.847465	0	1.00888	0.884673	0	0.946071	0.902478	0	1.96847	5.09175e-08	1	0.96647	0.902159	0	0.9063	0.834019	0	1.88572	1.75951e-09	1	0.937742	0.861395	0	1.95114	1.81384e-10	1	2.08068	0.000167854	1
16985	PIK3CG	9	117572875	ENSSSCG00000015437	phosphatidylinositol-4,5-bisphosphate 3-kinase, catalytic subunit gamma [Source:HGNC Symbol;Acc:HGNC:8978]	PIK3CG	PIK3CG	0	0	3.03854e-13	global and pairwise	0.922175	0.626489	0	0.816732	0.113134	0	0.930173	0.754592	0	0.477652	1.66474e-09	1	0.885659	0.306934	0	1.00867	0.99385	0	0.517962	6.39795e-10	1	1.1389	0.852025	0	0.584833	1.9638e-07	1	0.513509	0.00066826	1
11113	LPIN1	3	133720346	ENSSSCG00000008624	Sus scrofa lipin 1 (LPIN1), mRNA. [Source:RefSeq mRNA;Acc:NM_001130734]	0	0	LPIN1	lipin 1	9.15137e-13	global and pairwise	1.20144	0.313788	0	1.2463	0.142741	0	1.77282	0.00548264	0	2.25528	1.83354e-11	1	1.03733	0.834906	0	1.47558	0.144046	0	1.87714	7.93212e-09	1	1.42247	0.345565	0	1.80959	7.18045e-09	1	1.27214	0.329975	0
6211	SRP19	2	121512429	ENSSSCG00000026230	Uncharacterized protein {ECO:0000313|Ensembl:ENSSSCP00000022214} [Source:UniProtKB/TrEMBL;Acc:F1RLG4]	0	0	SRP19	signal recognition particle 19kDa	1.02351e-12	global and pairwise	0.733336	0.0771861	0	1.61063	0.00145	0	1.38136	0.274115	0	1.39294	0.0267074	0	2.1963	2.59289e-12	1	1.88366	0.00700864	0	1.89946	1.68819e-08	1	0.857652	0.837146	0	0.864844	0.295122	0	1.00839	0.994312	0
16138	MPEG1	2	11811513	ENSSSCG00000013144	Sus scrofa macrophage expressed 1 (MPEG1), mRNA. [Source:RefSeq mRNA;Acc:NM_001267892]	MPEG1	0	MPEG1	macrophage expressed 1	1.02351e-12	global and pairwise	1.05651	0.909413	0	0.638265	0.0013989	0	0.898258	0.582208	0	0.41533	4.7896e-08	1	0.604123	0.000165826	1	0.850209	0.774231	0	0.393114	1.55789e-10	1	1.40734	0.606391	0	0.650718	0.00508975	0	0.462373	0.00616745	0
9965	LOC100739724	16	49049402	ENSSSCG00000016956	Uncharacterized protein {ECO:0000313|Ensembl:ENSSSCP00000017965} [Source:UniProtKB/TrEMBL;Acc:F1SKS0]	0	0	MAST4	microtubule associated serine/threonine kinase family member 4	1.26403e-12	global and pairwise	2.48103	1.88635e-05	1	3.72766	8.27872e-11	1	3.46723	0.000227848	1	1.75559	0.0395481	0	1.50246	0.0216255	0	1.3975	0.803947	0	0.707605	0.00276559	0	0.930138	0.878521	0	0.470964	8.18695e-08	1	0.506338	0.0308453	0
21806	ATP2B1	5	97685718	ENSSSCG00000027898	Sus scrofa ATPase, Ca++ transporting, plasma membrane 1 (ATP2B1), mRNA. [Source:RefSeq mRNA;Acc:NM_214352]	ATP2B1	0	ATP2B1	ATPase, Ca++ transporting, plasma membrane 1	1.80576e-12	global and pairwise	0.96402	0.857255	0	0.817297	0.0241525	0	0.846683	0.398953	0	1.36211	7.92085e-05	1	0.8478	0.0380828	0	0.878283	0.667577	0	1.41295	1.41466e-06	1	1.03596	0.934978	0	1.6666	0	1	1.60876	0.000178743	1
31225	FBP2	10	31845303	ENSSSCG00000010947	Sus scrofa fructose-1,6-bisphosphatase 2 (FBP2), mRNA. [Source:RefSeq mRNA;Acc:NM_001167632]	FBP2	0	FBP2	fructose-1,6-bisphosphatase 2	2.29471e-12	global and pairwise	0.676102	0.030792	0	0.546465	5.24783e-05	1	0.458543	0.00167461	0	0.354554	1.94467e-12	1	0.808259	0.15699	0	0.678216	0.308478	0	0.52441	5.47145e-07	1	0.839107	0.813475	0	0.648814	0.000369213	1	0.773219	0.37315	0
11863	MOB3C	6	152369854	ENSSSCG00000003897	MOB kinase activator 3C [Source:HGNC Symbol;Acc:HGNC:29800]	MOB3C	MOB3C	MOB3C	MOB kinase activator 3C	2.29471e-12	global and pairwise	0.770324	0.262323	0	0.790578	0.252696	0	0.854538	0.785549	0	1.94621	2.47329e-05	1	1.02629	0.940856	0	1.10932	0.925118	0	2.52648	1.55789e-10	1	1.0809	0.917143	0	2.46176	4.18103e-11	1	2.2775	0.000855509	1
24425	C1QA	6	74612711	ENSSSCG00000003524	Sus scrofa complement component 1, q subcomponent, A chain (C1QA), mRNA. [Source:RefSeq mRNA;Acc:NM_001003924]	C1QA	0	C1QA	complement component 1, q subcomponent, A chain	2.29471e-12	global and pairwise	0.884731	0.441998	0	0.846528	0.182542	0	0.911002	0.660442	0	0.465869	7.78036e-09	1	0.956819	0.727435	0	1.02969	0.99689	0	0.526565	2.74905e-08	1	1.07616	0.93925	0	0.550329	1.58155e-07	1	0.511381	0.00207867	0
35672	LPIN1	3	133660314	ENSSSCG00000008624	Sus scrofa lipin 1 (LPIN1), mRNA. [Source:RefSeq mRNA;Acc:NM_001130734]	0	0	LPIN1	lipin 1	2.29471e-12	global and pairwise	1.02812	0.966267	0	1.8127	0.00248566	0	2.5851	0.00192396	0	2.88172	9.09618e-09	1	1.76311	0.000657249	1	2.51439	0.00666076	0	2.80289	2.35791e-10	1	1.42611	0.629291	0	1.58974	0.00293442	0	1.11474	0.83641	0
14486	TJP2	1	248883161	ENSSSCG00000005247	tight junction protein 2 [Source:HGNC Symbol;Acc:HGNC:11828]	TJP2	TJP2	TJP2	tight junction protein 2	2.80481e-12	global and pairwise	3.28319	6.48222e-13	1	2.08801	3.30273e-07	1	3.17873	4.59602e-05	1	2.99691	1.65297e-10	1	0.63597	0.000198615	1	0.968186	0.677288	0	0.912804	0.470451	0	1.52238	0.780804	0	1.4353	0.0130758	0	0.942798	0.797601	0
7759	ATG7	13	74915708	ENSSSCG00000011575	Sus scrofa autophagy related 7 (ATG7), mRNA. [Source:RefSeq mRNA;Acc:NM_001190285]	ATG7	0	ATG7	autophagy related 7	3.70927e-12	global and pairwise	2.27605	0	1	1.80763	3.61083e-08	1	1.4824	0.0551392	0	1.70645	4.00446e-07	1	0.794195	0.0299931	0	0.651303	0.040117	0	0.749742	0.00320461	0	0.820079	0.633427	0	0.944027	0.623784	0	1.15114	0.590562	0
26698	TYW3	6	128286166	ENSSSCG00000003779	tRNA-yW synthesizing protein 3 homolog (S. cerevisiae) [Source:HGNC Symbol;Acc:HGNC:24757]	TYW3	TYW3	0	0	3.8558e-12	global and pairwise	1.03303	0.953499	0	0.538942	9.3089e-06	1	0.587445	0.0432733	0	1.01486	0.950832	0	0.52171	2.32602e-09	1	0.568662	0.0346535	0	0.982411	0.969151	0	1.09	0.858125	0	1.88306	9.40097e-09	1	1.72758	0.015141	0
32773	ATG7	13	74915677	ENSSSCG00000011575	Sus scrofa autophagy related 7 (ATG7), mRNA. [Source:RefSeq mRNA;Acc:NM_001190285]	ATG7	0	ATG7	autophagy related 7	3.8558e-12	global and pairwise	2.31378	0	1	1.79587	7.28149e-08	1	1.57348	0.0195311	0	1.75379	1.58712e-07	1	0.776161	0.0173053	0	0.680048	0.09911	0	0.757975	0.00531885	0	0.876169	0.795764	0	0.97657	0.86856	0	1.11459	0.709722	0
24242	ATG7	13	74915709	ENSSSCG00000011575	Sus scrofa autophagy related 7 (ATG7), mRNA. [Source:RefSeq mRNA;Acc:NM_001190285]	ATG7	0	ATG7	autophagy related 7	6.19052e-12	global and pairwise	2.23715	3.88933e-13	1	1.78149	6.81505e-08	1	1.4295	0.091147	0	1.70759	3.37032e-07	1	0.796319	0.0313192	0	0.63898	0.0272698	0	0.763289	0.00568713	0	0.802417	0.584513	0	0.958522	0.734296	0	1.19454	0.457937	0
32260		6	138600906	ENSSSCG00000023243	Uncharacterized protein {ECO:0000313|Ensembl:ENSSSCP00000022252} [Source:UniProtKB/TrEMBL;Acc:I3LDW7]	0	0	0	0	6.22901e-12	global and pairwise	0.859757	0.00924679	0	1.07978	0.238805	0	1.05505	0.757596	0	1.19554	0.000231371	1	1.25591	5.16752e-07	1	1.22714	0.0322548	0	1.39056	4.86167e-13	1	0.977094	0.931777	0	1.10721	0.0188133	0	1.13317	0.177257	0
22049	PRKACB	6	119812899	ENSSSCG00000025465	0	0	0	0	0	6.22901e-12	global and pairwise	0.96817	0.873994	0	1.48399	3.30273e-07	1	1.19867	0.318846	0	0.975898	0.828438	0	1.53278	1.37318e-09	1	1.23808	0.262953	0	1.00798	0.954435	0	0.807735	0.408284	0	0.657616	2.70757e-10	1	0.814149	0.14914	0
4258	SCARB2	8	76034677	ENSSSCG00000008980	Sus scrofa scavenger receptor class B, member 2 (SCARB2), mRNA. [Source:RefSeq mRNA;Acc:NM_001244155]	SCARB2	0	SCARB2	scavenger receptor class B, member 2	1.71484e-11	global and pairwise	0.887584	0.244292	0	0.69797	3.71193e-07	1	0.705817	0.0037303	0	0.64144	3.01146e-10	1	0.786371	0.000302569	1	0.795211	0.143739	0	0.72268	3.90903e-07	1	1.01124	0.983351	0	0.919007	0.209198	0	0.908791	0.580103	0
27955	CFI	8	120553953	ENSSSCG00000009138	complement factor I [Source:HGNC Symbol;Acc:HGNC:5394]	CFI	CFI	CFI	complement factor I	2.21349e-11	global and pairwise	0.765144	0.237689	0	1.29701	0.200788	0	1.14701	0.818313	0	0.504322	9.20287e-06	1	1.69512	0.000348309	1	1.49907	0.323403	0	0.65912	0.00382634	0	0.884347	0.881509	0	0.388834	5.44507e-12	1	0.439685	0.000842689	1
9875		15	141920142	ENSSSCG00000030288	0	0	0	0	0	2.95034e-11	global and pairwise	1.80706	0.0168964	0	2.17571	8.44487e-05	1	1.64343	0.162738	0	0.834073	0.374996	0	1.20401	0.26363	0	0.909452	0.995295	0	0.461565	3.07621e-06	1	0.755354	0.79321	0	0.383357	8.84546e-10	1	0.50752	0.0121807	0
20713	C4BPA	9	74207746	ENSSSCG00000015663	Sus scrofa complement component 4 binding protein, alpha (C4BPA), mRNA. [Source:RefSeq mRNA;Acc:NM_213942]	0	0	C4BPA	complement component 4 binding protein, alpha	4.26206e-11	global and pairwise	1.32169	0.113041	0	1.05727	0.831227	0	1.11178	0.836403	0	0.582927	3.19498e-05	1	0.799938	0.10295	0	0.841182	0.763687	0	0.441047	2.0419e-11	1	1.05156	0.947294	0	0.551352	1.22412e-07	1	0.524318	0.00195163	0
15722	WIPI1	12	12207053	ENSSSCG00000017260	Sus scrofa WD repeat domain, phosphoinositide interacting 1 (WIPI1), mRNA. [Source:RefSeq mRNA;Acc:NM_001190294]	WIPI1	0	WIPI1	WD repeat domain, phosphoinositide interacting 1	4.64618e-11	global and pairwise	0.796667	0.295337	0	1.09126	0.574526	0	0.984174	0.978167	0	1.65147	3.14839e-05	1	1.36978	0.00463045	0	1.23536	0.585934	0	2.07298	2.0419e-11	1	0.901868	0.883376	0	1.51336	4.56975e-05	1	1.67803	0.00887912	0
37574	MRC1	10	48960780	ENSSSCG00000011038	mannose receptor, C type 1 [Source:HGNC Symbol;Acc:HGNC:7228]	MRC1	MRC1	0	0	6.60163e-11	global and pairwise	1.19284	0.250085	0	0.998523	0.998628	0	1.13052	0.757994	0	0.653444	7.1817e-05	1	0.837098	0.0874729	0	0.947759	0.930193	0	0.547806	1.89517e-10	1	1.1322	0.823554	0	0.654411	2.02385e-06	1	0.578001	0.00100169	0
16374	MFAP5	5	65587436	ENSSSCG00000000666	Sus scrofa microfibrillar associated protein 5 (MFAP5), mRNA. [Source:RefSeq mRNA;Acc:NM_001244679]	MFAP5	0	MFAP5	microfibrillar associated protein 5	7.10776e-11	global and pairwise	1.04528	0.927569	0	1.2209	0.2217	0	1.04634	0.954117	0	0.633688	7.38892e-05	1	1.16801	0.185629	0	1.00102	0.99689	0	0.606236	1.58688e-06	1	0.857024	0.785474	0	0.519031	6.67021e-11	1	0.60562	0.00674049	0
7793	LOC100523311	5	14038465	ENSSSCG00000024881	Uncharacterized protein {ECO:0000313|Ensembl:ENSSSCP00000021044} [Source:UniProtKB/TrEMBL;Acc:I3LAH6]	0	0	TCP11L2	t-complex 11, testis-specific-like 2	7.10776e-11	global and pairwise	0.925793	0.866095	0	1.65004	1.41741e-05	1	1.1295	0.551818	0	1.04378	0.538491	0	1.7823	1.64908e-10	1	1.22003	0.448247	0	1.12744	0.153341	0	0.684528	0.300689	0	0.632577	4.92877e-06	1	0.924107	0.790619	0
22045	EFHA2	17	5182066	ENSSSCG00000006981	mitochondrial calcium uptake family, member 3 [Source:HGNC Symbol;Acc:HGNC:27820]	MICU3	MICU3	MICU3	mitochondrial calcium uptake family, member 3	7.98973e-11	global and pairwise	1.3785	0.00285612	0	1.27641	0.0198008	0	1.30988	0.135181	0	1.81683	1.00539e-10	1	0.925939	0.483528	0	0.950224	0.960696	0	1.31798	0.000442966	1	1.02623	0.942388	0	1.42339	2.82349e-06	1	1.38702	0.0345723	0
28742	RNF32	18	1875896	ENSSSCG00000016414	ring finger protein 32 [Source:HGNC Symbol;Acc:HGNC:17118]	RNF32	RNF32	RNF32	ring finger protein 32	8.13287e-11	global and pairwise	1.08322	0.376409	0	1.32261	9.30051e-07	1	1.11976	0.433507	0	0.948399	0.44829	0	1.221	0.000195419	1	1.03374	0.93776	0	0.875538	0.0125858	0	0.846628	0.345705	0	0.717064	2.30119e-11	1	0.846965	0.103733	0
15632	FNTB	7	95506122	ENSSSCG00000002281	farnesyltransferase, CAAX box, beta [Source:RefSeq peptide;Acc:NP_001231609]	FNTB	0	FNTB	farnesyltransferase, CAAX box, beta	8.78718e-11	global and pairwise	1.05026	0.812564	0	1.74137	1.52583e-07	1	1.83647	0.000321503	1	1.33667	0.00722441	0	1.65804	9.33362e-08	1	1.74858	0.0035759	0	1.27271	0.0159853	0	1.05461	0.916236	0	0.767598	0.00312154	0	0.727849	0.0723404	0
11292	ARPC2	15	133377030	ENSSSCG00000016185	Sus scrofa actin related protein 2/3 complex, subunit 2, 34kDa (ARPC2), mRNA. [Source:RefSeq mRNA;Acc:NM_001190239]	ARPC2	0	ARPC2	actin related protein 2/3 complex, subunit 2, 34kDa	1.04879e-10	global and pairwise	1.00709	0.943424	0	1.03739	0.510644	0	0.958846	0.734033	0	0.846157	2.75655e-06	1	1.03008	0.496723	0	0.952093	0.747297	0	0.840197	1.03524e-07	1	0.924287	0.543701	0	0.81566	6.67021e-11	1	0.882474	0.0427673	0
1255	KIT	8	43601283	ENSSSCG00000008842	Sus scrofa v-kit Hardy-Zuckerman 4 feline sarcoma viral oncogene homolog (KIT), mRNA. [Source:RefSeq mRNA;Acc:NM_001044525]	KIT	0	KIT	v-kit Hardy-Zuckerman 4 feline sarcoma viral oncogene homolog	1.09009e-10	global and pairwise	0.369829	1.26046e-05	1	0.277027	1.45344e-09	1	0.223643	2.9538e-06	1	0.362931	2.52532e-06	1	0.749067	0.167492	0	0.60472	0.340007	0	0.981351	0.985575	0	0.807297	0.813511	0	1.3101	0.142758	0	1.62282	0.188142	0
27383	LOC100739432	4	109142735	ENSSSCG00000025632	Uncharacterized protein {ECO:0000313|Ensembl:ENSSSCP00000022189} [Source:UniProtKB/TrEMBL;Acc:I3LDQ5]	0	0	LOC100156608	E3 ubiquitin-protein ligase RNF115-like	1.1482e-10	global and pairwise	1.20151	0.156849	0	1.05653	0.746072	0	1.15752	0.593381	0	1.72974	7.78036e-09	1	0.87934	0.202771	0	0.963392	0.96227	0	1.43964	1.71107e-05	1	1.09558	0.850659	0	1.63718	1.33199e-09	1	1.49435	0.007784	0
42455	HNRNPH3	14	77559027	ENSSSCG00000010238	Uncharacterized protein {ECO:0000313|Ensembl:ENSSSCP00000010914} [Source:UniProtKB/TrEMBL;Acc:F2Z5W4]	0	0	LOC100737162	uncharacterized LOC100737162	1.23652e-10	global and pairwise	1.14262	0.410911	0	1.79781	2.08102e-08	1	1.72581	0.00167461	0	1.48793	7.50969e-05	1	1.57342	5.99467e-07	1	1.5104	0.0461352	0	1.30221	0.00289492	0	0.95995	0.924388	0	0.827635	0.0514659	0	0.862164	0.614604	0
6921	ZIC4	13	95546827	ENSSSCG00000011693	Zic family member 4 [Source:HGNC Symbol;Acc:HGNC:20393]	ZIC4	ZIC4	ZIC4	Zic family member 4	1.27554e-10	global and pairwise	0.859706	0.402984	0	1.0591	0.976154	0	0.840654	0.676881	0	0.481163	6.87743e-07	1	1.23193	0.112981	0	0.977838	0.99481	0	0.559683	4.93414e-06	1	0.793742	0.762785	0	0.454313	1.92684e-10	1	0.572368	0.0122451	0
40954	GZMB	7	79831255	ENSSSCG00000001978	Sus scrofa granzyme B (granzyme 2, cytotoxic T-lymphocyte-associated serine esterase 1) (GZMB), mRNA. [Source:RefSeq mRNA;Acc:NM_001143710]	GZMB	0	GZMB	granzyme B (granzyme 2, cytotoxic T-lymphocyte-associated serine esterase 1)	1.27554e-10	global and pairwise	0.839996	0.358086	0	1.66742	3.99235e-05	1	1.51148	0.0850647	0	1.03227	0.860667	0	1.98503	3.24435e-10	1	1.79939	0.00796467	0	1.2289	0.0759637	0	0.906479	0.879534	0	0.619081	3.14623e-06	1	0.682952	0.0701043	0
3335	PARD3	10	63092362	ENSSSCG00000011103	par-3 family cell polarity regulator [Source:HGNC Symbol;Acc:HGNC:16051]	PARD3	PARD3	0	0	1.67397e-10	global and pairwise	1.50094	6.50618e-05	1	1.27283	0.0219477	0	1.09465	0.792896	0	1.79673	3.79729e-10	1	0.848023	0.0847564	0	0.729305	0.123806	0	1.19707	0.0410668	0	0.860007	0.703959	0	1.4116	1.19573e-05	1	1.64138	0.00066826	1
9053	LOC100737162	14	77559158	ENSSSCG00000010238	Uncharacterized protein {ECO:0000313|Ensembl:ENSSSCP00000010914} [Source:UniProtKB/TrEMBL;Acc:F2Z5W4]	0	0	LOC100737162	uncharacterized LOC100737162	2.39308e-10	global and pairwise	1.09905	0.590983	0	1.71573	9.75828e-08	1	1.64515	0.00288154	0	1.43766	0.000221054	1	1.56111	2.07076e-07	1	1.49688	0.0369532	0	1.3081	0.00141015	0	0.958861	0.928049	0	0.837929	0.0620789	0	0.873879	0.631702	0
19315	USP47	2	50817226	ENSSSCG00000013402	Uncharacterized protein {ECO:0000313|Ensembl:ENSSSCP00000014247} [Source:UniProtKB/TrEMBL;Acc:F1S6W7]	0	0	USP47	ubiquitin specific peptidase 47	2.85773e-10	global and pairwise	1.02602	0.923352	0	0.963441	0.844698	0	0.934933	0.85854	0	1.57411	1.1002e-06	1	0.939008	0.596866	0	0.911223	0.849462	0	1.53419	4.99167e-07	1	0.970411	0.954497	0	1.63384	1.24189e-09	1	1.68366	0.000437382	1
11195	POLR3E	3	24335317	ENSSSCG00000007840	polymerase (RNA) III (DNA directed) polypeptide E (80kD) [Source:HGNC Symbol;Acc:HGNC:30347]	POLR3E	POLR3E	POLR3E	polymerase (RNA) III (DNA directed) polypeptide E (80kD)	3.17384e-10	global and pairwise	1.35492	0.000124336	1	1.21161	0.017916	0	1.30552	0.0577004	0	1.61552	4.71041e-11	1	0.894227	0.140983	0	0.96354	0.948575	0	1.19233	0.00919508	0	1.07751	0.837146	0	1.33336	2.96755e-06	1	1.23745	0.099202	0
33125	LAMC1	9	136553932	ENSSSCG00000015555	laminin, gamma 1 (formerly LAMB2) [Source:HGNC Symbol;Acc:HGNC:6492]	LAMC1	LAMC1	LOC100514785	laminin subunit gamma-1	4.13062e-10	global and pairwise	1.23064	0.244201	0	1.07421	0.780031	0	1.21753	0.753899	0	2.00055	2.17099e-07	1	0.872884	0.186943	0	0.989346	0.916554	0	1.62562	4.91383e-06	1	1.13342	0.917143	0	1.86235	1.19734e-09	1	1.64312	0.00380898	0
8679	RPS6KA1	6	77480392	ENSSSCG00000003558	ribosomal protein S6 kinase, 90kDa, polypeptide 1 [Source:RefSeq peptide;Acc:NP_001230143]	RPS6KA1	0	RPS6KA1	ribosomal protein S6 kinase, 90kDa, polypeptide 1	5.10846e-10	global and pairwise	1.15085	0.558712	0	0.736753	0.0237449	0	0.978333	0.827496	0	0.610247	0.000192758	1	0.640184	4.3997e-06	1	0.850098	0.526495	0	0.530259	1.63168e-09	1	1.3279	0.629953	0	0.828292	0.125105	0	0.623762	0.0599233	0
9793	STAC	13	23426191	ENSSSCG00000023085	SH3 and cysteine rich domain [Source:HGNC Symbol;Acc:HGNC:11353]	STAC	STAC	STAC	SH3 and cysteine rich domain	5.20094e-10	global and pairwise	1.1382	0.883311	0	1.21727	0.557354	0	0.675305	0.701216	0	2.69298	1.28024e-05	1	1.06947	0.620189	0	0.59331	0.624685	0	2.36601	1.88799e-07	1	0.554769	0.525839	0	2.21231	2.96755e-06	1	3.98781	0.000167854	1
41276		1	37361275	ENSSSCG00000004206	Uncharacterized protein {ECO:0000313|Ensembl:ENSSSCP00000004540} [Source:UniProtKB/TrEMBL;Acc:F1S2Z5]	0	0	ARHGAP18	Rho GTPase activating protein 18	5.49965e-10	global and pairwise	1.04864	0.793309	0	0.96503	0.90071	0	1.01468	0.987225	0	1.56239	2.9144e-06	1	0.920267	0.417224	0	0.967615	0.943409	0	1.48992	2.31933e-06	1	1.05145	0.948584	0	1.61901	2.78652e-09	1	1.53978	0.00281632	0
29847	TTC7B	7	118837373	ENSSSCG00000002436	Uncharacterized protein {ECO:0000313|Ensembl:ENSSSCP00000002637} [Source:UniProtKB/TrEMBL;Acc:F1SDA4]	0	0	0	0	5.73777e-10	global and pairwise	0.947604	0.899371	0	1.34087	0.00181276	0	1.2239	0.163827	0	1.37206	0.000140167	1	1.41501	7.23357e-07	1	1.29158	0.115308	0	1.44792	2.32633e-08	1	0.91277	0.915167	0	1.02326	0.430518	0	1.12105	0.580639	0
1037	PCM1	17	6275601	ENSSSCG00000006994	Uncharacterized protein {ECO:0000313|Ensembl:ENSSSCP00000007452} [Source:UniProtKB/TrEMBL;Acc:F1SES6]	0	0	PCM1	pericentriolar material 1	7.41824e-10	global and pairwise	0.855811	0.436784	0	1.36777	0.00128204	0	1.27627	0.149074	0	1.26573	0.0221033	0	1.59822	1.72557e-09	1	1.4913	0.0158307	0	1.47898	3.07621e-06	1	0.933103	0.916236	0	0.925394	0.325763	0	0.991738	0.916374	0
31996	LOC100624651	13	155236680	ENSSSCG00000029267	Uncharacterized protein {ECO:0000313|Ensembl:ENSSSCP00000019303} [Source:UniProtKB/TrEMBL;Acc:I3L5K4]	0	0	LOC100624651	T-cell immunoreceptor with Ig and ITIM domains-like	8.36741e-10	global and pairwise	1.00073	0.96372	0	0.953556	0.87377	0	0.878246	0.750108	0	1.54457	8.27355e-05	1	0.952859	0.887986	0	0.877603	0.848794	0	1.54344	5.86636e-07	1	0.921022	0.880564	0	1.6198	8.22234e-08	1	1.7587	0.00066826	1
17143	LOC100626825	1	292891660	ENSSSCG00000021318	F-box and WD repeat domain containing 2 [Source:HGNC Symbol;Acc:HGNC:13608]	FBXW2	FBXW2	FBXW2	F-box and WD repeat domain containing 2	8.70908e-10	global and pairwise	1.17157	0.00779911	0	1.16306	0.00792264	0	1.11486	0.439115	0	0.929327	0.199118	0	0.992736	0.842897	0	0.951596	0.757899	0	0.79323	3.991e-08	1	0.95856	0.827328	0	0.799035	8.22234e-08	1	0.833578	0.037738	0
30557	LMBRD1	1	56034728	ENSSSCG00000004272	LMBR1 domain containing 1 [Source:HGNC Symbol;Acc:HGNC:23038]	LMBRD1	LMBRD1	LMBRD1	LMBR1 domain containing 1	1.15891e-09	global and pairwise	1.00086	0.71381	0	1.31766	7.12067e-06	1	1.21237	0.0187941	0	1.27538	0.00053286	1	1.31652	1.81886e-07	1	1.21132	0.0981491	0	1.27427	0.000121483	1	0.920097	0.917143	0	0.967912	0.387332	0	1.05197	0.936581	0
44526	KATNAL1	11	6761134	ENSSSCG00000009326	katanin p60 subunit A-like 1 [Source:HGNC Symbol;Acc:HGNC:28361]	KATNAL1	KATNAL1	KATNAL1	katanin p60 subunit A-like 1	1.21262e-09	global and pairwise	1.22071	0.430813	0	2.19585	3.40441e-07	1	1.2023	0.721843	0	1.00013	0.999157	0	1.79883	4.06188e-05	1	0.98492	0.99481	0	0.819302	0.21094	0	0.547533	0.133123	0	0.455464	2.56433e-09	1	0.831847	0.635596	0
3096	TJP2	1	248883635	ENSSSCG00000005247	tight junction protein 2 [Source:HGNC Symbol;Acc:HGNC:11828]	TJP2	TJP2	TJP2	tight junction protein 2	1.31042e-09	global and pairwise	2.53241	1.3705e-08	1	1.63856	0.000555369	1	2.42519	0.00225482	0	2.6976	6.44518e-09	1	0.647037	0.000537374	1	0.957661	0.754737	0	1.06523	0.851426	0	1.48007	0.759884	0	1.64632	0.000313134	1	1.11232	0.504057	0
14765		7	3739194	ENSSSCG00000025199	Uncharacterized protein {ECO:0000313|Ensembl:ENSSSCP00000001088} [Source:UniProtKB/TrEMBL;Acc:F1RWW8]	0	0	0	0	1.37319e-09	global and pairwise	1.11881	0.690838	0	0.969829	0.920148	0	1.21135	0.661046	0	0.538925	7.95493e-06	1	0.866844	0.372466	0	1.08272	0.93832	0	0.481697	1.09569e-08	1	1.24903	0.719189	0	0.555691	8.85451e-07	1	0.444896	0.000223851	1
7089	CADM1	9	47771463	ENSSSCG00000015063	cell adhesion molecule 1 [Source:HGNC Symbol;Acc:HGNC:5951]	CADM1	CADM1	0	0	1.39521e-09	global and pairwise	0.78703	0.115866	0	0.550354	1.89054e-07	1	0.491115	0.000130432	1	0.552216	1.58712e-07	1	0.699279	0.000987189	1	0.624011	0.0333036	0	0.701646	0.000611727	1	0.892363	0.841267	0	1.00338	0.986197	0	1.12441	0.702188	0
25456	PLEKHA3	15	93865069	ENSSSCG00000016000	pleckstrin homology domain containing, family A (phosphoinositide binding specific) member 3 [Source:HGNC Symbol;Acc:HGNC:14338]	PLEKHA3	PLEKHA3	PLEKHA3	pleckstrin homology domain containing, family A (phosphoinositide binding specific) member 3	1.39521e-09	global and pairwise	0.730226	0.0140748	0	0.76236	0.0243609	0	0.818295	0.472396	0	1.27194	0.032396	0	1.04401	0.776404	0	1.12061	0.832439	0	1.74184	1.184e-08	1	1.07337	0.900202	0	1.66842	2.16192e-08	1	1.55438	0.0106823	0
18875	TWISTNB	9	97877827	ENSSSCG00000025298	Sus scrofa TWIST neighbor (TWISTNB), mRNA. [Source:RefSeq mRNA;Acc:NM_001243956]	0	0	LOC100626323	DNA-directed RNA polymerase I subunit RPA43-like	1.39521e-09	global and pairwise	1.38557	9.30209e-09	1	1.31373	5.34001e-07	1	1.16153	0.19647	0	1.36419	8.89218e-09	1	0.948155	0.39634	0	0.838307	0.142912	0	0.98457	0.849676	0	0.884146	0.52649	0	1.03841	0.507018	0	1.17447	0.0957831	0
25930	RPL35	1	299461658	ENSSSCG00000005595	Sus scrofa ribosomal protein L35 (RPL35), mRNA. [Source:RefSeq mRNA;Acc:NM_214326]	RPL35	0	RPL35	ribosomal protein L35	1.39652e-09	global and pairwise	0.515302	2.22277e-05	1	0.96173	0.901165	0	1.0307	0.970841	0	1.19241	0.295726	0	1.86634	3.89081e-06	1	2.00018	0.00913848	0	2.31401	2.54452e-10	1	1.07171	0.930901	0	1.23986	0.109771	0	1.1569	0.712385	0
38659	MINPP1	14	108560904	ENSSSCG00000010435	multiple inositol-polyphosphate phosphatase 1 [Source:HGNC Symbol;Acc:HGNC:7102]	MINPP1	MINPP1	MINPP1	multiple inositol-polyphosphate phosphatase 1	1.39652e-09	global and pairwise	1.18068	0.0798229	0	1.23694	0.00721457	0	1.3285	0.0355418	0	1.58319	2.64923e-10	1	1.04765	0.616516	0	1.1252	0.672662	0	1.34091	6.92977e-06	1	1.07402	0.844539	0	1.27992	6.01496e-05	1	1.19171	0.210675	0
11586	NT5E	1	60879457	ENSSSCG00000004291	5'-nucleotidase, ecto (CD73) [Source:HGNC Symbol;Acc:HGNC:8021]	NT5E	NT5E	NT5E	5'-nucleotidase, ecto (CD73)	1.65873e-09	global and pairwise	0.810675	0.114197	0	0.869198	0.305211	0	0.855362	0.585358	0	0.557348	4.1402e-09	1	1.07219	0.576696	0	1.05512	0.943748	0	0.687511	2.72615e-05	1	0.984082	0.982479	0	0.641221	1.54922e-07	1	0.651593	0.00725557	0
31285	LOC100525698	5	7438540	ENSSSCG00000029945	Uncharacterized protein {ECO:0000313|Ensembl:ENSSSCP00000000131} [Source:UniProtKB/TrEMBL;Acc:F1SKL8]	0	0	LOC100511078	2-amino-3-ketobutyrate coenzyme A ligase, mitochondrial-like	1.74103e-09	global and pairwise	0.865782	0.290872	0	1.219	0.0895266	0	0.908804	0.791193	0	0.750039	0.00246487	0	1.40797	3.75482e-05	1	1.04969	0.926867	0	0.866314	0.122491	0	0.745534	0.300689	0	0.615292	1.11417e-09	1	0.825304	0.27382	0
38055	PIK3C3	6	118097643	ENSSSCG00000003749	Sus scrofa phosphatidylinositol 3-kinase, catalytic subunit type 3 (PIK3C3), mRNA. [Source:RefSeq mRNA;Acc:NM_001012956]	PIK3C3	0	PIK3C3	phosphatidylinositol 3-kinase, catalytic subunit type 3	1.94064e-09	global and pairwise	1.00757	0.909457	0	1.05659	0.771658	0	1.16021	0.455723	0	0.805448	0.000206652	1	1.04866	0.397519	0	1.1515	0.418486	0	0.799399	2.53834e-05	1	1.09807	0.770751	0	0.762306	8.22234e-08	1	0.694223	0.000178743	1
24985	ADARB1	13	217705206	ENSSSCG00000012089	Uncharacterized protein {ECO:0000313|Ensembl:ENSSSCP00000012871} [Source:UniProtKB/TrEMBL;Acc:F1SG34]	0	0	0	0	2.06597e-09	global and pairwise	0.678951	1.93687e-05	1	0.830789	0.0709902	0	0.757728	0.10914	0	0.628056	4.53463e-08	1	1.22364	0.00779024	0	1.11603	0.714062	0	0.925038	0.400928	0	0.912059	0.832885	0	0.755975	4.72835e-05	1	0.828867	0.2094	0
13510	FCGR2B	4	96889046	ENSSSCG00000006350	Sus scrofa Fc fragment of IgG, low affinity IIb, receptor (CD32) (FCGR2B), mRNA. [Source:RefSeq mRNA;Acc:NM_001033013]	CD32	0	FCGR2B	Fc fragment of IgG, low affinity IIb, receptor (CD32)	2.32713e-09	global and pairwise	0.917345	0.570964	0	0.85524	0.278416	0	0.913142	0.76584	0	0.505116	6.87743e-07	1	0.9323	0.717464	0	0.995419	0.997972	0	0.550628	1.08223e-06	1	1.0677	0.929588	0	0.590613	6.48712e-06	1	0.553162	0.00750994	0
37206	POP4	6	35037404	ENSSSCG00000002854	processing of precursor 4, ribonuclease P/MRP subunit (S. cerevisiae) [Source:HGNC Symbol;Acc:HGNC:30081]	POP4	POP4	POP4	processing of precursor 4, ribonuclease P/MRP subunit (S. cerevisiae)	2.40852e-09	global and pairwise	1.21383	0.0115282	0	0.976945	0.86028	0	1.19759	0.18593	0	1.34958	2.44926e-06	1	0.804843	0.000342004	1	0.986618	0.987971	0	1.11184	0.0953374	0	1.22585	0.27448	0	1.38143	4.12673e-09	1	1.12692	0.385994	0
27306	PLEKHA8	18	47234871	ENSSSCG00000016682	pleckstrin homology domain containing, family A (phosphoinositide binding specific) member 8 [Source:HGNC Symbol;Acc:HGNC:30037]	PLEKHA8	PLEKHA8	PLEKHA8	pleckstrin homology domain containing, family A (phosphoinositide binding specific) member 8	2.42143e-09	global and pairwise	0.799196	0.000827248	1	0.680734	1.20569e-10	1	0.737397	0.00251241	0	0.788329	5.34131e-05	1	0.851774	0.00563315	0	0.922674	0.754382	0	0.986402	0.882147	0	1.08324	0.787915	0	1.15806	0.0047205	0	1.06907	0.666793	0
27559	C19orf42	2	60563119	ENSSSCG00000013863	Sus scrofa chromosome 19 open reading frame 42 ortholog (C2H19orf42), mRNA. [Source:RefSeq mRNA;Acc:NM_001244720]	C2H19orf42	0	C2H19orf42	chromosome 19 open reading frame 42 ortholog	2.78076e-09	global and pairwise	0.554733	1.20288e-05	1	0.88133	0.515684	0	0.779155	0.432195	0	0.53258	4.00446e-07	1	1.58875	7.68993e-05	1	1.40456	0.285546	0	0.960065	0.826098	0	0.884067	0.844731	0	0.604291	2.34157e-06	1	0.683535	0.0855605	0
831	LOC100155046	14	109302638	ENSSSCG00000010441	Uncharacterized protein {ECO:0000313|Ensembl:ENSSSCP00000011129} [Source:UniProtKB/TrEMBL;Acc:F1SCZ3]	0	0	RNLS	renalase, FAD-dependent amine oxidase	2.9504e-09	global and pairwise	0.492152	3.07301e-09	1	0.643998	0.000117946	1	0.557983	0.00255381	0	0.686756	0.000517342	1	1.30853	0.00705768	0	1.13376	0.715769	0	1.39541	0.00116344	0	0.866436	0.837146	0	1.0664	0.713461	0	1.23078	0.550772	0
12310	QKI	1	6447860	ENSSSCG00000004029	Sus scrofa QKI, KH domain containing, RNA binding (QKI), mRNA. [Source:RefSeq mRNA;Acc:NM_001007195]	QKI	0	QKI	QKI, KH domain containing, RNA binding	3.37349e-09	global and pairwise	1.02392	0.922037	0	0.954354	0.764717	0	0.854363	0.474096	0	1.42915	1.58588e-05	1	0.932062	0.488355	0	0.834406	0.469606	0	1.39577	1.02722e-05	1	0.895226	0.79078	0	1.49751	2.05894e-08	1	1.67277	0.000167854	1
27533	ST7L	4	117957353	ENSSSCG00000006779	suppression of tumorigenicity 7 like [Source:HGNC Symbol;Acc:HGNC:18441]	ST7L	ST7L	ST7L	suppression of tumorigenicity 7 like	3.39475e-09	global and pairwise	0.742383	1.6707e-08	1	0.948683	0.497395	0	0.928847	0.625986	0	0.905263	0.0652618	0	1.27789	1.27622e-07	1	1.25117	0.0175437	0	1.2194	1.2205e-05	1	0.979091	0.940591	0	0.954231	0.351051	0	0.974609	0.88539	0
10732	BAG2	7	33129096	ENSSSCG00000001494	Uncharacterized protein {ECO:0000313|Ensembl:ENSSSCP00000001622} [Source:UniProtKB/TrEMBL;Acc:F1RZV1]	BAG2	0	BAG2	BCL2-associated athanogene 2	3.43298e-09	global and pairwise	1.16659	0.510316	0	1.68573	8.47183e-05	1	1.32051	0.332341	0	1.94846	2.39128e-07	1	1.445	0.00128214	0	1.13194	0.808532	0	1.67022	2.78165e-06	1	0.783345	0.645168	0	1.15586	0.205821	0	1.47554	0.086029	0
19234	PSEN1	7	102362452	ENSSSCG00000002340	Sus scrofa presenilin 1 (PSEN1), mRNA. [Source:RefSeq mRNA;Acc:NM_001078667]	PSEN1	0	LOC102161398	presenilin-1-like	3.43298e-09	global and pairwise	1.41525	0.000810021	1	1.01163	0.912474	0	0.883584	0.673778	0	1.43977	0.000101828	1	0.714808	5.45313e-05	1	0.624331	0.00519798	0	1.01733	0.948803	0	0.873425	0.713465	0	1.42322	1.01794e-05	1	1.62947	0.00066826	1
8138	TSPAN9	5	69221314	ENSSSCG00000000735	Sus scrofa tetraspanin 9 (TSPAN9), mRNA. [Source:RefSeq mRNA;Acc:NM_001077226]	TSPAN9	0	TSPAN9	tetraspanin 9	3.43298e-09	global and pairwise	1.20234	0.221561	0	0.869871	0.486986	0	1.06948	0.920917	0	0.664603	0.000558386	1	0.723484	0.000979503	1	0.889502	0.738309	0	0.55276	5.67704e-10	1	1.22947	0.711612	0	0.764024	0.00303434	0	0.621426	0.0102812	0
39088	C19orf42	2	60561413	ENSSSCG00000013863	Sus scrofa chromosome 19 open reading frame 42 ortholog (C2H19orf42), mRNA. [Source:RefSeq mRNA;Acc:NM_001244720]	C2H19orf42	0	C2H19orf42	chromosome 19 open reading frame 42 ortholog	3.43298e-09	global and pairwise	0.501427	2.5238e-05	1	0.8173	0.343959	0	0.854556	0.774097	0	0.453473	1.71888e-07	1	1.62995	0.000731434	1	1.70425	0.107572	0	0.904366	0.59657	0	1.04558	0.960392	0	0.554843	5.03995e-06	1	0.530654	0.00987313	0
14540	PIK3C3	6	118097643	ENSSSCG00000003749	Sus scrofa phosphatidylinositol 3-kinase, catalytic subunit type 3 (PIK3C3), mRNA. [Source:RefSeq mRNA;Acc:NM_001012956]	PIK3C3	0	PIK3C3	phosphatidylinositol 3-kinase, catalytic subunit type 3	3.43298e-09	global and pairwise	1.03131	0.893883	0	1.13247	0.356746	0	1.21752	0.317378	0	0.853603	0.00246487	0	1.09809	0.0519056	0	1.18057	0.242665	0	0.827692	0.000563623	1	1.07511	0.830301	0	0.753756	1.97538e-08	1	0.701097	0.000223851	1
1515	IVD	1	145979037	ENSSSCG00000004774	Sus scrofa isovaleryl-CoA dehydrogenase (IVD), mRNA. [Source:RefSeq mRNA;Acc:NM_001167635]	IVD	0	IVD	isovaleryl-CoA dehydrogenase	3.43298e-09	global and pairwise	1.21252	0.266326	0	1.11421	0.562637	0	1.09495	0.843805	0	1.90063	4.4041e-08	1	0.918922	0.564649	0	0.903039	0.882144	0	1.56751	2.05452e-05	1	0.982716	0.98446	0	1.70581	1.08599e-07	1	1.73581	0.00330093	0
27414	C9orf156	1	267875492	ENSSSCG00000005370	chromosome 9 open reading frame 156 [Source:HGNC Symbol;Acc:HGNC:30967]	C9orf156	C9orf156	C1H9orf156	chromosome 9 open reading frame 156 homolog	3.43298e-09	global and pairwise	1.10467	0.458752	0	1.47061	2.56913e-06	1	1.25339	0.0904598	0	1.43198	1.87882e-05	1	1.33127	7.40122e-06	1	1.13464	0.471568	0	1.2963	6.41285e-05	1	0.852297	0.700974	0	0.973736	0.817754	0	1.14248	0.599695	0
22494	PIK3C3	6	118097643	ENSSSCG00000003749	Sus scrofa phosphatidylinositol 3-kinase, catalytic subunit type 3 (PIK3C3), mRNA. [Source:RefSeq mRNA;Acc:NM_001012956]	PIK3C3	0	PIK3C3	phosphatidylinositol 3-kinase, catalytic subunit type 3	3.60932e-09	global and pairwise	1.03142	0.89313	0	1.0938	0.718985	0	1.15146	0.777319	0	0.82986	0.000387584	1	1.06048	0.252579	0	1.11638	0.715075	0	0.804576	1.85938e-05	1	1.05272	0.949259	0	0.758693	2.05894e-08	1	0.7207	0.00135952	0
17469	CALM1	7	118735916	ENSSSCG00000025768	Sus scrofa calmodulin 1 (phosphorylase kinase, delta) (CALM1), mRNA. [Source:RefSeq mRNA;Acc:NM_001244210]	CALM1	0	CALM1	calmodulin 1 (phosphorylase kinase, delta)	3.6152e-09	global and pairwise	0.804325	0.356465	0	1.48835	0.0053476	0	1.09148	0.872315	0	1.02719	0.962783	0	1.85044	6.78689e-10	1	1.35701	0.414736	0	1.27708	0.0627309	0	0.733346	0.459844	0	0.69015	0.000146429	1	0.941097	0.861154	0
43969	GALNT1	6	112008650	ENSSSCG00000003743	polypeptide N-acetylgalactosaminyltransferase 1 [Source:HGNC Symbol;Acc:HGNC:4123]	GALNT1	GALNT1	GALNT1	UDP-N-acetyl-alpha-D-galactosamine:polypeptide N-acetylgalactosaminyltransferase 1 (GalNAc-T1)	3.84778e-09	global and pairwise	0.839352	0.0282283	0	0.863923	0.0535025	0	0.879838	0.436277	0	0.674233	1.13131e-09	1	1.02927	0.748426	0	1.04823	0.91304	0	0.803278	0.000177492	1	1.01842	0.961739	0	0.780432	6.16601e-06	1	0.766315	0.0110108	0
22078	CENPB	17	36264646	ENSSSCG00000007150	centromere protein B, 80kDa [Source:HGNC Symbol;Acc:HGNC:1852]	CENPB	CENPB	CENPB	centromere protein B, 80kDa	4.23373e-09	global and pairwise	0.330245	8.94082e-06	1	0.630071	0.106558	0	0.518961	0.108349	0	0.355665	2.02518e-06	1	1.90789	0.00065757	1	1.57144	0.60171	0	1.07697	0.967083	0	0.823655	0.801524	0	0.564485	0.000320886	1	0.685341	0.383165	0
41590	QKI	1	6524543	ENSSSCG00000004029	Sus scrofa QKI, KH domain containing, RNA binding (QKI), mRNA. [Source:RefSeq mRNA;Acc:NM_001007195]	QKI	0	QKI	QKI, KH domain containing, RNA binding	4.23373e-09	global and pairwise	0.885625	0.427043	0	0.836926	0.138215	0	0.73232	0.103	0	1.32044	0.00812614	0	0.945011	0.667409	0	0.826896	0.54502	0	1.49097	4.01669e-06	1	0.875012	0.771735	0	1.57773	5.0716e-08	1	1.8031	0.000167854	1
23314	RPL38	12	6911841	ENSSSCG00000017239	ribosomal protein L38 [Source:HGNC Symbol;Acc:HGNC:10349]	RPL38	RPL38	RPL38	ribosomal protein L38	4.41808e-09	global and pairwise	0.722871	0.282909	0	0.319231	2.35535e-08	1	0.449365	0.0336627	0	0.700705	0.105912	0	0.441616	1.48186e-05	1	0.621639	0.405267	0	0.969336	0.9245	0	1.40765	0.687606	0	2.19498	4.48226e-06	1	1.55932	0.27037	0
24196		1	37126622	ENSSSCG00000004205	Uncharacterized protein {ECO:0000313|Ensembl:ENSSSCP00000004539} [Source:UniProtKB/TrEMBL;Acc:F1S306]	0	0	0	0	4.48337e-09	global and pairwise	1.04168	0.877882	0	0.87389	0.509679	0	1.26256	0.490846	0	1.63647	6.03961e-05	1	0.838927	0.15699	0	1.21205	0.731225	0	1.571	4.55849e-05	1	1.44476	0.355246	0	1.87263	2.88953e-09	1	1.29615	0.262744	0
40588	FN1	15	130357895	ENSSSCG00000016174	fibronectin 1 [Source:HGNC Symbol;Acc:HGNC:3778]	FN1	FN1	FN1	fibronectin 1	4.57893e-09	global and pairwise	1.15567	0.626489	0	1.06755	0.89196	0	1.27379	0.556727	0	0.630007	0.000521873	1	0.923755	0.59385	0	1.10221	0.918065	0	0.545145	3.19363e-07	1	1.19319	0.778113	0	0.59014	3.92381e-06	1	0.494592	0.000787854	1
3820	DMXL1	2	128545476	ENSSSCG00000027857	Dmx-like 1 [Source:HGNC Symbol;Acc:HGNC:2937]	DMXL1	DMXL1	DMXL1	Dmx-like 1	4.8809e-09	global and pairwise	0.735421	0.0643031	0	0.50474	1.31962e-07	1	0.49472	0.00106877	0	0.850403	0.27326	0	0.686328	0.0023172	0	0.672703	0.178869	0	1.15635	0.293031	0	0.980147	0.983606	0	1.68483	1.95425e-06	1	1.71896	0.00889366	0
11948	LETM1	8	349643	ENSSSCG00000008675	leucine zipper-EF-hand containing transmembrane protein 1 [Source:HGNC Symbol;Acc:HGNC:6556]	LETM1	LETM1	LETM1	leucine zipper-EF-hand containing transmembrane protein 1	4.8809e-09	global and pairwise	1.38659	2.50129e-05	1	1.01879	0.905994	0	1.19705	0.2794	0	1.36145	1.38183e-05	1	0.734746	4.05668e-06	1	0.863306	0.508147	0	0.98187	0.867597	0	1.17497	0.535551	0	1.33634	2.24139e-06	1	1.13734	0.417782	0
24034	CCDC109B	8	120683345	ENSSSCG00000009141	coiled-coil domain containing 109B [Source:HGNC Symbol;Acc:HGNC:26076]	CCDC109B	CCDC109B	CCDC109B	coiled-coil domain containing 109B	5.1215e-09	global and pairwise	1.14043	0.494946	0	0.940746	0.699012	0	1.09994	0.979679	0	0.674486	0.000212095	1	0.824902	0.0314644	0	0.964496	0.826343	0	0.59143	1.63168e-09	1	1.16922	0.858125	0	0.716969	8.416e-05	1	0.613201	0.00895653	0
16234	PPP6R3	2	2976597	ENSSSCG00000012884	protein phosphatase 6, regulatory subunit 3 [Source:HGNC Symbol;Acc:HGNC:1173]	PPP6R3	PPP6R3	PPP6R3	protein phosphatase 6, regulatory subunit 3	5.30183e-09	global and pairwise	0.90725	0.47838	0	0.681769	2.63465e-06	1	0.904394	0.708344	0	1.02669	0.825292	0	0.751468	0.000178747	1	0.996853	0.99689	0	1.13165	0.128885	0	1.32654	0.213826	0	1.50592	3.74309e-09	1	1.13522	0.499853	0
30593	USP47	2	50817658	ENSSSCG00000013402	Uncharacterized protein {ECO:0000313|Ensembl:ENSSSCP00000014247} [Source:UniProtKB/TrEMBL;Acc:F1S6W7]	0	0	USP47	ubiquitin specific peptidase 47	5.4607e-09	global and pairwise	1.04807	0.877625	0	0.913745	0.634214	0	0.963012	0.949732	0	1.62825	1.28668e-05	1	0.871832	0.273278	0	0.918839	0.910215	0	1.55357	1.5094e-05	1	1.05392	0.933339	0	1.78196	2.80377e-09	1	1.69079	0.00376682	0
29021	GPRC5B	3	26736201	ENSSSCG00000007864	G protein-coupled receptor, class C, group 5, member B [Source:HGNC Symbol;Acc:HGNC:13308]	GPRC5B	GPRC5B	GPRC5B	G protein-coupled receptor, family C, group 5, member B	5.4607e-09	global and pairwise	1.20705	0.0513988	0	1.07836	0.522914	0	0.934323	0.813683	0	0.794732	0.00259232	0	0.893382	0.158075	0	0.774056	0.125131	0	0.658409	1.49156e-09	1	0.866433	0.631684	0	0.736985	2.20324e-06	1	0.850596	0.291646	0
33574	CCDC141	15	93935771	ENSSSCG00000016002	coiled-coil domain containing 141 [Source:HGNC Symbol;Acc:HGNC:26821]	CCDC141	CCDC141	0	0	5.59005e-09	global and pairwise	0.41334	3.11306e-09	1	0.495514	8.7188e-07	1	0.449569	0.00082287	1	0.597801	0.000260071	1	1.19881	0.246751	0	1.08765	0.937403	0	1.44627	0.00497099	0	0.907277	0.895645	0	1.20643	0.161386	0	1.32972	0.333708	0
36011	DGKE	12	34117938	ENSSSCG00000017615	diacylglycerol kinase, epsilon 64kDa [Source:HGNC Symbol;Acc:HGNC:2852]	DGKE	DGKE	DGKE	diacylglycerol kinase, epsilon 64kDa	6.24852e-09	global and pairwise	1.29877	0.0008519	1	1.27772	0.000857572	1	1.26357	0.0927411	0	1.55837	2.29957e-10	1	0.983795	0.879787	0	0.972902	0.963141	0	1.19989	0.00461821	0	0.988928	0.983116	0	1.21965	0.000915576	1	1.23331	0.0903687	0
39796	U6	18	16516844	ENSSSCG00000019550	U6 spliceosomal RNA [Source:RFAM;Acc:RF00026]	U6	0	0	0	6.24852e-09	global and pairwise	0.98178	0.93541	0	0.92305	0.508037	0	0.919463	0.763784	0	1.36228	6.03961e-05	1	0.94018	0.518895	0	0.936526	0.887674	0	1.38756	3.35705e-06	1	0.996114	0.992724	0	1.47585	6.06376e-09	1	1.48161	0.00136054	0
36928	PLEKHA3	15	93783385	ENSSSCG00000016000	pleckstrin homology domain containing, family A (phosphoinositide binding specific) member 3 [Source:HGNC Symbol;Acc:HGNC:14338]	PLEKHA3	PLEKHA3	PLEKHA3	pleckstrin homology domain containing, family A (phosphoinositide binding specific) member 3	7.28763e-09	global and pairwise	1.04007	0.909558	0	0.971432	0.914094	0	0.87981	0.773283	0	1.73062	7.15485e-06	1	0.934007	0.677453	0	0.845916	0.751091	0	1.66394	4.57357e-06	1	0.905684	0.879218	0	1.78151	5.0716e-08	1	1.96703	0.000500722	1
41343	RASSF2	17	14588077	ENSSSCG00000024817	Ras association (RalGDS/AF-6) domain family member 2 [Source:HGNC Symbol;Acc:HGNC:9883]	RASSF2	RASSF2	RASSF2	Ras association (RalGDS/AF-6) domain family member 2	8.29539e-09	global and pairwise	0.744532	0.0378104	0	0.722403	0.00390356	0	0.763283	0.138931	0	0.512378	3.21692e-08	1	0.970277	0.684787	0	1.02518	0.977707	0	0.688187	0.000140851	1	1.05659	0.979214	0	0.709269	0.00101674	0	0.671282	0.0918367	0
22219	TRPM7	1	134670663	ENSSSCG00000004636	transient receptor potential cation channel, subfamily M, member 7 [Source:HGNC Symbol;Acc:HGNC:17994]	TRPM7	TRPM7	TRPM7	transient receptor potential cation channel, subfamily M, member 7	9.70965e-09	global and pairwise	1.26729	0.0530809	0	1.11052	0.402628	0	1.32284	0.152468	0	1.66228	1.27881e-07	1	0.876294	0.2126	0	1.04383	0.957722	0	1.31168	0.00115849	0	1.19119	0.667381	0	1.49685	7.31582e-07	1	1.2566	0.192272	0
20561	SGMS1	14	108040263	ENSSSCG00000010433	Sus scrofa sphingomyelin synthase 1 (SGMS1), mRNA. [Source:RefSeq mRNA;Acc:NM_001097438]	SGMS1	0	SGMS1	sphingomyelin synthase 1	9.95076e-09	global and pairwise	1.90368	1.14857e-09	1	1.63318	9.75828e-08	1	1.90971	0.00010657	1	1.67134	9.49871e-07	1	0.857909	0.121818	0	1.00317	0.934243	0	0.877953	0.142461	0	1.16932	0.883831	0	1.02336	0.988324	0	0.87518	0.811456	0
19953	METTL8	15	86863832	ENSSSCG00000015945	methyltransferase like 8 [Source:HGNC Symbol;Acc:HGNC:25856]	METTL8	METTL8	METTL8	methyltransferase like 8	9.95426e-09	global and pairwise	1.07346	0.789975	0	1.1376	0.304373	0	1.14167	0.644635	0	1.57716	1.63688e-06	1	1.05976	0.463891	0	1.06355	0.899364	0	1.46923	4.9964e-07	1	1.00358	0.992962	0	1.38639	1.87005e-05	1	1.38145	0.0299429	0
41068	WDR91	18	14931331	ENSSSCG00000016532	WD repeat domain 91 [Source:HGNC Symbol;Acc:HGNC:24997]	WDR91	WDR91	WDR91	WD repeat domain 91	9.98833e-09	global and pairwise	1.2907	0.00233262	0	1.01113	0.761429	0	1.15205	0.486663	0	1.43875	2.75655e-06	1	0.783396	0.000527824	1	0.892576	0.599196	0	1.1147	0.189782	0	1.13937	0.79321	0	1.42291	2.22325e-07	1	1.24886	0.0744573	0
17962	EHHADH	13	132803933	ENSSSCG00000028398	enoyl-CoA, hydratase/3-hydroxyacyl CoA dehydrogenase [Source:HGNC Symbol;Acc:HGNC:3247]	EHHADH	EHHADH	0	0	9.98833e-09	global and pairwise	0.69247	0.0008519	1	0.912887	0.558902	0	0.596679	0.00169465	0	0.619337	8.32348e-07	1	1.31831	0.00354151	0	0.861668	0.702273	0	0.894388	0.288658	0	0.653618	0.100653	0	0.678437	3.17766e-06	1	1.03797	0.918526	0
4671	PEX11A	7	60145380	ENSSSCG00000027052	peroxisomal biogenesis factor 11 alpha [Source:HGNC Symbol;Acc:HGNC:8852]	PEX11A	PEX11A	PEX11A	peroxisomal biogenesis factor 11 alpha	1.17396e-08	global and pairwise	1.93481	0.0275295	0	1.01135	0.88202	0	0.940708	0.862337	0	2.20448	0.000773576	1	0.522713	0.000110311	1	0.486201	0.0788135	0	1.13938	0.482578	0	0.93015	0.946784	0	2.17974	1.5839e-06	1	2.34343	0.00569755	0
24301	CDC14A	4	129270806	ENSSSCG00000006864	cell division cycle 14A [Source:HGNC Symbol;Acc:HGNC:1718]	CDC14A	CDC14A	CDC14A	cell division cycle 14A	1.31756e-08	global and pairwise	0.482233	8.59188e-08	1	0.520971	5.74637e-07	1	0.552866	0.00904879	0	0.72222	0.015393	0	1.08033	0.650046	0	1.14647	0.835684	0	1.49766	0.000611727	1	1.06122	0.93394	0	1.3863	0.00378397	0	1.30632	0.316974	0
14408	LPIN1	3	133715074	ENSSSCG00000008624	Sus scrofa lipin 1 (LPIN1), mRNA. [Source:RefSeq mRNA;Acc:NM_001130734]	0	0	LPIN1	lipin 1	1.40372e-08	global and pairwise	1.18406	0.378404	0	1.26604	0.121882	0	1.69506	0.0362843	0	1.97857	1.96731e-07	1	1.06923	0.67122	0	1.43156	0.361254	0	1.67101	4.01669e-06	1	1.33887	0.621969	0	1.56281	3.18153e-05	1	1.16726	0.487619	0
8047	NEK6	1	298942011	ENSSSCG00000005587	Serine/threonine-protein kinase Nek6 [Source:UniProtKB/Swiss-Prot;Acc:A2BD05]	NEK6	0	NEK6	NIMA (never in mitosis gene a)-related kinase 6	1.43336e-08	global and pairwise	0.997145	0.990149	0	0.929312	0.530178	0	1.06651	0.819941	0	0.706733	2.52532e-06	1	0.931973	0.416814	0	1.06956	0.872126	0	0.708757	3.72005e-07	1	1.14763	0.639998	0	0.760491	1.43334e-05	1	0.662663	0.000459084	1
35365	UTP18	12	27633618	ENSSSCG00000017593	UTP18 small subunit (SSU) processome component homolog (yeast) [Source:HGNC Symbol;Acc:HGNC:24274]	UTP18	UTP18	UTP18	UTP18 small subunit (SSU) processome component homolog (yeast)	1.46063e-08	global and pairwise	1.19931	0.241737	0	1.72892	3.4758e-07	1	2.00938	6.50953e-05	1	1.40325	0.00156657	0	1.4416	0.00029407	1	1.67545	0.00887401	0	1.17005	0.146922	0	1.16222	0.771735	0	0.81163	0.0286314	0	0.698346	0.0519604	0
21653	TYROBP	6	40711986	ENSSSCG00000002919	Sus scrofa TYRO protein tyrosine kinase binding protein (TYROBP), mRNA. [Source:RefSeq mRNA;Acc:NM_214202]	TYROBP	0	TYROBP	TYRO protein tyrosine kinase binding protein	1.48383e-08	global and pairwise	0.961096	0.909558	0	0.709684	0.0134195	0	0.959916	0.951241	0	0.536959	5.4313e-07	1	0.738411	0.0137731	0	0.998772	0.998681	0	0.558695	3.13848e-07	1	1.3526	0.507729	0	0.756617	0.0111448	0	0.559381	0.00376682	0
5202	IDH3B	17	37446220	ENSSSCG00000007173	Sus scrofa isocitrate dehydrogenase 3 (NAD+) beta (IDH3B), mRNA. [Source:RefSeq mRNA;Acc:NM_001044575]	IDH3B	0	IDH3B	isocitrate dehydrogenase 3 (NAD+) beta	1.52081e-08	global and pairwise	1.25401	0.0030792	0	0.953007	0.742386	0	1.00086	0.9856	0	1.25192	0.00113181	0	0.759969	5.27205e-06	1	0.798128	0.125131	0	0.998338	0.942433	0	1.05021	0.88794	0	1.31366	2.96755e-06	1	1.25085	0.0614791	0
11327	PURH	15	130348740	ENSSSCG00000016173	Sus scrofa 5-aminoimidazole-4-carboxamide ribonucleotide formyltransferase/IMP cyclohydrolase (ATIC), mRNA. [Source:RefSeq mRNA;Acc:NM_001130736]	PURH	0	ATIC	5-aminoimidazole-4-carboxamide ribonucleotide formyltransferase/IMP cyclohydrolase	1.52081e-08	global and pairwise	0.716001	1.12585e-06	1	0.740704	4.701e-06	1	0.663158	7.72066e-05	1	0.785575	0.000214384	1	1.0345	0.631376	0	0.926197	0.80973	0	1.09717	0.121035	0	0.895307	0.667381	0	1.06058	0.349947	0	1.1846	0.147023	0
19796	CHURC1-FNTB	7	95507297	ENSSSCG00000002281	farnesyltransferase, CAAX box, beta [Source:RefSeq peptide;Acc:NP_001231609]	FNTB	0	FNTB	farnesyltransferase, CAAX box, beta	1.54864e-08	global and pairwise	0.808742	0.279706	0	1.36418	0.00930561	0	1.20982	0.347138	0	1.15989	0.281619	0	1.68679	5.5094e-09	1	1.49593	0.0347681	0	1.43419	0.000279184	1	0.886851	0.887398	0	0.850251	0.0669298	0	0.95873	0.746971	0
28884		11	2494010	ENSSSCG00000009294	Uncharacterized protein {ECO:0000313|Ensembl:ENSSSCP00000009916} [Source:UniProtKB/TrEMBL;Acc:F1RTL6]	0	0	0	0	1.62874e-08	global and pairwise	1.21247	0.104967	0	1.52425	6.49627e-07	1	1.53608	0.000841439	1	1.43639	2.47329e-05	1	1.25714	0.000311028	1	1.2669	0.123806	0	1.18468	0.00607445	0	1.00776	0.948605	0	0.942361	0.578728	0	0.935101	0.737652	0
31578	GLE1	1	302946208	ENSSSCG00000005652	GLE1 RNA export mediator [Source:HGNC Symbol;Acc:HGNC:4315]	GLE1	GLE1	GLE1	GLE1 RNA export mediator	1.65703e-08	global and pairwise	0.761859	0.000573527	1	1.08133	0.531978	0	1.03152	0.935683	0	0.987136	0.83224	0	1.41934	4.41086e-09	1	1.35395	0.0162061	0	1.29569	2.42855e-05	1	0.953933	0.904092	0	0.912887	0.147091	0	0.956971	0.816401	0
33069	IFI30	2	59217942	ENSSSCG00000013901	Sus scrofa interferon, gamma-inducible protein 30 (IFI30), mRNA. [Source:RefSeq mRNA;Acc:NM_001131046]	IFI30	0	IFI30	interferon, gamma-inducible protein 30	1.70177e-08	global and pairwise	0.83795	0.432889	0	0.680074	0.0167874	0	1.03321	0.924629	0	0.4638	1.34299e-06	1	0.811592	0.146619	0	1.23302	0.866778	0	0.553494	1.4369e-05	1	1.51926	0.50837	0	0.681985	0.0065036	0	0.448894	0.00303828	0
43934	LOC100739187	1	311460445	ENSSSCG00000005784	Uncharacterized protein {ECO:0000313|Ensembl:ENSSSCP00000006198} [Source:UniProtKB/TrEMBL;Acc:F1RZ93]	0	0	LOC100157370	proprotein convertase subtilisin/kexin type 6-like	1.79837e-08	global and pairwise	0.991077	0.970844	0	1.1607	0.192068	0	0.804634	0.291653	0	0.739794	0.000604926	1	1.17115	0.0831067	0	0.811878	0.404339	0	0.746454	0.000254323	1	0.693231	0.106961	0	0.637368	2.88953e-09	1	0.919417	0.734247	0
12422	QKI	1	6443579	ENSSSCG00000004029	Sus scrofa QKI, KH domain containing, RNA binding (QKI), mRNA. [Source:RefSeq mRNA;Acc:NM_001007195]	QKI	0	QKI	QKI, KH domain containing, RNA binding	1.91387e-08	global and pairwise	1.05406	0.787259	0	0.991257	0.962522	0	0.919071	0.781825	0	1.44842	7.52894e-06	1	0.94042	0.555301	0	0.871936	0.667424	0	1.37414	2.42855e-05	1	0.927178	0.858125	0	1.4612	1.19099e-07	1	1.57596	0.000551232	1
111	SGMS1	14	107988072	ENSSSCG00000010433	Sus scrofa sphingomyelin synthase 1 (SGMS1), mRNA. [Source:RefSeq mRNA;Acc:NM_001097438]	SGMS1	0	SGMS1	sphingomyelin synthase 1	2.06911e-08	global and pairwise	2.29193	8.46141e-09	1	1.85592	7.45343e-06	1	1.79551	0.0162145	0	1.8615	6.77438e-06	1	0.809766	0.132264	0	0.783408	0.60171	0	0.812197	0.104871	0	0.967451	0.964641	0	1.003	0.975712	0	1.03675	0.956709	0
20608	LOC100152565	14	137527024	ENSSSCG00000010655	Uncharacterized protein {ECO:0000313|Ensembl:ENSSSCP00000011352} [Source:UniProtKB/TrEMBL;Acc:F1S4U2]	0	0	GFRA1	GDNF family receptor alpha 1	2.07285e-08	global and pairwise	1.14556	0.20545	0	0.931909	0.55703	0	0.816022	0.217892	0	0.764115	0.000319638	1	0.813498	0.00481484	0	0.712335	0.0158307	0	0.667024	4.01603e-09	1	0.875645	0.66934	0	0.819945	0.00236198	0	0.93639	0.767622	0
8215		8	50666621	ENSSSCG00000008883	Uncharacterized protein {ECO:0000313|Ensembl:ENSSSCP00000009476} [Source:UniProtKB/TrEMBL;Acc:F1RTX8]	0	0	0	0	2.1213e-08	global and pairwise	0.798797	0.0592388	0	0.917686	0.562199	0	0.823224	0.397066	0	1.29222	0.00911349	0	1.14884	0.146221	0	1.03058	0.972458	0	1.61771	1.45826e-08	1	0.897065	0.810349	0	1.40813	1.87673e-05	1	1.56971	0.00248421	0
19412	STRN	3	109931028	ENSSSCG00000008499	striatin, calmodulin binding protein [Source:HGNC Symbol;Acc:HGNC:11424]	STRN	STRN	STRN	striatin, calmodulin binding protein	2.50166e-08	global and pairwise	1.51481	1.12585e-06	1	1.46873	1.70911e-06	1	1.6317	0.000201648	1	1.54353	5.31337e-08	1	0.969577	0.787075	0	1.07716	0.867546	0	1.01896	0.879222	0	1.11096	0.79078	0	1.05093	0.563727	0	0.945968	0.826268	0
16487	PROCR	17	43734421	ENSSSCG00000026585	protein C receptor, endothelial [Source:HGNC Symbol;Acc:HGNC:9452]	PROCR	PROCR	PROCR	protein C receptor, endothelial	2.58996e-08	global and pairwise	1.55266	0.00533752	0	1.46631	0.0107097	0	1.38428	0.302536	0	0.857584	0.31129	0	0.944391	0.746855	0	0.891557	0.881299	0	0.552334	6.09829e-07	1	0.944055	0.937641	0	0.584857	2.17048e-06	1	0.619516	0.0328391	0
30255	RHOA	13	35147347	ENSSSCG00000022080	Sus scrofa ras homolog family member A (RHOA), mRNA. [Source:RefSeq mRNA;Acc:NM_001244437]	RHOA	0	RHOA	ras homolog family member A	2.64298e-08	global and pairwise	0.389978	5.14125e-05	1	0.313018	6.81505e-08	1	0.45709	0.037532	0	0.514206	0.00194023	0	0.802655	0.31913	0	1.17209	0.937333	0	1.31855	0.215974	0	1.46027	0.685523	0	1.64274	0.00681434	0	1.12496	0.829667	0
35667	PIK3C3	6	118097643	ENSSSCG00000003749	Sus scrofa phosphatidylinositol 3-kinase, catalytic subunit type 3 (PIK3C3), mRNA. [Source:RefSeq mRNA;Acc:NM_001012956]	PIK3C3	0	PIK3C3	phosphatidylinositol 3-kinase, catalytic subunit type 3	2.65941e-08	global and pairwise	0.999948	0.80584	0	1.05773	0.84634	0	1.13926	0.657581	0	0.803371	0.000201778	1	1.05779	0.305318	0	1.13931	0.503111	0	0.803413	6.25885e-05	1	1.07707	0.837146	0	0.759521	1.19099e-07	1	0.705172	0.000500722	1
9713	IDE	14	113505033	ENSSSCG00000010470	insulin-degrading enzyme [Source:HGNC Symbol;Acc:HGNC:5381]	IDE	IDE	IDE	insulin-degrading enzyme	2.68758e-08	global and pairwise	0.978079	0.870865	0	0.771356	0.0124562	0	0.663715	0.0504072	0	0.643928	1.31033e-05	1	0.788643	0.00407177	0	0.67859	0.120429	0	0.65836	3.97745e-07	1	0.860452	0.858125	0	0.834801	0.0318769	0	0.970189	0.707563	0
33932	ZNF622	16	6156655	ENSSSCG00000016793	zinc finger protein 622 [Source:HGNC Symbol;Acc:HGNC:30958]	ZNF622	ZNF622	ZNF622	zinc finger protein 622	2.80408e-08	global and pairwise	0.707105	0.00259863	0	1.15091	0.307548	0	1.1389	0.685702	0	0.81023	0.0479857	0	1.62764	1.27622e-07	1	1.61066	0.00928643	0	1.14584	0.186622	0	0.989563	0.987747	0	0.703988	3.55485e-05	1	0.711413	0.0489363	0
26874	BRK1	13	73396861	ENSSSCG00000011565	BRICK1, SCAR/WAVE actin-nucleating complex subunit [Source:HGNC Symbol;Acc:HGNC:23057]	BRK1	BRK1	LOC100522899	probable protein BRICK1-like	2.87469e-08	global and pairwise	0.910999	0.292255	0	0.936898	0.463444	0	0.801655	0.0510329	0	0.734847	1.57785e-07	1	1.02843	0.729729	0	0.879973	0.46436	0	0.806639	5.01695e-05	1	0.855648	0.460457	0	0.784341	1.38586e-06	1	0.916663	0.532663	0
8773	MYBPH	9	125333222	ENSSSCG00000030681	myosin binding protein H [Source:HGNC Symbol;Acc:HGNC:7552]	MYBPH	MYBPH	MYBPH	myosin binding protein H	3.72543e-08	global and pairwise	1.21025	0.365396	0	1.99153	3.30273e-07	1	1.56329	0.0946783	0	1.77626	1.38183e-05	1	1.64556	6.89191e-05	1	1.29171	0.557068	0	1.46768	0.00174758	0	0.784969	0.655404	0	0.891906	0.399419	0	1.13623	0.73237	0
19402	COL8A1	13	169020889	ENSSSCG00000011973	collagen, type VIII, alpha 1 [Source:HGNC Symbol;Acc:HGNC:2215]	COL8A1	COL8A1	COL8A1	collagen, type VIII, alpha 1	3.72543e-08	global and pairwise	0.840323	0.317897	0	0.865967	0.375767	0	0.854727	0.659141	0	1.43368	0.00163286	0	1.03052	0.862413	0	1.01714	0.99385	0	1.7061	2.61123e-07	1	0.98702	0.985231	0	1.65558	2.07493e-07	1	1.67735	0.00467913	0
1906	POLR2G	2	8349632	ENSSSCG00000025571	polymerase (RNA) II (DNA directed) polypeptide G [Source:HGNC Symbol;Acc:HGNC:9194]	POLR2G	POLR2G	POLR2G	polymerase (RNA) II (DNA directed) polypeptide G	3.76593e-08	global and pairwise	1.50231	5.08184e-08	1	1.41997	8.7926e-07	1	1.47243	0.00116799	0	1.40465	1.48396e-06	1	0.945192	0.516532	0	0.980115	0.981761	0	0.934992	0.403151	0	1.03695	0.924365	0	0.989208	0.917929	0	0.953962	0.83641	0
21245	SLC4A7	13	15482285	ENSSSCG00000011218	solute carrier family 4, sodium bicarbonate cotransporter, member 7 [Source:HGNC Symbol;Acc:HGNC:11033]	SLC4A7	SLC4A7	SLC4A7	solute carrier family 4, sodium bicarbonate cotransporter, member 7	3.79649e-08	global and pairwise	0.504567	7.06141e-06	1	0.466004	9.75828e-08	1	0.437961	0.000475324	1	0.483873	2.57039e-07	1	0.923573	0.672632	0	0.867994	0.848794	0	0.958986	0.844559	0	0.939821	0.937228	0	1.03834	0.840062	0	1.10483	0.82413	0
35565	LOC100739304	10	75370694	ENSSSCG00000029066	Uncharacterized protein {ECO:0000313|Ensembl:ENSSSCP00000022267} [Source:UniProtKB/TrEMBL;Acc:I3LDY2]	0	0	IDI1	isopentenyl-diphosphate delta isomerase 1	4.15881e-08	global and pairwise	0.743562	0.024461	0	0.876562	0.589142	0	0.86074	0.718376	0	1.18075	0.10403	0	1.17887	0.0239932	0	1.15759	0.621005	0	1.58796	1.5768e-08	1	0.98195	0.95577	0	1.34702	0.000696132	1	1.37179	0.0679914	0
7755		1	115423033	ENSSSCG00000020381	0	0	0	0	0	4.2291e-08	global and pairwise	1.03508	0.892767	0	0.938322	0.6896	0	0.83002	0.414154	0	1.41552	0.000119465	1	0.906525	0.34238	0	0.801893	0.383562	0	1.36756	0.000146561	1	0.884579	0.787341	0	1.50857	1.36925e-07	1	1.70541	0.000223851	1
31864	E2F3	7	16778970	ENSSSCG00000001079	E2F transcription factor 3 [Source:HGNC Symbol;Acc:HGNC:3115]	E2F3	E2F3	E2F3	E2F transcription factor 3	4.38759e-08	global and pairwise	0.813727	0.0651298	0	0.874742	0.240253	0	0.700785	0.0270096	0	0.623693	7.93781e-08	1	1.07498	0.491995	0	0.861204	0.653719	0	0.766465	0.000996945	1	0.801133	0.507729	0	0.713003	6.67078e-06	1	0.889993	0.593113	0
25197	TEAD1	2	49958783	ENSSSCG00000013399	Sus scrofa transcriptional enhancer factor 1 (TEF1), mRNA. [Source:RefSeq mRNA;Acc:NM_001142669]	TEF1	0	TEF1	transcriptional enhancer factor 1	4.43304e-08	global and pairwise	0.987426	0.966352	0	1.2374	0.0983253	0	1.03169	0.957403	0	1.63624	2.52532e-06	1	1.25316	0.0330755	0	1.04483	0.960696	0	1.65708	1.48167e-07	1	0.833753	0.681778	0	1.32232	0.00221894	0	1.58598	0.00654099	0
24045		15	127052352	ENSSSCG00000029020	0	0	0	0	0	4.45977e-08	global and pairwise	1.19306	0.320691	0	0.995505	0.987071	0	0.916306	0.849521	0	1.68052	6.60883e-06	1	0.834415	0.137915	0	0.768032	0.432071	0	1.40859	0.00124471	0	0.920444	0.894431	0	1.68811	1.36925e-07	1	1.83402	0.000855509	1
18103	DICER1	7	123605234	ENSSSCG00000028225	Sus scrofa dicer 1, ribonuclease type III (DICER1), mRNA. [Source:RefSeq mRNA;Acc:NM_001197194]	DICER1	0	DICER1	dicer 1, ribonuclease type III	4.49029e-08	global and pairwise	0.723483	0.0672737	0	0.666646	0.00636126	0	0.703376	0.252915	0	1.25354	0.132517	0	0.921439	0.648066	0	0.972208	0.988448	0	1.73264	7.70393e-06	1	1.0551	0.946784	0	1.88036	7.12208e-08	1	1.78217	0.00876301	0
2923		2	155002034	ENSSSCG00000027499	Uncharacterized protein {ECO:0000313|Ensembl:ENSSSCP00000022281} [Source:UniProtKB/TrEMBL;Acc:I3LDZ6]	0	0	LOC100622368	serine/threonine-protein kinase 32A-like	4.77265e-08	global and pairwise	1.24647	0.463582	0	0.87623	0.562637	0	1.08222	0.95517	0	0.554964	0.00117057	0	0.702967	0.00835372	0	0.868222	0.658646	0	0.445227	1.20438e-08	1	1.23508	0.895229	0	0.633354	0.001992	0	0.512803	0.0556425	0
17490	BAIAP2	12	1520255	ENSSSCG00000017142	BAI1-associated protein 2 [Source:HGNC Symbol;Acc:HGNC:947]	BAIAP2	BAIAP2	BAIAP2	BAI1-associated protein 2	5.04902e-08	global and pairwise	1.69054	2.01857e-06	1	1.41909	0.000415876	1	1.63183	0.00405117	0	1.06893	0.15364	0	0.83943	0.07755	0	0.965274	0.943409	0	0.6323	1.05982e-05	1	1.14992	0.824756	0	0.753249	0.0132769	0	0.655047	0.0688852	0
7687	PIK3C3	6	118097643	ENSSSCG00000003749	Sus scrofa phosphatidylinositol 3-kinase, catalytic subunit type 3 (PIK3C3), mRNA. [Source:RefSeq mRNA;Acc:NM_001012956]	PIK3C3	0	PIK3C3	phosphatidylinositol 3-kinase, catalytic subunit type 3	5.39887e-08	global and pairwise	0.989689	0.783087	0	1.03541	0.939227	0	1.09658	0.768191	0	0.797971	0.000105948	1	1.04619	0.435337	0	1.10801	0.624464	0	0.806285	6.12639e-05	1	1.05908	0.858125	0	0.770684	3.16633e-07	1	0.72769	0.000855509	1
35168		2	90549455	ENSSSCG00000014117	Uncharacterized protein {ECO:0000313|Ensembl:ENSSSCP00000015012} [Source:UniProtKB/TrEMBL;Acc:F1RF28]	0	0	0	0	5.50983e-08	global and pairwise	1.62317	0.105202	0	1.55368	0.121568	0	2.06258	0.117936	0	0.647781	0.0646657	0	0.957184	0.872863	0	1.27071	0.852851	0	0.399083	2.55611e-06	1	1.32755	0.796199	0	0.416934	2.96755e-06	1	0.314063	0.000855509	1
37255	ELL3	1	142614468	ENSSSCG00000004699	elongation factor RNA polymerase II-like 3 [Source:HGNC Symbol;Acc:HGNC:23113]	ELL3	ELL3	ELL3	elongation factor RNA polymerase II-like 3	5.95554e-08	global and pairwise	0.70582	0.00386869	0	0.597155	8.93612e-07	1	0.64123	0.00904879	0	0.574836	1.51786e-07	1	0.846044	0.105967	0	0.908489	0.814628	0	0.814422	0.0313367	0	1.07381	0.928049	0	0.962624	0.734024	0	0.896459	0.758527	0
12878		6	51938116	ENSSSCG00000003244	Uncharacterized protein {ECO:0000313|Ensembl:ENSSSCP00000003521} [Source:UniProtKB/TrEMBL;Acc:F1RNL0]	0	0	0	0	6.198e-08	global and pairwise	0.688242	1.88635e-05	1	0.776627	0.00307387	0	0.653185	0.000838669	1	0.665879	4.26621e-07	1	1.12842	0.136592	0	0.949063	0.886723	0	0.967508	0.716505	0	0.841054	0.518768	0	0.857399	0.0259903	0	1.01943	0.9245	0
24539	ST6GALNAC2	12	4806461	ENSSSCG00000017177	ST6 (alpha-N-acetyl-neuraminyl-2,3-beta-galactosyl-1,3)-N-acetylgalactosaminide alpha-2,6-sialyltransferase 2 [Source:HGNC Symbol;Acc:HGNC:10867]	ST6GALNAC2	ST6GALNAC2	LOC100518510	alpha-N-acetylgalactosaminide alpha-2,6-sialyltransferase 2-like	6.2087e-08	global and pairwise	1.13308	0.449882	0	0.889514	0.106047	0	0.923235	0.793203	0	0.79992	0.00441111	0	0.785041	2.91658e-05	1	0.814802	0.393471	0	0.70597	9.18468e-08	1	1.03791	0.810896	0	0.899278	0.233066	0	0.866431	0.252143	0
5325	FN1	15	130357898	ENSSSCG00000016174	fibronectin 1 [Source:HGNC Symbol;Acc:HGNC:3778]	FN1	FN1	FN1	fibronectin 1	6.32918e-08	global and pairwise	1.15465	0.69041	0	1.09981	0.815555	0	1.22321	0.726458	0	0.64536	0.00144446	0	0.952505	0.778547	0	1.05938	0.969522	0	0.558924	1.26169e-06	1	1.11221	0.887398	0	0.586794	4.22989e-06	1	0.527594	0.00380898	0
11059	ACAD10	14	34967497	ENSSSCG00000009836	Uncharacterized protein {ECO:0000313|Ensembl:ENSSSCP00000010500} [Source:UniProtKB/TrEMBL;Acc:F1RL48]	0	0	LOC100157748	acyl-CoA dehydrogenase family member 10-like	6.61983e-08	global and pairwise	1.16315	0.210318	0	1.14936	0.20843	0	1.1427	0.585161	0	1.57883	6.40188e-08	1	0.988141	0.93216	0	0.982415	0.987971	0	1.35737	6.09494e-05	1	0.994206	0.991604	0	1.37366	1.01794e-05	1	1.38167	0.0227592	0
17226	U6	1	257371833	ENSSSCG00000018266	U6 spliceosomal RNA [Source:RFAM;Acc:RF00026]	U6	0	0	0	6.63427e-08	global and pairwise	0.782121	0.000972623	1	0.752601	2.22333e-05	1	0.863437	0.362362	0	0.683451	8.04209e-09	1	0.962257	0.658058	0	1.10397	0.713067	0	0.873843	0.0324809	0	1.14727	0.587565	0	0.908118	0.11634	0	0.791547	0.0379436	0
20063	AQP11	9	13222995	ENSSSCG00000014880	aquaporin 11 [Source:HGNC Symbol;Acc:HGNC:19940]	AQP11	AQP11	LOC100127151	aquaporin 11	6.77658e-08	global and pairwise	1.176	0.142473	0	1.41378	3.52422e-05	1	1.32496	0.0850647	0	1.5402	2.53808e-07	1	1.2022	0.0203882	0	1.12667	0.733214	0	1.3097	0.000334715	1	0.937174	0.867031	0	1.08942	0.329123	0	1.16246	0.40542	0
38421	RMND5B	2	81844898	ENSSSCG00000014033	required for meiotic nuclear division 5 homolog B [Source:RefSeq peptide;Acc:NP_001230729]	RMND5B	0	RMND5B	required for meiotic nuclear division 5 homolog B (S. cerevisiae)	6.83078e-08	global and pairwise	1.01233	0.984787	0	1.33269	0.00314529	0	1.28186	0.162738	0	0.911188	0.335077	0	1.31646	0.000283049	1	1.26625	0.194214	0	0.900092	0.289922	0	0.961861	0.95381	0	0.68372	1.95226e-07	1	0.71083	0.0108176	0
10516	LRRC8D	4	138770258	ENSSSCG00000022090	Uncharacterized protein {ECO:0000313|Ensembl:ENSSSCP00000007373} [Source:UniProtKB/TrEMBL;Acc:F1S4E5]	0	0	LOC100737439	leucine-rich repeat-containing protein 8D-like	6.83078e-08	global and pairwise	0.571618	0.185616	0	1.16285	0.573372	0	1.96699	0.250147	0	0.468007	0.00614187	0	2.03431	0.000863675	1	3.44109	0.0114312	0	0.818741	0.304741	0	1.69153	0.681778	0	0.402466	2.40858e-06	1	0.237931	0.000299725	1
13691	HEYL	6	88530842	ENSSSCG00000024651	hes-related family bHLH transcription factor with YRPW motif-like [Source:HGNC Symbol;Acc:HGNC:4882]	HEYL	HEYL	HEYL	hairy/enhancer-of-split related with YRPW motif-like	6.97681e-08	global and pairwise	0.789502	0.159545	0	0.654856	0.000392398	1	0.571381	0.00169465	0	0.992902	0.995344	0	0.829454	0.046302	0	0.723723	0.128353	0	1.25763	0.0245856	0	0.87253	0.752463	0	1.51621	3.92381e-06	1	1.73772	0.00066826	1
35548	PCYOX1	3	75479727	ENSSSCG00000029790	prenylcysteine oxidase 1 [Source:HGNC Symbol;Acc:HGNC:20588]	PCYOX1	PCYOX1	PCYOX1	prenylcysteine oxidase 1	7.08879e-08	global and pairwise	0.754039	0.00307903	0	0.916484	0.719411	0	0.898331	0.662215	0	1.08017	0.351918	0	1.21543	0.000514209	1	1.19136	0.417603	0	1.43252	1.88645e-08	1	0.980193	0.892536	0	1.17861	0.0312281	0	1.20242	0.16376	0
40301	ZNF655	3	6532597	ENSSSCG00000007617	zinc finger protein 655 [Source:HGNC Symbol;Acc:HGNC:30899]	ZNF655	ZNF655	ZNF655	zinc finger protein 655	7.2283e-08	global and pairwise	1.07888	0.407906	0	1.30171	3.53836e-06	1	1.07072	0.720977	0	1.01079	0.903512	0	1.20654	0.000439161	1	0.992438	0.99481	0	0.936894	0.279638	0	0.822546	0.218063	0	0.776511	1.44434e-07	1	0.944033	0.70597	0
8970	LAPTM5	6	81071580	ENSSSCG00000025034	lysosomal protein transmembrane 5 [Source:HGNC Symbol;Acc:HGNC:29612]	LAPTM5	LAPTM5	LAPTM5	lysosomal protein transmembrane 5	7.56984e-08	global and pairwise	0.859658	0.490074	0	0.686384	0.00713872	0	0.881219	0.787128	0	0.512539	1.58712e-07	1	0.798438	0.0898249	0	1.02508	0.99088	0	0.596213	7.26059e-06	1	1.28386	0.62649	0	0.746724	0.00918967	0	0.581625	0.00876301	0
25948	IL17RC	13	73261581	ENSSSCG00000011559	interleukin 17 receptor C [Source:HGNC Symbol;Acc:HGNC:18358]	IL17RC	IL17RC	IL17RC	interleukin 17 receptor C	7.68309e-08	global and pairwise	1.07498	0.761431	0	1.23661	0.107061	0	1.00844	0.987728	0	0.725121	0.00300457	0	1.15035	0.233048	0	0.938101	0.937333	0	0.674543	4.44428e-05	1	0.815491	0.631684	0	0.58638	6.25259e-09	1	0.719051	0.0800787	0
33033	FAM13B	2	145690533	ENSSSCG00000029125	family with sequence similarity 13, member B [Source:HGNC Symbol;Acc:HGNC:1335]	FAM13B	FAM13B	0	0	7.70809e-08	global and pairwise	0.752767	0.0125459	0	0.732164	0.00129303	0	0.575324	0.000114619	1	0.616529	2.53808e-07	1	0.97263	0.755343	0	0.764278	0.144046	0	0.819017	0.0115357	0	0.785785	0.370472	0	0.842065	0.0337553	0	1.07162	0.752577	0
41530	INPP4B	8	90732020	ENSSSCG00000009050	inositol polyphosphate-4-phosphatase, type II, 105kDa [Source:HGNC Symbol;Acc:HGNC:6075]	INPP4B	INPP4B	INPP4B	inositol polyphosphate-4-phosphatase, type II, 105kDa	7.9368e-08	global and pairwise	0.924578	0.910776	0	0.919229	0.918873	0	0.874809	0.765912	0	1.55482	0.000319638	1	0.994214	0.949116	0	0.946171	0.911497	0	1.68165	1.45618e-06	1	0.951677	0.866347	0	1.69144	1.32371e-06	1	1.77732	0.00179422	0
21368	RAB32	1	21320004	ENSSSCG00000004117	Sus scrofa RAB32, member RAS oncogene family (RAB32), mRNA. [Source:RefSeq mRNA;Acc:NM_001123176]	RAB32	0	RAB32	RAB32, member RAS oncogene family	8.01207e-08	global and pairwise	1.7464	0.00348258	0	0.779897	0.264937	0	0.703651	0.391349	0	0.915611	0.690583	0	0.446575	1.27622e-07	1	0.402916	0.00317311	0	0.524285	1.46398e-05	1	0.902236	0.909264	0	1.17401	0.327209	0	1.30123	0.489762	0
16008	CIT	14	35141448	ENSSSCG00000009839	0	0	0	CIT	citron (rho-interacting, serine/threonine kinase 21)	8.46713e-08	global and pairwise	1.06361	0.893883	0	1.97294	7.72067e-05	1	2.29608	0.00361397	0	1.08032	0.736638	0	1.85494	7.94525e-05	1	2.15875	0.013221	0	1.01571	0.959358	0	1.16379	0.858125	0	0.54757	2.21657e-05	1	0.470508	0.00504414	0
30386	HTRA4	15	54864309	ENSSSCG00000015810	Uncharacterized protein {ECO:0000313|Ensembl:ENSSSCP00000016757} [Source:UniProtKB/TrEMBL;Acc:F1RZL2]	0	0	LOC102165804	serine protease HTR4-like	8.63275e-08	global and pairwise	0.573596	0.00183354	0	0.553323	0.000254582	1	0.596026	0.086487	0	0.413331	1.24096e-08	1	0.964656	0.865821	0	1.0391	0.99385	0	0.720597	0.0213879	0	1.07718	0.940591	0	0.746999	0.0323357	0	0.693479	0.233526	0
43315	CNN2	2	77621564	ENSSSCG00000030270	calponin 2 [Source:HGNC Symbol;Acc:HGNC:2156]	CNN2	CNN2	CNN2	calponin 2	9.09933e-08	global and pairwise	0.967973	0.616083	0	0.750367	0.00258218	0	0.798068	0.108291	0	0.59536	1.43722e-05	1	0.775193	0.00383647	0	0.824473	0.412599	0	0.615058	4.12496e-06	1	1.06357	0.984784	0	0.793425	0.106934	0	0.746002	0.489762	0
29974	LIMS1	3	49811763	ENSSSCG00000008137	0	0	0	LIMS1	LIM and senescent cell antigen-like domains 1	9.27468e-08	global and pairwise	0.909558	0.541143	0	0.963904	0.86951	0	1.00034	0.987728	0	0.705533	1.58588e-05	1	1.05975	0.515017	0	1.09981	0.838003	0	0.775688	0.00020942	1	1.0378	0.96331	0	0.731954	1.84111e-06	1	0.705294	0.00663629	0
8767	EIF4EBP3	2	148245483	ENSSSCG00000020835	Sus scrofa eukaryotic translation initiation factor 4E binding protein 3 (EIF4EBP3), mRNA. [Source:RefSeq mRNA;Acc:NM_001202520]	EIF4EBP3	0	EIF4EBP3	eukaryotic translation initiation factor 4E binding protein 3	9.27468e-08	global and pairwise	1.40784	0.0143097	0	1.17647	0.307102	0	1.5046	0.0402542	0	1.67822	3.16005e-06	1	0.835656	0.0738864	0	1.06874	0.906445	0	1.19205	0.0328088	0	1.27892	0.507729	0	1.42649	1.70586e-05	1	1.11539	0.635048	0
24059	AGBL3	18	15029237	ENSSSCG00000016529	ATP/GTP binding protein-like 3 [Source:HGNC Symbol;Acc:HGNC:27981]	AGBL3	AGBL3	AGBL3	ATP/GTP binding protein-like 3	9.98581e-08	global and pairwise	0.784921	0.114138	0	1.18534	0.380392	0	1.12337	0.729577	0	1.37419	0.0253702	0	1.51014	2.75097e-05	1	1.43119	0.107077	0	1.75074	3.10512e-08	1	0.947722	0.985231	0	1.15933	0.183464	0	1.22328	0.570673	0
28045	LOC100623966	3	117972357	ENSSSCG00000026465	brain and reproductive organ-expressed (TNFRSF1A modulator) [Source:HGNC Symbol;Acc:HGNC:1106]	BRE	BRE	0	0	1.0207e-07	global and pairwise	0.948929	0.753863	0	0.951642	0.742913	0	1.07428	0.83966	0	1.3764	0.000238356	1	1.00286	0.953336	0	1.1321	0.712637	0	1.45047	1.00035e-06	1	1.12887	0.772158	0	1.44634	4.77e-07	1	1.28123	0.104983	0
11239	C14orf38	1	209639849	ENSSSCG00000027678	coiled-coil domain containing 175 [Source:HGNC Symbol;Acc:HGNC:19847]	CCDC175	CCDC175	CCDC175	coiled-coil domain containing 175	1.02962e-07	global and pairwise	1.06651	0.675572	0	1.34069	7.02898e-06	1	1.28466	0.028249	0	1.21635	0.0037916	0	1.25708	2.94739e-05	1	1.20455	0.148033	0	1.1405	0.0199362	0	0.958209	0.916236	0	0.907259	0.0781596	0	0.946827	0.698954	0
14200	TMEM201	6	64119085	ENSSSCG00000003393	Uncharacterized protein {ECO:0000313|Ensembl:ENSSSCP00000003678} [Source:UniProtKB/TrEMBL;Acc:F1RIH6]	0	0	TMEM201	transmembrane protein 201	1.06638e-07	global and pairwise	0.92643	0.841856	0	1.36551	0.0584068	0	1.11343	0.824499	0	0.705673	0.0284626	0	1.47395	0.00263226	0	1.20185	0.745138	0	0.761712	0.0465225	0	0.815396	0.760413	0	0.516783	4.90988e-08	1	0.633782	0.0614453	0
1958	WWP1	4	55304676	ENSSSCG00000006137	WW domain containing E3 ubiquitin protein ligase 1 [Source:HGNC Symbol;Acc:HGNC:17004]	WWP1	WWP1	WWP1	WW domain containing E3 ubiquitin protein ligase 1	1.1007e-07	global and pairwise	1.04715	0.931601	0	1.45879	0.00245888	0	1.21742	0.189256	0	0.924414	0.554974	0	1.3931	7.39985e-05	1	1.1626	0.30378	0	0.882789	0.247239	0	0.834542	0.906533	0	0.633687	1.95226e-07	1	0.759323	0.0283369	0
25912	NDUFC1	8	93412911	ENSSSCG00000009063	NADH dehydrogenase (ubiquinone) 1, subcomplex unknown, 1, 6kDa [Source:HGNC Symbol;Acc:HGNC:7705]	NDUFC1	NDUFC1	NDUFC1	NADH dehydrogenase (ubiquinone) 1, subcomplex unknown, 1, 6kDa	1.1178e-07	global and pairwise	0.821714	0.0739778	0	0.996703	0.987071	0	1.02594	0.955169	0	0.691405	9.76099e-06	1	1.21296	0.0215554	0	1.24854	0.308367	0	0.841418	0.0322994	0	1.02933	0.951607	0	0.693692	3.94146e-07	1	0.673924	0.00356586	0
13856	H2AFY	2	143071797	ENSSSCG00000014307	Sus scrofa H2A histone family, member Y (H2AFY), transcript variant 1, mRNA. [Source:RefSeq mRNA;Acc:NM_001244562]	H2AFY	0	H2AFY	H2A histone family, member Y	1.14807e-07	global and pairwise	0.763116	0.00364108	0	0.70268	1.96097e-05	1	0.760119	0.064049	0	0.941054	0.575077	0	0.920804	0.366901	0	0.996072	0.99385	0	1.23317	0.00256311	0	1.08174	0.867031	0	1.33923	1.24439e-05	1	1.23803	0.109636	0
26356	LOC100624460	2	67193170	ENSSSCG00000013714	mucin 16, cell surface associated [Source:HGNC Symbol;Acc:HGNC:15582]	MUC16	MUC16	0	0	1.20622e-07	global and pairwise	1.21563	0.02306	0	1.0394	0.764722	0	1.02964	0.927954	0	1.38811	2.3968e-06	1	0.85503	0.0251513	0	0.847	0.398439	0	1.14189	0.0483634	0	0.990608	0.985231	0	1.3355	1.31556e-06	1	1.34816	0.007784	0
3661	SUCLG1	3	63153557	ENSSSCG00000008247	succinate-CoA ligase, alpha subunit [Source:HGNC Symbol;Acc:HGNC:11449]	SUCLG1	SUCLG1	SUCLG1	succinate-CoA ligase, alpha subunit	1.26531e-07	global and pairwise	1.59393	0.00106683	0	0.97226	0.918873	0	0.95347	0.939075	0	1.53646	0.000614234	1	0.609979	2.75097e-05	1	0.59819	0.0376336	0	0.963946	0.847136	0	0.980673	0.983606	0	1.58029	1.87005e-05	1	1.61144	0.024222	0
20627	ETF1	2	146184033	ENSSSCG00000014337	eukaryotic translation termination factor 1 [Source:HGNC Symbol;Acc:HGNC:3477]	ETF1	ETF1	ETF1	eukaryotic translation termination factor 1	1.29168e-07	global and pairwise	1.18228	0.330224	0	1.29735	0.0303084	0	0.937677	0.869542	0	0.841721	0.089817	0	1.09733	0.357354	0	0.793108	0.441156	0	0.711947	7.64378e-05	1	0.722765	0.25771	0	0.648802	1.40229e-07	1	0.897666	0.612943	0
553	CH242-58J12.2	1	127232680	ENSSSCG00000004600	0	CH242-58J12.2	0	0	0	1.29287e-07	global and pairwise	0.986921	0.964685	0	0.928284	0.669755	0	0.910287	0.802126	0	1.46146	0.0001547	1	0.940586	0.643987	0	0.92235	0.893879	0	1.48083	1.62681e-05	1	0.980613	0.979214	0	1.57437	1.44434e-07	1	1.6055	0.00351821	0
21387	HS3ST3B1	12	61117009	ENSSSCG00000030136	Sulfotransferase {ECO:0000256|RuleBase:RU361155} [Source:UniProtKB/TrEMBL;Acc:F1SS44]	0	0	HS3ST3B1	heparan sulfate (glucosamine) 3-O-sulfotransferase 3B1	1.30866e-07	global and pairwise	1.25768	0.0579732	0	1.09219	0.391965	0	1.18023	0.46876	0	1.68158	8.88601e-07	1	0.868419	0.193331	0	0.938425	0.92289	0	1.33705	0.00216037	0	1.08061	0.908438	0	1.53964	2.27788e-06	1	1.42478	0.0488884	0
12340	TXNL4A	1	310140335	ENSSSCG00000005777	thioredoxin-like 4A [Source:HGNC Symbol;Acc:HGNC:30551]	TXNL4A	TXNL4A	TXNL4A	thioredoxin-like 4A	1.34277e-07	global and pairwise	0.67011	5.77614e-06	1	0.718885	0.000207801	1	0.646256	0.00346954	0	0.636502	1.318e-07	1	1.07279	0.183068	0	0.964401	0.986307	0	0.949846	0.496783	0	0.898969	0.838626	0	0.885401	0.023453	0	0.984907	0.717156	0
31852	LAMTOR3	8	129802703	ENSSSCG00000009176	late endosomal/lysosomal adaptor, MAPK and MTOR activator 3 [Source:HGNC Symbol;Acc:HGNC:15606]	LAMTOR3	LAMTOR3	LAMTOR3	late endosomal/lysosomal adaptor, MAPK and MTOR activator 3	1.36768e-07	global and pairwise	0.767351	0.00282438	0	0.70893	1.04468e-05	1	0.634805	0.00034502	1	0.664331	1.89793e-07	1	0.923866	0.353513	0	0.827268	0.382893	0	0.865747	0.0602634	0	0.895442	0.772158	0	0.937091	0.451253	0	1.04651	0.852501	0
26923	TJP2	1	248827066	ENSSSCG00000005247	tight junction protein 2 [Source:HGNC Symbol;Acc:HGNC:11828]	TJP2	TJP2	TJP2	tight junction protein 2	1.40893e-07	global and pairwise	0.968789	0.834152	0	1.47407	0.00674711	0	1.05625	0.73408	0	1.81394	2.07162e-05	1	1.52156	0.00311725	0	1.09028	0.928219	0	1.87238	1.88479e-06	1	0.71655	0.612955	0	1.23057	0.090863	0	1.71735	0.0419816	0
603	AMOTL1	9	30693469	ENSSSCG00000014960	angiomotin like 1 [Source:HGNC Symbol;Acc:HGNC:17811]	AMOTL1	AMOTL1	AMOTL1	angiomotin like 1	1.46427e-07	global and pairwise	1.13675	0.53123	0	1.04385	0.857878	0	0.957947	0.941137	0	1.69284	4.75878e-06	1	0.918275	0.556013	0	0.842707	0.715769	0	1.48919	0.000148868	1	0.917707	0.888905	0	1.62173	1.13062e-06	1	1.76715	0.0019955	0
13250	RGS5	4	95057034	ENSSSCG00000006334	Sus scrofa regulator of G-protein signaling 5 (RGS5), mRNA. [Source:RefSeq mRNA;Acc:NM_214356]	RGS5	0	RGS5	regulator of G-protein signaling 5	1.46427e-07	global and pairwise	1.04393	0.733397	0	0.890427	0.148764	0	0.720225	0.00182526	0	0.815838	0.00144561	0	0.852955	0.00771993	0	0.689915	0.00112056	0	0.781504	9.69263e-06	1	0.808853	0.237596	0	0.916232	0.135661	0	1.13275	0.334145	0
1640	HNRNPH3	14	77543613	ENSSSCG00000020688	heterogeneous nuclear ribonucleoprotein H3 [Source:RefSeq peptide;Acc:NP_001230484]	HNRNPH3	0	HNRNPH3	heterogeneous nuclear ribonucleoprotein H3 (2H9)	1.52205e-07	global and pairwise	1.30155	0.115946	0	0.869869	0.460037	0	0.810648	0.548945	0	1.4897	0.00151177	0	0.668331	0.000723803	1	0.622831	0.0665152	0	1.14456	0.322254	0	0.93192	0.917143	0	1.71256	4.87067e-07	1	1.83767	0.00218602	0
5738	LOC100521221	12	48172707	ENSSSCG00000017796	Uncharacterized protein {ECO:0000313|Ensembl:ENSSSCP00000018854} [Source:UniProtKB/TrEMBL;Acc:F1RN71]	0	0	BLMH	bleomycin hydrolase	1.52205e-07	global and pairwise	0.961726	0.865008	0	1.35362	0.00115663	0	1.33555	0.102936	0	0.938837	0.577829	0	1.40749	3.22809e-05	1	1.3887	0.0748739	0	0.976199	0.856975	0	0.986651	0.984149	0	0.693577	1.13062e-06	1	0.70296	0.0146185	0
27981	LAT2	3	11055256	ENSSSCG00000027487	linker for activation of T cells family, member 2 [Source:HGNC Symbol;Acc:HGNC:12749]	LAT2	LAT2	LAT2	linker for activation of T cells family, member 2	1.55068e-07	global and pairwise	1.04702	0.902927	0	0.972455	0.84711	0	1.34941	0.203026	0	0.710373	0.00111025	0	0.928781	0.53485	0	1.2888	0.383562	0	0.67847	2.72615e-05	1	1.38763	0.273927	0	0.730495	0.000508441	1	0.526434	0.000167854	1
37141	KCTD12	11	53663566	ENSSSCG00000009468	potassium channel tetramerization domain containing 12 [Source:HGNC Symbol;Acc:HGNC:14678]	KCTD12	KCTD12	KCTD12	potassium channel tetramerization domain containing 12	1.58013e-07	global and pairwise	1.12277	0.427043	0	1.01055	0.957763	0	1.03879	0.926491	0	0.730592	0.000337713	1	0.900048	0.283107	0	0.925208	0.87907	0	0.650706	9.05849e-08	1	1.02795	0.956792	0	0.722968	1.48722e-05	1	0.703308	0.0152146	0
43658	RNF170	17	12599461	ENSSSCG00000022297	ring finger protein 170 [Source:HGNC Symbol;Acc:HGNC:25358]	RNF170	RNF170	RNF170	ring finger protein 170	1.60177e-07	global and pairwise	0.636879	1.26046e-05	1	0.695568	0.000409502	1	0.755671	0.17558	0	0.639337	2.75655e-06	1	1.09215	0.343855	0	1.18652	0.540698	0	1.00386	0.997702	0	1.08641	0.855354	0	0.919158	0.294972	0	0.846053	0.35059	0
3518	MBNL1	13	100660213	ENSSSCG00000011720	muscleblind-like splicing regulator 1 [Source:HGNC Symbol;Acc:HGNC:6923]	MBNL1	MBNL1	MBNL1	muscleblind-like splicing regulator 1	1.61504e-07	global and pairwise	0.828357	0.535589	0	0.970917	0.939227	0	0.828833	0.781893	0	1.54869	0.0040223	0	1.1721	0.169563	0	1.00057	0.99385	0	1.86959	5.85688e-07	1	0.85366	0.796405	0	1.59508	0.000374144	1	1.86852	0.00889366	0
16728	PRSS12	8	112911829	ENSSSCG00000009114	protease, serine, 12 (neurotrypsin, motopsin) [Source:HGNC Symbol;Acc:HGNC:9477]	PRSS12	PRSS12	PRSS12	protease, serine, 12 (neurotrypsin, motopsin)	1.65193e-07	global and pairwise	0.944887	0.987022	0	0.658998	0.0139117	0	0.660976	0.0959152	0	1.14824	0.264759	0	0.697436	0.0013289	0	0.699529	0.127404	0	1.21521	0.136016	0	1.003	0.926902	0	1.7424	4.77e-07	1	1.73718	0.00277523	0
28661	BCAR1	6	12247457	ENSSSCG00000028878	breast cancer anti-estrogen resistance 1 [Source:HGNC Symbol;Acc:HGNC:971]	BCAR1	BCAR1	BCAR1	breast cancer anti-estrogen resistance 1	1.68462e-07	global and pairwise	0.814219	0.0276423	0	0.882928	0.206739	0	0.782912	0.108224	0	0.667435	7.93781e-08	1	1.08439	0.342887	0	0.96155	0.948416	0	0.819725	0.00430891	0	0.886723	0.717314	0	0.755934	1.25437e-05	1	0.852503	0.298038	0
21600	RAB3IP	5	36652011	ENSSSCG00000000500	Uncharacterized protein {ECO:0000313|Ensembl:ENSSSCP00000000531} [Source:UniProtKB/TrEMBL;Acc:F1SH42]	0	0	RAB3IP	RAB3A interacting protein	1.68462e-07	global and pairwise	1.25444	0.0647412	0	1.19785	0.081496	0	1.19911	0.342648	0	1.64589	3.37032e-07	1	0.954886	0.802086	0	0.955896	0.987404	0	1.31206	0.000658118	1	1.00106	0.985858	0	1.37404	8.41246e-05	1	1.37259	0.0650354	0
18300	NME6	13	34295046	ENSSSCG00000011347	NME/NM23 nucleoside diphosphate kinase 6 [Source:HGNC Symbol;Acc:HGNC:20567]	NME6	NME6	NME6	NME/NM23 nucleoside diphosphate kinase 6	1.68462e-07	global and pairwise	0.80164	0.00177069	0	0.709794	1.53249e-06	1	0.632177	4.59602e-05	1	0.737206	1.31033e-05	1	0.885426	0.169023	0	0.788604	0.216316	0	0.919622	0.312685	0	0.890649	0.695363	0	1.03862	0.851515	0	1.16614	0.394366	0
31803	BOLA3	3	72016477	ENSSSCG00000008291	bolA family member 3 [Source:HGNC Symbol;Acc:HGNC:24415]	BOLA3	BOLA3	BOLA3	bolA family member 3	1.71041e-07	global and pairwise	1.08162	0.395435	0	1.08695	0.279977	0	1.02038	0.913631	0	1.34273	3.72416e-06	1	1.00493	0.954246	0	0.943386	0.86789	0	1.24141	0.000135855	1	0.938753	0.837146	0	1.23532	0.000109336	1	1.31591	0.00720639	0
30764	FKBP11	5	15383175	ENSSSCG00000000180	FK506 binding protein 11, 19 kDa [Source:HGNC Symbol;Acc:HGNC:18624]	FKBP11	FKBP11	LOC100512782	peptidyl-prolyl cis-trans isomerase FKBP11-like	1.7641e-07	global and pairwise	0.911267	0.521104	0	0.949576	0.730147	0	1.02689	0.9856	0	0.695581	1.08615e-05	1	1.04204	0.687095	0	1.12689	0.769516	0	0.763313	0.000135855	1	1.08142	0.88226	0	0.732517	4.20639e-06	1	0.677365	0.00350062	0
10207	CCDC125	16	51395956	ENSSSCG00000016963	Uncharacterized protein {ECO:0000313|Ensembl:ENSSSCP00000017973} [Source:UniProtKB/TrEMBL;Acc:F1SK32]	0	0	CCDC125	coiled-coil domain containing 125	1.82456e-07	global and pairwise	0.586065	4.19169e-08	1	0.724181	0.000973453	1	0.717208	0.0660842	0	0.666028	9.35871e-06	1	1.23567	0.0203882	0	1.22377	0.452824	0	1.13644	0.173999	0	0.990371	0.990371	0	0.919698	0.368813	0	0.92864	0.788906	0
9349	DNAJC1	10	58658939	ENSSSCG00000026001	0	0	0	DNAJC1	DnaJ (Hsp40) homolog, subfamily C, member 1	1.87245e-07	global and pairwise	0.837289	0.274637	0	1.03125	0.794494	0	0.856148	0.760008	0	1.40739	0.00895123	0	1.23166	0.00957292	0	1.02252	0.926867	0	1.68089	4.73663e-08	1	0.830203	0.689313	0	1.36474	0.00429001	0	1.64386	0.0117836	0
14374	IL16	7	55702176	ENSSSCG00000001787	Sus scrofa interleukin 16 (IL16), mRNA. [Source:RefSeq mRNA;Acc:NM_213751]	IL-16	0	IL16	interleukin 16	1.89545e-07	global and pairwise	0.974652	0.917933	0	0.735178	0.010452	0	0.893524	0.659233	0	0.623852	2.49779e-05	1	0.754298	0.00515601	0	0.916762	0.828436	0	0.640077	4.57357e-06	1	1.21538	0.73343	0	0.848573	0.118838	0	0.698193	0.0941612	0
24030	DUROC-SLA-DMA	7	29500109	ENSSSCG00000001470	Sus scrofa SLA-DM alpha chain (SLA-DMA), mRNA. [Source:RefSeq mRNA;Acc:NM_001113705]	SLA-DMA	0	SLA-DMA	SLA-DM alpha chain	1.89545e-07	global and pairwise	0.902589	0.260774	0	0.787658	0.00518433	0	0.837002	0.222792	0	0.642995	7.78813e-07	1	0.872665	0.142812	0	0.927334	0.860269	0	0.712389	3.71844e-05	1	1.06265	0.928439	0	0.816337	0.0136085	0	0.768212	0.156419	0
27563	OXNAD1	13	3644461	ENSSSCG00000011197	oxidoreductase NAD-binding domain containing 1 [Source:HGNC Symbol;Acc:HGNC:25128]	OXNAD1	OXNAD1	OXNAD1	oxidoreductase NAD-binding domain containing 1	1.94525e-07	global and pairwise	0.97171	0.878458	0	0.816474	0.00554585	0	0.821831	0.164913	0	0.72947	2.52532e-06	1	0.840245	0.00744761	0	0.845758	0.357469	0	0.750707	2.33668e-06	1	1.00656	0.989673	0	0.893439	0.0673791	0	0.887615	0.423722	0
17341	RABGAP1	1	297315502	ENSSSCG00000020743	0	0	0	0	0	1.99561e-07	global and pairwise	0.786832	0.00606815	0	0.738252	5.24783e-05	1	0.663884	0.000309771	1	0.71007	1.78663e-06	1	0.938258	0.39269	0	0.843743	0.290526	0	0.902442	0.0828841	0	0.899266	0.66934	0	0.961827	0.480021	0	1.06957	0.714003	0
34601	TMSB10	3	62820802	ENSSSCG00000008245	Sus scrofa thymosin beta 10 (TMSB10), mRNA. [Source:RefSeq mRNA;Acc:NM_001097482]	TMSB10	0	TMSB10	thymosin beta 10	2.08198e-07	global and pairwise	0.95771	0.663736	0	0.751086	0.00072491	1	0.968855	0.65202	0	0.699722	0.000150786	1	0.784252	0.000348309	1	1.01164	0.951062	0	0.73062	4.33675e-05	1	1.28994	0.507729	0	0.931614	0.620249	0	0.722216	0.106207	0
30977		5	86207833	ENSSSCG00000026250	Uncharacterized protein {ECO:0000313|Ensembl:ENSSSCP00000026069} [Source:UniProtKB/TrEMBL;Acc:I3LPP2]	0	0	0	0	2.17216e-07	global and pairwise	0.968502	0.666039	0	1.22628	0.00303846	0	1.26697	0.0192035	0	1.12131	0.103701	0	1.26616	3.16141e-06	1	1.30818	0.00666076	0	1.15777	0.00236357	0	1.03318	0.84665	0	0.914396	0.126761	0	0.885029	0.220015	0
39325	CPB2	11	21685173	ENSSSCG00000009413	carboxypeptidase B2 (plasma) [Source:HGNC Symbol;Acc:HGNC:2300]	CPB2	CPB2	CPB2	carboxypeptidase B2 (plasma)	2.17216e-07	global and pairwise	0.790659	0.407651	0	0.550606	0.000838512	1	0.768094	0.451837	0	0.453205	5.24888e-06	1	0.696389	0.015037	0	0.971461	0.944652	0	0.573199	0.000104663	1	1.395	0.66934	0	0.823102	0.231472	0	0.590038	0.109026	0
31328	RPS25	9	51274555	ENSSSCG00000015103	ribosomal protein S25 [Source:HGNC Symbol;Acc:HGNC:10413]	RPS25	RPS25	RPS25	ribosomal protein S25	2.17216e-07	global and pairwise	0.928788	0.767819	0	1.25256	0.112795	0	1.3091	0.517416	0	1.51508	0.000733965	1	1.3486	0.000968848	1	1.40948	0.346121	0	1.63124	1.78573e-07	1	1.04514	0.956594	0	1.20958	0.0566909	0	1.15734	0.333708	0
34358	LGALS1	5	7642903	ENSSSCG00000000125	Sus scrofa lectin, galactoside-binding, soluble, 1 (LGALS1), mRNA. [Source:RefSeq mRNA;Acc:NM_001001867]	LGALS1	0	LGALS1	lectin, galactoside-binding, soluble, 1	2.26626e-07	global and pairwise	1.32406	5.14125e-05	1	1.32629	1.45774e-05	1	1.4937	0.000130432	1	1.28307	9.65673e-05	1	1.00168	0.996304	0	1.12812	0.617266	0	0.969037	0.702332	0	1.12623	0.655651	0	0.96741	0.655831	0	0.858983	0.24602	0
22384	CHURC1-FNTB	7	95477165	ENSSSCG00000002281	farnesyltransferase, CAAX box, beta [Source:RefSeq peptide;Acc:NP_001231609]	FNTB	0	FNTB	farnesyltransferase, CAAX box, beta	2.31606e-07	global and pairwise	0.808874	0.0851787	0	1.23663	0.0538156	0	1.12078	0.719518	0	1.22799	0.038777	0	1.52883	1.09122e-06	1	1.38561	0.113917	0	1.51814	9.10866e-07	1	0.906321	0.832885	0	0.993011	0.962699	0	1.09565	0.722796	0
11363	ANTXR2	8	147020171	ENSSSCG00000009256	anthrax toxin receptor 2 [Source:HGNC Symbol;Acc:HGNC:21732]	ANTXR2	ANTXR2	ANTXR2	anthrax toxin receptor 2	2.32538e-07	global and pairwise	1.06412	0.609205	0	1.02952	0.817786	0	0.976434	0.941742	0	0.790153	0.000264377	1	0.967489	0.708221	0	0.917602	0.762883	0	0.742545	4.94263e-07	1	0.948436	0.878521	0	0.767497	1.95425e-06	1	0.809223	0.0618563	0
35883	MARCKS	1	89855784	ENSSSCG00000023610	myristoylated alanine-rich protein kinase C substrate [Source:HGNC Symbol;Acc:HGNC:6759]	MARCKS	MARCKS	MARCKS	myristoylated alanine-rich protein kinase C substrate	2.35011e-07	global and pairwise	0.981101	0.658084	0	0.918816	0.279977	0	0.87852	0.398953	0	0.665843	1.87882e-05	1	0.936515	0.589122	0	0.895443	0.790973	0	0.678669	1.74649e-05	1	0.956144	0.916236	0	0.724675	0.000266156	1	0.757914	0.18665	0
13947	LOC100521376	5	84224153	ENSSSCG00000000853	Uncharacterized protein {ECO:0000313|Ensembl:ENSSSCP00000000910} [Source:UniProtKB/TrEMBL;Acc:F1SRK2]	0	0	NT5DC3	5'-nucleotidase domain containing 3	2.43788e-07	global and pairwise	0.501465	0.000295833	1	0.483846	1.96567e-05	1	0.477986	0.00558584	0	0.50786	3.67887e-05	1	0.964864	0.826723	0	0.953179	0.930193	0	1.01275	0.946193	0	0.987889	0.95381	0	1.04963	0.893256	0	1.0625	0.88539	0
10769	LOC100625049	10	75370687	ENSSSCG00000029066	Uncharacterized protein {ECO:0000313|Ensembl:ENSSSCP00000022267} [Source:UniProtKB/TrEMBL;Acc:I3LDY2]	0	0	IDI1	isopentenyl-diphosphate delta isomerase 1	2.46176e-07	global and pairwise	0.759246	0.0551153	0	0.978115	0.88022	0	0.887957	0.819708	0	1.17996	0.112743	0	1.28827	0.000334343	1	1.16952	0.603525	0	1.55412	8.66721e-08	1	0.907824	0.79321	0	1.20636	0.0735436	0	1.32884	0.117157	0
36568	ssc-mir-2366-2	1	142825353	ENSSSCG00000024856	ssc-mir-2366-1 [Source:miRBase;Acc:MI0022162]	ssc-mir-2366-1	0	0	0	2.52913e-07	global and pairwise	0.907079	0.552738	0	1.00212	0.803744	0	1.31348	0.449869	0	0.698205	0.000547926	1	1.10478	0.580748	0	1.44803	0.167106	0	0.76973	0.0022501	0	1.3107	0.496954	0	0.696727	8.43679e-05	1	0.53157	0.000223851	1
782		1	144473383	ENSSSCG00000027182	Uncharacterized protein {ECO:0000313|Ensembl:ENSSSCP00000005109} [Source:UniProtKB/TrEMBL;Acc:F1SSW6]	0	0	LOC102163244	MAX gene-associated protein-like	2.52913e-07	global and pairwise	0.945867	0.919214	0	0.93659	0.865457	0	0.915983	0.849132	0	1.45233	0.000604815	1	0.990193	0.968793	0	0.968406	0.955876	0	1.53545	1.28755e-05	1	0.977998	0.945305	0	1.55066	3.92381e-06	1	1.58554	0.00700705	0
2372	PSMC2	9	113983805	ENSSSCG00000015424	Sus scrofa proteasome (prosome, macropain) 26S subunit, ATPase, 2 (PSMC2), mRNA. [Source:RefSeq mRNA;Acc:NM_001245008]	PSMC2	0	LOC100624151	26S protease regulatory subunit 7-like	2.53273e-07	global and pairwise	1.20286	0.0177181	0	1.40488	1.52583e-07	1	1.13636	0.43384	0	1.31915	1.30559e-05	1	1.16794	0.0142166	0	0.944715	0.877716	0	1.09667	0.159214	0	0.808871	0.25771	0	0.938978	0.322059	0	1.16085	0.237227	0
36247		1	144428283	ENSSSCG00000022540	Uncharacterized protein {ECO:0000313|Ensembl:ENSSSCP00000021714} [Source:UniProtKB/TrEMBL;Acc:I3LCD9]	0	0	0	0	2.53273e-07	global and pairwise	0.930423	0.648062	0	0.968271	0.846268	0	0.905058	0.719069	0	1.33431	0.000399524	1	1.04068	0.723517	0	0.972738	0.972458	0	1.43409	1.22159e-06	1	0.934715	0.878521	0	1.37803	4.18672e-06	1	1.47428	0.00303828	0
17931	FBXW2	1	292889327	ENSSSCG00000021318	F-box and WD repeat domain containing 2 [Source:HGNC Symbol;Acc:HGNC:13608]	FBXW2	FBXW2	FBXW2	F-box and WD repeat domain containing 2	2.54131e-07	global and pairwise	1.20048	0.0798229	0	0.804291	0.0139117	0	0.891728	0.636975	0	0.922149	0.400585	0	0.669976	5.35e-08	1	0.742811	0.0748739	0	0.768152	0.000254655	1	1.10871	0.79321	0	1.14654	0.0591807	0	1.03411	0.909787	0
12947	PSAP	14	80630032	ENSSSCG00000010281	Sus scrofa prosaposin (PSAP), mRNA. [Source:RefSeq mRNA;Acc:NM_001198919]	PSAP	0	PSAP	prosaposin	2.54804e-07	global and pairwise	0.896184	0.360338	0	0.871412	0.15509	0	1.00743	0.986818	0	1.22924	0.00828406	0	0.972358	0.797671	0	1.12413	0.698953	0	1.37164	4.3632e-06	1	1.15609	0.631684	0	1.41063	1.36925e-07	1	1.22018	0.164496	0
1790	BRK1	13	73396868	ENSSSCG00000011565	BRICK1, SCAR/WAVE actin-nucleating complex subunit [Source:HGNC Symbol;Acc:HGNC:23057]	BRK1	BRK1	LOC100522899	probable protein BRICK1-like	2.54804e-07	global and pairwise	0.882391	0.169567	0	0.922495	0.395751	0	0.813575	0.122848	0	0.716864	3.39899e-07	1	1.04545	0.593326	0	0.922012	0.786725	0	0.812411	0.000505417	1	0.88193	0.631303	0	0.777093	6.19122e-06	1	0.881128	0.364456	0
24319	MED13L	14	38488675	ENSSSCG00000009864	mediator complex subunit 13-like [Source:HGNC Symbol;Acc:HGNC:22962]	MED13L	MED13L	LOC102157958	mediator of RNA polymerase II transcription subunit 13-like	2.58905e-07	global and pairwise	1.09469	0.635971	0	1.00648	0.894444	0	0.920538	0.850975	0	1.51566	0.000108718	1	0.919422	0.566165	0	0.840912	0.628992	0	1.38456	0.000216257	1	0.914609	0.825312	0	1.5059	4.13668e-06	1	1.64649	0.00179817	0
1648	LCLAT1	3	115311976	ENSSSCG00000025901	Sus scrofa lysocardiolipin acyltransferase 1 (LCLAT1), mRNA. [Source:RefSeq mRNA;Acc:NM_001142845]	LCLAT1	0	LCLAT1	lysocardiolipin acyltransferase 1	2.61072e-07	global and pairwise	1.0235	0.248256	0	0.731861	0.925929	0	0.972136	0.274115	0	1.53101	0.000312078	1	0.715061	0.00812534	0	0.94982	0.911962	0	1.49587	0.00441052	0	1.32831	0.345037	0	2.09195	5.0716e-08	1	1.5749	0.474858	0
40547	C5AR1	6	48537409	ENSSSCG00000029371	Sus scrofa complement component 5a receptor 1 (C5AR1), mRNA. [Source:RefSeq mRNA;Acc:NM_001244215]	C5AR1	0	C5AR1	complement component 5a receptor 1	2.71121e-07	global and pairwise	0.997575	0.93924	0	0.716712	0.0345129	0	1.0219	0.96104	0	0.558971	9.3332e-05	1	0.718454	0.0116704	0	1.02439	0.995295	0	0.56033	6.92977e-06	1	1.42582	0.52649	0	0.779911	0.0755615	0	0.54699	0.0198097	0
20450	RAB14	1	293484584	ENSSSCG00000005514	RAB14, member RAS oncogene family [Source:HGNC Symbol;Acc:HGNC:16524]	RAB14	RAB14	RAB14	RAB14, member RAS oncogene family	2.79095e-07	global and pairwise	1.14049	0.214801	0	1.02656	0.864882	0	0.962718	0.908683	0	1.38871	7.77033e-06	1	0.900107	0.184484	0	0.844128	0.428233	0	1.21765	0.00405825	0	0.937809	0.864233	0	1.35278	1.87501e-06	1	1.44249	0.00187345	0
1707	COX6B	6	40557746	ENSSSCG00000002907	Sus scrofa COX6B protein (COX6B), mRNA. [Source:RefSeq mRNA;Acc:NM_001097497]	0	0	COX6B	COX6B protein	2.88987e-07	global and pairwise	1.47539	0.00443252	0	1.42647	0.00533455	0	1.52277	0.0670505	0	1.93817	2.60395e-08	1	0.966847	0.846328	0	1.03211	0.98468	0	1.31367	0.0143808	0	1.0675	0.918822	0	1.35872	0.0030117	0	1.2728	0.324813	0
22561	SAMD4A	1	204478958	ENSSSCG00000023408	sterile alpha motif domain containing 4A [Source:HGNC Symbol;Acc:HGNC:23023]	SAMD4A	SAMD4A	SAMD4A	sterile alpha motif domain containing 4A	2.88987e-07	global and pairwise	1.4649	0.0496842	0	1.13125	0.60481	0	1.39153	0.556523	0	2.09319	4.58205e-06	1	0.77224	0.0472832	0	0.949912	0.840297	0	1.42889	0.00777972	0	1.23007	0.879218	0	1.85032	8.23807e-07	1	1.50424	0.0504601	0
29591	IL10RA	9	50378759	ENSSSCG00000015085	Uncharacterized protein {ECO:0000313|Ensembl:ENSSSCP00000030901} [Source:UniProtKB/TrEMBL;Acc:K7GSL4]	IL10RA	0	IL10RA	interleukin 10 receptor, alpha	2.90773e-07	global and pairwise	0.912579	0.709109	0	0.788157	0.102263	0	0.87821	0.757994	0	0.558626	8.31976e-07	1	0.863659	0.264383	0	0.962338	0.975358	0	0.61214	4.57357e-06	1	1.11426	0.858125	0	0.708775	0.000751649	1	0.636096	0.0232445	0
27550	C9orf64	10	35071442	ENSSSCG00000026291	chromosome 9 open reading frame 64 [Source:HGNC Symbol;Acc:HGNC:28144]	C9orf64	C9orf64	C10H9orf64	chromosome 10 open reading frame, human C9orf64	2.92238e-07	global and pairwise	0.941167	0.816235	0	1.53509	0.000126108	1	1.31375	0.274403	0	1.32092	0.0128277	0	1.63105	1.09824e-06	1	1.39587	0.179456	0	1.40349	0.000582036	1	0.855815	0.764712	0	0.860485	0.138051	0	1.00546	0.987985	0
29001	ECI2	7	2507573	ENSSSCG00000001000	enoyl-CoA delta isomerase 2, mitochondrial [Source:RefSeq peptide;Acc:NP_001106914]	ECI2	0	ECI2	enoyl-CoA delta isomerase 2	2.93246e-07	global and pairwise	1.30907	0.189078	0	1.71136	0.000422946	1	1.77579	0.0345505	0	0.92068	0.670526	0	1.30731	0.0729108	0	1.35652	0.488507	0	0.703306	0.009795	0	1.03765	0.967222	0	0.537982	6.44266e-07	1	0.518462	0.00503425	0
16680	ITGB2	13	217446125	ENSSSCG00000025133	Sus scrofa integrin, beta 2 (complement component 3 receptor 3 and 4 subunit) (ITGB2), mRNA. [Source:RefSeq mRNA;Acc:NM_213908]	ITGB2	0	ITGB2	integrin, beta 2 (complement component 3 receptor 3 and 4 subunit)	3.03025e-07	global and pairwise	0.940038	0.86153	0	0.685623	0.0136458	0	0.852586	0.720114	0	0.533323	4.72465e-06	1	0.729357	0.01822	0	0.906969	0.906445	0	0.567341	4.01669e-06	1	1.24352	0.729413	0	0.777866	0.0423631	0	0.625535	0.0503401	0
24790	UBE2T	10	28850385	ENSSSCG00000010924	ubiquitin-conjugating enzyme E2T [Source:HGNC Symbol;Acc:HGNC:25009]	UBE2T	UBE2T	UBE2T	ubiquitin-conjugating enzyme E2T (putative)	3.03332e-07	global and pairwise	0.880211	0.134706	0	0.987897	0.934841	0	0.935911	0.782008	0	0.757763	1.00237e-05	1	1.12234	0.0623606	0	1.06328	0.835684	0	0.860888	0.0105738	0	0.947377	0.878122	0	0.767046	6.67709e-07	1	0.809653	0.0465889	0
9045	LAPTM5	6	81069101	ENSSSCG00000025034	lysosomal protein transmembrane 5 [Source:HGNC Symbol;Acc:HGNC:29612]	LAPTM5	LAPTM5	LAPTM5	lysosomal protein transmembrane 5	3.06788e-07	global and pairwise	0.909064	0.578506	0	0.712236	0.0107925	0	0.955021	0.781893	0	0.550376	1.38183e-05	1	0.783484	0.0404214	0	1.05055	0.995295	0	0.605432	2.71804e-05	1	1.34088	0.618412	0	0.772743	0.0518841	0	0.576297	0.0289096	0
36178	LOC100152572	15	88506529	ENSSSCG00000015960	Uncharacterized protein {ECO:0000313|Ensembl:ENSSSCP00000016913} [Source:UniProtKB/TrEMBL;Acc:F1S066]	0	0	LOC100152572	MLK-related kinase	3.25587e-07	global and pairwise	0.572987	0.000133169	1	0.856462	0.50213	0	0.692942	0.220819	0	0.913472	0.632385	0	1.49473	0.000110258	1	1.20935	0.624948	0	1.59423	1.62053e-05	1	0.809075	0.698883	0	1.06656	0.732054	0	1.31825	0.326816	0
38161	SAP18	11	434448	ENSSSCG00000028865	Sin3A-associated protein, 18kDa [Source:HGNC Symbol;Acc:HGNC:10530]	SAP18	SAP18	SAP18	Sin3A-associated protein, 18kDa	3.25587e-07	global and pairwise	0.79523	0.0100342	0	0.817876	0.0179318	0	0.656634	0.000838669	1	0.683181	4.50342e-07	1	1.02848	0.762844	0	0.825716	0.358998	0	0.859099	0.0366682	0	0.802852	0.346003	0	0.835311	0.00589525	0	1.04043	0.88539	0
2063	CREB3	1	264181427	ENSSSCG00000005318	cAMP responsive element binding protein 3 [Source:HGNC Symbol;Acc:HGNC:2347]	CREB3	CREB3	CREB3	cAMP responsive element binding protein 3	3.27918e-07	global and pairwise	1.08916	0.661887	0	1.08899	0.569462	0	1.17703	0.179395	0	1.34054	1.58588e-05	1	0.999839	0.978577	0	1.08067	0.529005	0	1.2308	5.17014e-06	1	1.08084	0.618412	0	1.231	4.29239e-06	1	1.13892	0.371863	0
15033	RPP25L	10	36332259	ENSSSCG00000010973	ribonuclease P/MRP 25kDa subunit-like [Source:HGNC Symbol;Acc:HGNC:19909]	RPP25L	RPP25L	RPP25L	ribonuclease P/MRP 25kDa subunit-like	3.30112e-07	global and pairwise	0.697648	4.40053e-05	1	0.831927	0.0362936	0	0.684642	0.014934	0	0.634761	1.78663e-06	1	1.19247	0.0127424	0	0.981357	0.972275	0	0.909858	0.677304	0	0.822959	0.629953	0	0.763	0.00136526	0	0.927143	0.768891	0
43717	SYNJ2BP	7	100247000	ENSSSCG00000026389	Sus scrofa synaptojanin 2 binding protein (SYNJ2BP), mRNA. [Source:RefSeq mRNA;Acc:NM_001244991]	SYNJ2BP	0	SYNJ2BP	synaptojanin 2 binding protein	3.37673e-07	global and pairwise	0.677947	2.52026e-06	1	0.794068	0.00765935	0	0.699727	0.00699506	0	0.870109	0.111294	0	1.17128	0.0297002	0	1.03213	0.960696	0	1.28345	0.000219109	1	0.881193	0.6802	0	1.09576	0.217187	0	1.2435	0.104689	0
32840	CCDC141	15	93911930	ENSSSCG00000016002	coiled-coil domain containing 141 [Source:HGNC Symbol;Acc:HGNC:26821]	CCDC141	CCDC141	0	0	3.3857e-07	global and pairwise	1.13891	0.52084	0	0.992154	0.977382	0	0.76572	0.338477	0	1.54464	0.0001547	1	0.871144	0.284098	0	0.672328	0.119557	0	1.35625	0.00442573	0	0.771775	0.539052	0	1.55686	6.86586e-06	1	2.01724	0.000167854	1
34435	C14orf45	7	103115114	ENSSSCG00000002356	coiled-coil domain containing 176 [Source:HGNC Symbol;Acc:HGNC:19855]	CCDC176	CCDC176	CCDC176	coiled-coil domain containing 176	3.44322e-07	global and pairwise	1.05427	0.872344	0	1.25554	0.0124842	0	1.29882	0.117937	0	1.46968	6.09025e-05	1	1.19091	0.00626894	0	1.23196	0.262953	0	1.39402	8.49889e-06	1	1.03448	0.959958	0	1.17056	0.128595	0	1.13154	0.666793	0
29413	LAT2	3	11054899	ENSSSCG00000027487	linker for activation of T cells family, member 2 [Source:HGNC Symbol;Acc:HGNC:12749]	LAT2	LAT2	LAT2	linker for activation of T cells family, member 2	3.60133e-07	global and pairwise	1.06226	0.834152	0	1.00612	0.982743	0	1.30716	0.345439	0	0.664643	0.000464772	1	0.947148	0.739918	0	1.23055	0.620075	0	0.625689	9.13908e-06	1	1.29922	0.540208	0	0.660603	3.2492e-05	1	0.508462	0.000223851	1
9621	SORBS1	14	116532120	ENSSSCG00000010494	sorbin and SH3 domain containing 1 [Source:HGNC Symbol;Acc:HGNC:14565]	SORBS1	SORBS1	0	0	3.62577e-07	global and pairwise	2.7328	3.41271e-07	1	1.85811	0.0011462	0	1.52444	0.241703	0	2.13922	5.55251e-05	1	0.679931	0.0212426	0	0.557832	0.172579	0	0.782795	0.155429	0	0.820425	0.841342	0	1.15129	0.488177	0	1.40328	0.451764	0
7836	IL18	9	44692299	ENSSSCG00000015037	Sus scrofa interleukin 18 (interferon-gamma-inducing factor) (IL18), mRNA. [Source:RefSeq mRNA;Acc:NM_213997]	IL18	0	IL18	interleukin 18 (interferon-gamma-inducing factor)	3.71658e-07	global and pairwise	1.09963	0.798456	0	0.791481	0.273786	0	1.27596	0.593381	0	0.554591	0.000162494	1	0.719771	0.0380174	0	1.16035	0.862057	0	0.504343	1.58688e-06	1	1.61211	0.313246	0	0.7007	0.0101806	0	0.434647	0.000787854	1
33867	RGMA	7	91862408	ENSSSCG00000002267	repulsive guidance molecule family member a [Source:HGNC Symbol;Acc:HGNC:30308]	RGMA	RGMA	RGMA	RGM domain family, member A	3.72826e-07	global and pairwise	0.986831	0.93924	0	0.999291	0.939227	0	0.884449	0.495803	0	0.751909	0.000257249	1	1.01263	0.976801	0	0.896251	0.675186	0	0.761943	4.55972e-05	1	0.885077	0.695363	0	0.752443	1.76808e-05	1	0.850144	0.334047	0
31715	HSF1	4	626708	ENSSSCG00000005917	heat shock transcription factor 1 [Source:HGNC Symbol;Acc:HGNC:5224]	HSF1	HSF1	HSF1	heat shock transcription factor 1	3.87895e-07	global and pairwise	1.23264	0.0541343	0	1.02652	0.894444	0	1.19643	0.370605	0	1.40703	4.40621e-05	1	0.832781	0.0175514	0	0.970619	0.968786	0	1.14147	0.0849257	0	1.16552	0.629953	0	1.37067	3.92381e-06	1	1.17602	0.323907	0
630	NLE1	12	41555462	ENSSSCG00000025796	notchless homolog 1 (Drosophila) [Source:HGNC Symbol;Acc:HGNC:19889]	NLE1	NLE1	NLE1	notchless homolog 1 (Drosophila)	3.92919e-07	global and pairwise	1.03109	0.747973	0	0.926261	0.603032	0	0.919982	0.717468	0	1.23494	0.0016614	0	0.898328	0.101672	0	0.892239	0.54008	0	1.1977	0.00364377	0	0.993222	0.950601	0	1.33325	6.7841e-07	1	1.34235	0.00417851	0
11795	ssc-mir-30c-2	1	57699874	ENSSSCG00000019520	ssc-mir-30c-2 [Source:miRBase;Acc:MI0002461]	ssc-mir-30c-2	0	0	0	4.04857e-07	global and pairwise	0.718091	0.0200563	0	0.556723	6.09843e-07	1	0.499178	0.000335429	1	0.63173	7.07851e-05	1	0.775283	0.029558	0	0.695147	0.175009	0	0.879735	0.312685	0	0.896637	0.855789	0	1.13473	0.265516	0	1.26554	0.330658	0
26409		8	74311873	ENSSSCG00000008954	0	0	0	0	0	4.12257e-07	global and pairwise	0.936894	0.893883	0	1.1418	0.765528	0	2.18202	0.200987	0	2.42813	0.000614234	1	1.21871	0.324518	0	2.32899	0.143946	0	2.59168	9.51517e-07	1	1.91103	0.52649	0	2.12658	0.000123114	1	1.11279	0.706343	0
36816	ZNF148	13	144514106	ENSSSCG00000011858	Uncharacterized protein {ECO:0000313|Ensembl:ENSSSCP00000012630} [Source:UniProtKB/TrEMBL;Acc:F1SQ61]	ZBP-89	0	LOC100515279	zinc finger protein 148-like	4.23149e-07	global and pairwise	0.674028	0.0334828	0	0.606359	0.0016093	0	0.986162	0.986818	0	0.473731	4.65357e-07	1	0.899605	0.572574	0	1.46309	0.332476	0	0.702835	0.0118002	0	1.62637	0.25771	0	0.781271	0.0705836	0	0.480378	0.00191116	0
23875	CPEB4	16	54817230	ENSSSCG00000016981	cytoplasmic polyadenylation element binding protein 4 [Source:HGNC Symbol;Acc:HGNC:21747]	CPEB4	CPEB4	CPEB4	cytoplasmic polyadenylation element binding protein 4	4.29074e-07	global and pairwise	0.699322	0.000573527	1	0.702659	0.000343716	1	0.59929	0.00346172	0	0.929651	0.429977	0	1.00477	0.903497	0	0.856958	0.863975	0	1.32936	0.000436034	1	0.852888	0.81855	0	1.32305	0.000696132	1	1.55126	0.0151684	0
31496	CYTH1	12	3712814	ENSSSCG00000017167	cytohesin 1 [Source:HGNC Symbol;Acc:HGNC:9501]	CYTH1	CYTH1	0	0	4.29074e-07	global and pairwise	1.19354	0.198285	0	1.16267	0.202075	0	1.07287	0.802126	0	1.75392	2.65737e-06	1	0.974139	0.892623	0	0.898904	0.84403	0	1.46952	0.000278714	1	0.922767	0.873926	0	1.50853	6.81827e-05	1	1.63479	0.00970116	0
33751		6	64334000	ENSSSCG00000003400	Uncharacterized protein {ECO:0000313|Ensembl:ENSSSCP00000003685} [Source:UniProtKB/TrEMBL;Acc:F1RIG0]	0	0	NMNAT1	nicotinamide nucleotide adenylyltransferase 1	4.39457e-07	only global	ND	ND	ND	ND	ND	ND	ND	ND	ND	ND	ND	ND	ND	ND	ND	ND	ND	ND	ND	ND	ND	ND	ND	ND	ND	ND	ND	ND	ND	ND
41193	SNORA72	7	33750995	ENSSSCG00000020421	Small nucleolar RNA SNORA72 [Source:RFAM;Acc:RF00139]	SNORA72	0	0	0	4.90662e-07	global and pairwise	1.05464	0.614057	0	0.951982	0.957763	0	0.775652	0.29855	0	0.751337	0.00298567	0	0.902662	0.255029	0	0.735468	0.102626	0	0.712412	5.85688e-07	1	0.814777	0.507729	0	0.789234	0.00015275	1	0.968651	0.774173	0
1014	FKBP11	5	15383170	ENSSSCG00000000180	FK506 binding protein 11, 19 kDa [Source:HGNC Symbol;Acc:HGNC:18624]	FKBP11	FKBP11	LOC100512782	peptidyl-prolyl cis-trans isomerase FKBP11-like	5.26394e-07	global and pairwise	0.832725	0.172621	0	0.861666	0.277641	0	0.889937	0.693165	0	0.628969	1.53082e-06	1	1.03476	0.751432	0	1.0687	0.925575	0	0.755314	0.000940836	1	1.03281	0.972765	0	0.729945	5.76012e-05	1	0.706757	0.0308453	0
21498	NCAM1	9	45792370	ENSSSCG00000015045	neural cell adhesion molecule 1 [Source:HGNC Symbol;Acc:HGNC:7656]	NCAM1	NCAM1	NCAM1	neural cell adhesion molecule 1	5.741e-07	global and pairwise	0.827165	0.137379	0	0.772258	0.00542222	0	0.711013	0.028249	0	0.660813	3.8372e-06	1	0.93362	0.347823	0	0.859578	0.53536	0	0.798889	0.00262935	0	0.920693	0.846466	0	0.85569	0.0623652	0	0.929397	0.813669	0
25991	TEAD1	2	49853669	ENSSSCG00000013399	Sus scrofa transcriptional enhancer factor 1 (TEF1), mRNA. [Source:RefSeq mRNA;Acc:NM_001142669]	TEF1	0	TEF1	transcriptional enhancer factor 1	6.13813e-07	global and pairwise	0.835902	0.300884	0	1.10321	0.601227	0	0.965706	0.955169	0	1.4623	0.000916319	1	1.31978	0.0141409	0	1.15529	0.778353	0	1.74936	8.96092e-08	1	0.87536	0.812281	0	1.32549	0.00488579	0	1.51422	0.0333707	0
38290	ENPP1	1	35271198	ENSSSCG00000004193	ectonucleotide pyrophosphatase/phosphodiesterase 1 [Source:HGNC Symbol;Acc:HGNC:3356]	ENPP1	ENPP1	ENPP1	ectonucleotide pyrophosphatase/phosphodiesterase 1	6.16045e-07	global and pairwise	1.19366	0.469494	0	0.980776	0.949713	0	1.22762	0.673888	0	1.7955	4.64169e-05	1	0.821653	0.181645	0	1.02845	0.99481	0	1.5042	0.00146423	0	1.25169	0.751238	0	1.83069	5.7772e-07	1	1.46258	0.123121	0
31120	ITGA2	16	34256539	ENSSSCG00000016887	Sus scrofa integrin, alpha 2 (CD49B, alpha 2 subunit of VLA-2 receptor) (ITGA2), mRNA. [Source:RefSeq mRNA;Acc:NM_001244272]	ITGA2	0	ITGA2	integrin, alpha 2 (CD49B, alpha 2 subunit of VLA-2 receptor)	6.17312e-07	global and pairwise	1.0515	0.933631	0	1.30323	0.0457911	0	1.24641	0.337421	0	1.55616	3.11997e-05	1	1.23941	0.0188814	0	1.18536	0.488223	0	1.47995	2.03966e-06	1	0.956396	0.986874	0	1.19408	0.0242471	0	1.24852	0.300276	0
3573	CPEB4	16	54820151	ENSSSCG00000016981	cytoplasmic polyadenylation element binding protein 4 [Source:HGNC Symbol;Acc:HGNC:21747]	CPEB4	CPEB4	CPEB4	cytoplasmic polyadenylation element binding protein 4	6.17312e-07	global and pairwise	0.990075	0.967753	0	0.908249	0.481447	0	1.00535	0.989597	0	1.36032	0.000550349	1	0.917353	0.407897	0	1.01543	0.992436	0	1.37396	8.22759e-05	1	1.10691	0.818197	0	1.49774	1.36925e-07	1	1.35308	0.0511717	0
5547		1	96350630	ENSSSCG00000022379	Uncharacterized protein {ECO:0000313|Ensembl:ENSSSCP00000027487} [Source:UniProtKB/TrEMBL;Acc:I3LTN9]	0	0	0	0	6.83821e-07	global and pairwise	1.18472	0.0444428	0	1.36604	1.58129e-06	1	1.25594	0.0477707	0	1.32882	1.58588e-05	1	1.15305	0.0151585	0	1.06012	0.801806	0	1.12163	0.062574	0	0.919407	0.812281	0	0.972756	0.630592	0	1.05803	0.851172	0
22643	ASXL2	3	120172914	ENSSSCG00000008575	additional sex combs like transcriptional regulator 2 [Source:HGNC Symbol;Acc:HGNC:23805]	ASXL2	ASXL2	ASXL2	additional sex combs like 2 (Drosophila)	6.88392e-07	global and pairwise	0.694358	1.58384e-06	1	0.735402	1.02976e-05	1	0.70076	0.00376652	0	0.687154	2.98569e-06	1	1.05911	0.441169	0	1.00922	0.943665	0	0.989624	0.806941	0	0.952894	0.961739	0	0.934392	0.673869	0	0.980583	0.957994	0
37668	FAM46C	4	113095425	ENSSSCG00000006729	family with sequence similarity 46, member C [Source:HGNC Symbol;Acc:HGNC:24712]	FAM46C	FAM46C	FAM46C	family with sequence similarity 46, member C	6.96979e-07	global and pairwise	1.55328	1.13542e-05	1	1.08255	0.603145	0	1.11413	0.736376	0	1.05037	0.694195	0	0.696947	3.26243e-05	1	0.717274	0.100889	0	0.676228	3.35357e-06	1	1.02917	0.957694	0	0.970272	0.796307	0	0.942774	0.846387	0
21567	MRPL16	2	11088814	ENSSSCG00000013118	Sus scrofa mitochondrial ribosomal protein L16 (MRPL16), mRNA. [Source:RefSeq mRNA;Acc:NM_001244967]	MRPL16	0	MRPL16	mitochondrial ribosomal protein L16	7.13656e-07	global and pairwise	1.34709	0.00750383	0	0.983774	0.927973	0	0.900061	0.782911	0	0.890098	0.365138	0	0.730295	8.06088e-05	1	0.668152	0.0229954	0	0.660756	5.85673e-07	1	0.914907	0.878521	0	0.90478	0.350162	0	0.988931	0.970137	0
18037		14	133774496	ENSSSCG00000010634	Uncharacterized protein {ECO:0000313|Ensembl:ENSSSCP00000011329} [Source:UniProtKB/TrEMBL;Acc:F1S5K8]	0	0	0	0	7.26191e-07	global and pairwise	1.20108	0.131962	0	0.912463	0.51085	0	0.765733	0.153778	0	0.793982	0.0128277	0	0.759705	0.00135956	0	0.63754	0.00700864	0	0.66106	3.97745e-07	1	0.839194	0.62649	0	0.870153	0.0927594	0	1.03689	0.914645	0
10597	PDSS1	10	54429951	ENSSSCG00000011061	Uncharacterized protein {ECO:0000313|Ensembl:ENSSSCP00000011797} [Source:UniProtKB/TrEMBL;Acc:F1RTW8]	0	0	PDSS1	prenyl (decaprenyl) diphosphate synthase, subunit 1	7.26191e-07	global and pairwise	1.08438	0.839272	0	0.945008	0.731061	0	0.99207	0.94919	0	0.625091	0.000221393	1	0.871477	0.285328	0	0.914877	0.88589	0	0.576452	1.41466e-06	1	1.0498	0.95917	0	0.661466	0.000222517	1	0.630087	0.0437169	0
19344	TPR	9	139969481	ENSSSCG00000015576	translocated promoter region, nuclear basket protein [Source:HGNC Symbol;Acc:HGNC:12017]	TPR	TPR	TPR	translocated promoter region, nuclear basket protein	7.26191e-07	global and pairwise	1.17567	0.480988	0	1.05506	0.844756	0	1.28712	0.475704	0	1.83329	5.83191e-06	1	0.897413	0.511147	0	1.0948	0.925118	0	1.55936	0.00027601	1	1.21995	0.757005	0	1.73762	1.64695e-06	1	1.42434	0.161406	0
16790	UROD	6	153900633	ENSSSCG00000003922	Sus scrofa uroporphyrinogen decarboxylase (UROD), mRNA. [Source:RefSeq mRNA;Acc:NM_001244940]	UROD	0	UROD	uroporphyrinogen decarboxylase	7.26191e-07	global and pairwise	0.872679	0.0679088	0	0.927389	0.347035	0	0.805937	0.0526892	0	0.755667	1.34182e-06	1	1.06269	0.346323	0	0.923521	0.754305	0	0.865917	0.0076532	0	0.869039	0.507729	0	0.814833	3.25879e-05	1	0.937626	0.666718	0
29781	TEAD1	2	49950279	ENSSSCG00000013399	Sus scrofa transcriptional enhancer factor 1 (TEF1), mRNA. [Source:RefSeq mRNA;Acc:NM_001142669]	TEF1	0	TEF1	transcriptional enhancer factor 1	7.26191e-07	global and pairwise	0.926208	0.736583	0	1.10881	0.539619	0	0.923411	0.851647	0	1.49695	0.00014009	1	1.19715	0.105806	0	0.996981	0.997153	0	1.61621	6.92361e-07	1	0.832794	0.681778	0	1.35005	0.00111205	0	1.62111	0.0049088	0
43827	TMSB10	3	62820806	ENSSSCG00000008245	Sus scrofa thymosin beta 10 (TMSB10), mRNA. [Source:RefSeq mRNA;Acc:NM_001097482]	TMSB10	0	TMSB10	thymosin beta 10	7.26191e-07	global and pairwise	0.954669	0.79862	0	0.753683	0.00344755	0	0.821364	0.159623	0	0.693443	0.00015504	1	0.789471	0.00113546	0	0.860365	0.388109	0	0.726371	1.67215e-05	1	1.0898	0.948937	0	0.920073	0.340716	0	0.844259	0.608308	0
19422	RGS5	4	95053600	ENSSSCG00000006334	Sus scrofa regulator of G-protein signaling 5 (RGS5), mRNA. [Source:RefSeq mRNA;Acc:NM_214356]	RGS5	0	RGS5	regulator of G-protein signaling 5	7.5805e-07	global and pairwise	0.981956	0.931871	0	0.867806	0.10778	0	0.775424	0.0660067	0	0.736474	1.54863e-05	1	0.883752	0.0888225	0	0.789673	0.127645	0	0.750007	5.86535e-06	1	0.893545	0.711085	0	0.848662	0.00805497	0	0.94977	0.819002	0
10446	CD300C	12	6624834	ENSSSCG00000017236	Sus scrofa CD300c molecule (CD300C), mRNA. [Source:RefSeq mRNA;Acc:NM_001244303]	CD300C	0	CD300C	CD300c molecule	7.63234e-07	global and pairwise	0.750527	0.23861	0	0.500447	2.38397e-05	1	0.540331	0.0294127	0	0.50024	2.00691e-05	1	0.666793	0.00544069	0	0.719935	0.425004	0	0.666518	0.00458894	0	1.0797	0.951597	0	0.999588	0.980988	0	0.925804	0.938629	0
10754	ELP2	6	112458241	ENSSSCG00000020898	elongator acetyltransferase complex subunit 2 [Source:HGNC Symbol;Acc:HGNC:18248]	ELP2	ELP2	ELP2	elongator acetyltransferase complex subunit 2	7.67619e-07	global and pairwise	0.920905	0.53127	0	1.19926	0.00934833	0	1.15607	0.229172	0	0.980194	0.957617	0	1.30227	1.03845e-06	1	1.25536	0.0565921	0	1.06438	0.302028	0	0.963979	0.952413	0	0.81733	0.000256803	1	0.847871	0.128066	0
11774	ABCC8	2	44795156	ENSSSCG00000013378	ATP-binding cassette, sub-family C (CFTR/MRP), member 8 [Source:HGNC Symbol;Acc:HGNC:59]	ABCC8	ABCC8	ABCC8	ATP-binding cassette, sub-family C (CFTR/MRP), member 8	7.68109e-07	global and pairwise	0.817508	0.66069	0	0.54062	0.0198008	0	0.916215	0.940596	0	0.336391	2.75655e-06	1	0.661302	0.0885172	0	1.12074	0.953738	0	0.411483	2.64524e-05	1	1.69475	0.535283	0	0.622232	0.0230019	0	0.367153	0.007784	0
36375	U6	3	119895703	ENSSSCG00000027154	U6 spliceosomal RNA [Source:RFAM;Acc:RF00026]	U6	0	0	0	7.68109e-07	global and pairwise	1.021	0.922037	0	1.01668	0.906355	0	0.961611	0.930528	0	1.39307	7.76327e-05	1	0.995772	0.989416	0	0.941836	0.920813	0	1.36442	3.17691e-05	1	0.945835	0.896674	0	1.37021	1.13882e-05	1	1.44868	0.00609675	0
16686	PTPN3	1	280909966	ENSSSCG00000005447	Uncharacterized protein {ECO:0000313|Ensembl:ENSSSCP00000005842} [Source:UniProtKB/TrEMBL;Acc:F1SP11]	PTPN3	0	LOC100737789	tyrosine-protein phosphatase non-receptor type 3-like	7.94304e-07	global and pairwise	1.9083	2.02813e-06	1	1.77709	1.45348e-05	1	1.37332	0.171095	0	1.44355	0.00374136	0	0.931241	0.417544	0	0.719654	0.30554	0	0.756455	0.0134128	0	0.77279	0.6523	0	0.812308	0.140213	0	1.05114	0.915142	0
1472	WDFY1	15	139079894	ENSSSCG00000025174	WD repeat and FYVE domain containing 1 [Source:HGNC Symbol;Acc:HGNC:20451]	WDFY1	WDFY1	0	0	7.97982e-07	global and pairwise	1.21271	0.152348	0	1.10757	0.482663	0	1.25593	0.334054	0	1.60308	2.20143e-06	1	0.913305	0.436069	0	1.03565	0.972458	0	1.3219	0.0021422	0	1.13395	0.794907	0	1.44739	1.31233e-05	1	1.27641	0.198228	0
3372	AUH	14	3180177	ENSSSCG00000009591	Uncharacterized protein {ECO:0000313|Ensembl:ENSSSCP00000010238} [Source:UniProtKB/TrEMBL;Acc:F1RN10]	0	0	AUH	AU RNA binding protein/enoyl-CoA hydratase	8.07837e-07	global and pairwise	0.984672	0.9683	0	1.12636	0.610042	0	0.929782	0.914479	0	1.72672	0.000158009	1	1.14389	0.38572	0	0.944256	0.964588	0	1.7536	7.20771e-06	1	0.825476	0.778113	0	1.53301	0.000416934	1	1.85712	0.00649838	0
30383		15	62326376	ENSSSCG00000029542	Uncharacterized protein {ECO:0000313|Ensembl:ENSSSCP00000025694} [Source:UniProtKB/TrEMBL;Acc:I3LNL9]	0	0	0	0	8.07837e-07	global and pairwise	0.632184	0.0666715	0	0.597937	0.0195406	0	0.468222	0.0363801	0	1.1271	0.573936	0	0.945827	0.870003	0	0.740642	0.728721	0	1.78286	0.000100752	1	0.783063	0.804803	0	1.88498	1.99798e-05	1	2.40719	0.00281632	0
13217	TEAD1	2	49858159	ENSSSCG00000013399	Sus scrofa transcriptional enhancer factor 1 (TEF1), mRNA. [Source:RefSeq mRNA;Acc:NM_001142669]	TEF1	0	TEF1	transcriptional enhancer factor 1	8.12511e-07	global and pairwise	0.970276	0.923875	0	1.05705	0.791091	0	0.892054	0.773283	0	1.52644	0.000101147	1	1.08943	0.527706	0	0.919383	0.905349	0	1.5732	4.57357e-06	1	0.843911	0.735968	0	1.44406	8.31982e-05	1	1.71115	0.00200235	0
25428	RAPH1	15	118230674	ENSSSCG00000016119	Ras association (RalGDS/AF-6) and pleckstrin homology domains 1 [Source:HGNC Symbol;Acc:HGNC:14436]	RAPH1	RAPH1	0	0	8.18928e-07	global and pairwise	0.918451	0.535589	0	0.816712	0.00376059	0	0.743467	0.00346172	0	0.75987	3.27197e-05	1	0.889228	0.024445	0	0.80948	0.0551138	0	0.827339	0.000216257	1	0.910317	0.654119	0	0.930401	0.230544	0	1.02206	0.849151	0
7507	COIL	12	34056602	ENSSSCG00000017613	coilin [Source:HGNC Symbol;Acc:HGNC:2184]	COIL	COIL	COIL	coilin	8.5435e-07	global and pairwise	0.665975	4.06164e-05	1	0.657829	5.95984e-06	1	0.585464	0.000440572	1	0.776305	0.0066892	0	0.987767	0.935098	0	0.879108	0.734895	0	1.16567	0.0903941	0	0.889995	0.79321	0	1.1801	0.0447303	0	1.32596	0.0798429	0
26726	CH242-39P18.3	17	36191206	ENSSSCG00000007143	mitochondrial antiviral signaling protein [Source:HGNC Symbol;Acc:HGNC:29233]	MAVS	MAVS	MAVS	mitochondrial antiviral signaling protein	8.61101e-07	global and pairwise	1.65515	0.00639087	0	1.41469	0.0636393	0	1.31383	0.524917	0	2.27244	1.67066e-07	1	0.854719	0.388302	0	0.793782	0.71683	0	1.37295	0.0352981	0	0.928706	0.932317	0	1.60632	0.00043869	1	1.72963	0.0427673	0
21272	ARHGAP30	4	97379662	ENSSSCG00000006372	Rho GTPase activating protein 30 [Source:HGNC Symbol;Acc:HGNC:27414]	ARHGAP30	ARHGAP30	ARHGAP30	Rho GTPase activating protein 30	8.70549e-07	global and pairwise	0.861021	0.444557	0	0.651108	0.00272999	0	0.835239	0.403844	0	0.528008	1.47217e-05	1	0.756205	0.0239932	0	0.970057	0.908737	0	0.613235	8.29856e-05	1	1.2828	0.788527	0	0.810938	0.14472	0	0.632164	0.156419	0
40753	ARHGAP20	9	43262039	ENSSSCG00000015015	Rho GTPase activating protein 20 [Source:HGNC Symbol;Acc:HGNC:18357]	ARHGAP20	ARHGAP20	LOC102168176	rho GTPase-activating protein 20-like	9.26081e-07	global and pairwise	0.918377	0.205698	0	1.14453	0.207073	0	1.1364	0.409917	0	1.15851	0.0720026	0	1.24625	1.73935e-05	1	1.23741	0.0376985	0	1.26147	3.07621e-06	1	0.992904	0.950723	0	1.01222	0.743326	0	1.01945	0.988566	0
16605	MLL5	9	115723478	ENSSSCG00000029082	lysine (K)-specific methyltransferase 2E [Source:HGNC Symbol;Acc:HGNC:18541]	KMT2E	KMT2E	KMT2E	lysine (K)-specific methyltransferase 2E	9.28322e-07	global and pairwise	1.15434	0.302208	0	1.0315	0.559287	0	1.28551	0.638935	0	2.4458	1.38183e-05	1	0.893577	0.492616	0	1.11363	0.986049	0	2.11878	0.000116814	1	1.24626	0.930633	0	2.37112	2.10433e-06	1	1.90259	0.0434454	0
18538	LOC100738527	1	142769058	ENSSSCG00000004705	Uncharacterized protein {ECO:0000313|Ensembl:ENSSSCP00000005070} [Source:UniProtKB/TrEMBL;Acc:F1SI65]	0	0	MAP1A	microtubule-associated protein 1A	1.01107e-06	global and pairwise	0.883624	0.568659	0	0.93478	0.657737	0	1.339	0.322824	0	0.68883	0.00122111	0	1.05789	0.833721	0	1.51535	0.113917	0	0.779551	0.0100482	0	1.43242	0.272651	0	0.73689	0.00220014	0	0.514436	0.000223851	1
38233	SLCO2B1	9	10692754	ENSSSCG00000014851	solute carrier organic anion transporter family, member 2B1 [Source:HGNC Symbol;Acc:HGNC:10962]	SLCO2B1	SLCO2B1	SLCO2B1	solute carrier organic anion transporter family, member 2B1	1.01107e-06	global and pairwise	1.14416	0.543374	0	0.842516	0.280563	0	1.04851	0.961424	0	0.665066	0.000758419	1	0.736362	0.00744761	0	0.916403	0.890647	0	0.58127	5.85673e-07	1	1.2445	0.667565	0	0.78938	0.0307517	0	0.634295	0.0289096	0
37107	LOC100737738	5	7439579	ENSSSCG00000025720	Uncharacterized protein {ECO:0000313|Ensembl:ENSSSCP00000025817} [Source:UniProtKB/TrEMBL;Acc:I3LNZ2]	0	0	LOC100737738	histone H1.0-like	1.03919e-06	global and pairwise	0.811789	0.135319	0	1.14532	0.452314	0	0.954717	0.924373	0	0.739167	0.00552505	0	1.41085	0.000375386	1	1.17607	0.663079	0	0.910542	0.454055	0	0.833585	0.707705	0	0.645383	1.63819e-06	1	0.774227	0.188928	0
36368		14	133774389	ENSSSCG00000010634	Uncharacterized protein {ECO:0000313|Ensembl:ENSSSCP00000011329} [Source:UniProtKB/TrEMBL;Acc:F1S5K8]	0	0	0	0	1.07758e-06	global and pairwise	1.18292	0.450741	0	0.883235	0.288883	0	0.714145	0.107515	0	0.759963	0.00980255	0	0.746657	0.00101595	0	0.603714	0.0104163	0	0.642447	1.00035e-06	1	0.808556	0.652692	0	0.860432	0.13516	0	1.06416	0.918526	0
3590	U6	14	66911360	ENSSSCG00000021055	U6 spliceosomal RNA [Source:RFAM;Acc:RF00026]	U6	0	0	0	1.0959e-06	global and pairwise	1.06433	0.790133	0	0.915286	0.571273	0	0.83142	0.380566	0	0.640801	0.00156657	0	0.859968	0.0628428	0	0.78117	0.21701	0	0.602072	3.98248e-07	1	0.908371	0.79321	0	0.70011	0.00158314	0	0.770731	0.549645	0
1300	XPO7	14	6721668	ENSSSCG00000009611	exportin 7 [Source:HGNC Symbol;Acc:HGNC:14108]	XPO7	XPO7	XPO7	exportin 7	1.10463e-06	global and pairwise	1.69487	2.17482e-06	1	1.56482	5.58538e-06	1	1.64581	0.000674829	1	1.4045	0.00167182	0	0.923269	0.593505	0	0.971058	0.972458	0	0.828676	0.03345	0	1.05176	0.850659	0	0.897546	0.152628	0	0.853374	0.259296	0
33971	MGST2	8	92874608	ENSSSCG00000009059	microsomal glutathione S-transferase 2 [Source:HGNC Symbol;Acc:HGNC:7063]	MGST2	MGST2	MGST2	microsomal glutathione S-transferase 2	1.10463e-06	global and pairwise	0.650754	0.0264938	0	0.912522	0.846557	0	0.969582	0.988969	0	1.28433	0.220673	0	1.40225	0.00298895	0	1.48994	0.177912	0	1.9736	1.49395e-07	1	1.06253	0.927374	0	1.40745	0.0240459	0	1.32462	0.524412	0
31835	CRIM1	3	110259488	ENSSSCG00000008504	cysteine rich transmembrane BMP regulator 1 (chordin-like) [Source:HGNC Symbol;Acc:HGNC:2359]	CRIM1	CRIM1	CRIM1	cysteine rich transmembrane BMP regulator 1 (chordin-like)	1.10463e-06	global and pairwise	0.653099	0.00285086	0	0.536426	5.31246e-07	1	0.597732	0.0133037	0	0.612008	0.000168568	1	0.821355	0.0768096	0	0.915224	0.893639	0	0.937082	0.743268	0	1.11429	0.859433	0	1.1409	0.194967	0	1.02388	0.925379	0
23701		2	533529	ENSSSCG00000012861	Uncharacterized protein {ECO:0000313|Ensembl:ENSSSCP00000013671} [Source:UniProtKB/TrEMBL;Acc:F1RY90]	0	0	0	0	1.14773e-06	global and pairwise	0.89523	0.544987	0	0.768711	0.0305623	0	0.652446	0.0220613	0	0.612069	1.12027e-05	1	0.858674	0.139464	0	0.728802	0.175403	0	0.6837	4.94063e-05	1	0.848753	0.69987	0	0.796228	0.0175238	0	0.938115	0.892636	0
14584	C11orf1	9	44425397	ENSSSCG00000015024	chromosome 11 open reading frame 1 [Source:HGNC Symbol;Acc:HGNC:1163]	C11orf1	C11orf1	C9H11orf1	chromosome 9 open reading frame, human C11orf1	1.20659e-06	global and pairwise	0.932622	0.711376	0	0.757013	0.00477348	0	0.696952	0.0336627	0	1.091	0.434866	0	0.811704	0.0213324	0	0.747304	0.155541	0	1.16983	0.0800978	0	0.92066	0.858125	0	1.4412	2.54482e-06	1	1.56539	0.00194456	0
38582	NCAM1	9	45782190	ENSSSCG00000015045	neural cell adhesion molecule 1 [Source:HGNC Symbol;Acc:HGNC:7656]	NCAM1	NCAM1	NCAM1	neural cell adhesion molecule 1	1.20827e-06	global and pairwise	0.739021	0.0727941	0	0.541852	2.69829e-06	1	0.667425	0.126946	0	0.555473	4.68905e-06	1	0.733202	0.0152457	0	0.903121	0.899364	0	0.751632	0.0200194	0	1.23175	0.711085	0	1.02514	0.89036	0	0.832261	0.5555	0
25892	GUSB	3	16939387	ENSSSCG00000007739	Sus scrofa glucuronidase, beta (GUSB), mRNA. [Source:RefSeq mRNA;Acc:NM_001123121]	GUSB	0	GUSB	glucuronidase, beta	1.24229e-06	global and pairwise	1.07336	0.932193	0	0.834999	0.2274	0	1.06082	0.953884	0	0.610366	0.000525484	1	0.777931	0.0368226	0	0.988322	0.93776	0	0.568651	4.01669e-06	1	1.27045	0.772762	0	0.730979	0.0184478	0	0.575369	0.0455173	0
30827	DDX46	2	142583945	ENSSSCG00000026644	DEAD (Asp-Glu-Ala-Asp) box polypeptide 46 [Source:HGNC Symbol;Acc:HGNC:18681]	DDX46	DDX46	DDX46	DEAD (Asp-Glu-Ala-Asp) box polypeptide 46	1.26137e-06	global and pairwise	0.713935	8.39546e-06	1	0.786065	0.00160757	0	0.738398	0.017782	0	0.773523	0.000305064	1	1.10103	0.142207	0	1.03427	0.925118	0	1.08346	0.245908	0	0.93936	0.874855	0	0.984044	0.827628	0	1.04757	0.875244	0
2471	U6	8	50602426	ENSSSCG00000021841	U6 spliceosomal RNA [Source:RFAM;Acc:RF00026]	U6	0	0	0	1.28909e-06	global and pairwise	0.867404	0.432889	0	0.961227	0.862862	0	0.825296	0.548945	0	1.37026	0.012175	0	1.10817	0.378456	0	0.951455	0.972458	0	1.57973	4.91383e-06	1	0.858586	0.788527	0	1.42554	0.00032375	1	1.66033	0.00621292	0
5001		1	8261172	ENSSSCG00000026205	Uncharacterized protein {ECO:0000313|Ensembl:ENSSSCP00000022720} [Source:UniProtKB/TrEMBL;Acc:I3LF80]	0	0	0	0	1.28909e-06	global and pairwise	1.1814	0.111353	0	1.48006	6.14262e-07	1	1.40698	0.014934	0	1.31681	0.000401974	1	1.2528	0.00293876	0	1.19094	0.446632	0	1.11461	0.177368	0	0.950622	0.903449	0	0.889696	0.107345	0	0.93591	0.774967	0
22398	CHD5	6	61932804	ENSSSCG00000003366	chromodomain helicase DNA binding protein 5 [Source:HGNC Symbol;Acc:HGNC:16816]	CHD5	CHD5	CHD5	chromodomain helicase DNA binding protein 5	1.28909e-06	global and pairwise	0.702692	0.00298253	0	0.828732	0.140498	0	0.839049	0.525334	0	0.974748	0.752657	0	1.17937	0.0511309	0	1.19405	0.53628	0	1.38716	8.53694e-07	1	1.01245	0.975367	0	1.17619	0.00390654	0	1.16173	0.25563	0
29431	LOC100517752	2	121364623	ENSSSCG00000028164	0	0	0	MCC	mutated in colorectal cancers	1.29791e-06	global and pairwise	1.01327	0.894025	0	1.14879	0.174187	0	0.991462	0.986818	0	0.857999	0.0234129	0	1.13375	0.0110901	0	0.978476	0.980968	0	0.84676	0.0119951	0	0.863047	0.612955	0	0.74687	1.19099e-07	1	0.865387	0.180874	0
27098	MTHFR	6	65773366	ENSSSCG00000003428	Methylenetetrahydrofolate reductase {ECO:0000256|RuleBase:RU003862} [Source:UniProtKB/TrEMBL;Acc:F1RF82]	MTHFR	0	MTHFR	methylenetetrahydrofolate reductase (NAD(P)H)	1.30351e-06	global and pairwise	0.758916	0.00153122	0	0.861198	0.0982332	0	0.854636	0.412211	0	0.686514	1.90035e-06	1	1.13477	0.113621	0	1.12613	0.672955	0	0.904598	0.261086	0	0.992381	0.998631	0	0.797162	0.00116283	0	0.803282	0.122363	0
27987	GLRX5	7	124011770	ENSSSCG00000002496	glutaredoxin 5 [Source:HGNC Symbol;Acc:HGNC:20134]	GLRX5	GLRX5	GLRX5	glutaredoxin 5	1.31897e-06	global and pairwise	1.12918	0.590216	0	0.912684	0.665449	0	1.12828	0.789497	0	0.651427	0.000462739	1	0.80827	0.0960521	0	0.999201	0.999006	0	0.576901	8.1633e-07	1	1.23622	0.681778	0	0.713748	0.00150274	0	0.577362	0.00541768	0
13838	LOC100620404	6	75280744	ENSSSCG00000023761	Uncharacterized protein {ECO:0000313|Ensembl:ENSSSCP00000019544} [Source:UniProtKB/TrEMBL;Acc:I3L693]	0	0	LOC100620404	heterogeneous nuclear ribonucleoprotein R-like	1.31953e-06	global and pairwise	1.44635	0.0064022	0	1.338	0.022215	0	1.29239	0.286961	0	1.70204	1.53082e-06	1	0.925085	0.572222	0	0.893554	0.884372	0	1.17678	0.0668606	0	0.965916	0.97956	0	1.27208	0.00560296	0	1.31697	0.16376	0
15903	CCDC164	3	119749277	ENSSSCG00000008568	dynein regulatory complex subunit 1 [Source:HGNC Symbol;Acc:HGNC:24245]	DRC1	DRC1	0	0	1.31953e-06	global and pairwise	0.898632	0.542607	0	0.61922	7.46327e-05	1	0.663058	0.0891863	0	0.925619	0.626457	0	0.68907	0.000527824	1	0.737853	0.414736	0	1.03003	0.735718	0	1.0708	0.878521	0	1.49482	2.80096e-05	1	1.39599	0.13223	0
25700	TUSC3	17	3629293	ENSSSCG00000021988	tumor suppressor candidate 3 [Source:HGNC Symbol;Acc:HGNC:30242]	TUSC3	TUSC3	TUSC3	tumor suppressor candidate 3	1.32469e-06	global and pairwise	0.743807	0.0366124	0	0.695551	0.0016093	0	0.6253	0.00386768	0	0.575194	1.57478e-06	1	0.935123	0.492616	0	0.840676	0.448247	0	0.773311	0.00410739	0	0.899	0.752555	0	0.826961	0.0463363	0	0.919868	0.931282	0
29962	CREB3	1	264180431	ENSSSCG00000005318	cAMP responsive element binding protein 3 [Source:HGNC Symbol;Acc:HGNC:2347]	CREB3	CREB3	CREB3	cAMP responsive element binding protein 3	1.32851e-06	global and pairwise	0.877057	0.314297	0	0.681802	1.45774e-05	1	0.724832	0.0640761	0	0.917146	0.373732	0	0.777375	0.00181447	0	0.826436	0.503111	0	1.04571	0.724456	0	1.06311	0.862813	0	1.34518	6.6379e-05	1	1.26532	0.183472	0
18401	SFXN4	14	140574853	ENSSSCG00000010681	sideroflexin 4 [Source:HGNC Symbol;Acc:HGNC:16088]	SFXN4	SFXN4	SFXN4	sideroflexin 4	1.42302e-06	global and pairwise	1.03702	0.895022	0	1.50467	0.000414996	1	1.04498	0.764052	0	1.30958	0.0107896	0	1.45095	2.86777e-05	1	1.00768	0.918065	0	1.26282	0.00413237	0	0.694495	0.351297	0	0.870345	0.306429	0	1.2532	0.400769	0
4225	DUROC-SLA-7	7	27628109	ENSSSCG00000024161	Sus scrofa MHC class I antigen 7 (SLA-7), mRNA. [Source:RefSeq mRNA;Acc:NM_213768]	SLA-7	0	SLA-7	MHC class I antigen 7	1.42302e-06	global and pairwise	1.09294	0.968663	0	0.734264	0.000830638	1	0.812163	0.117937	0	0.791869	0.0301756	0	0.671823	5.02822e-06	1	0.743098	0.157822	0	0.724529	0.00360054	0	1.10609	0.917143	0	1.07845	0.218155	0	0.975011	0.853676	0
9645		6	56909989	ENSSSCG00000029696	Uncharacterized protein {ECO:0000313|Ensembl:ENSSSCP00000021866} [Source:UniProtKB/TrEMBL;Acc:I3LCT9]	0	0	ZNF211	zinc finger protein 211	1.45585e-06	global and pairwise	0.584846	0.00122091	0	0.941046	0.911392	0	0.795296	0.824499	0	0.954859	0.802127	0	1.60905	7.49899e-06	1	1.35984	0.162808	0	1.63267	2.99332e-05	1	0.845119	0.908814	0	1.01468	0.917929	0	1.20063	0.899366	0
25175	WTAP	1	9426867	ENSSSCG00000004050	Wilms tumor 1 associated protein [Source:HGNC Symbol;Acc:HGNC:16846]	WTAP	WTAP	WTAP	Wilms tumor 1 associated protein	1.49444e-06	global and pairwise	1.02311	0.643511	0	1.20838	0.0002641	1	1.03403	0.638192	0	1.18753	0.00132122	0	1.18108	0.000178041	1	1.01067	0.951062	0	1.1607	0.00173236	0	0.855718	0.443687	0	0.982744	0.736708	0	1.14844	0.270601	0
39507	TRIM24	18	11519900	ENSSSCG00000016518	tripartite motif containing 24 [Source:HGNC Symbol;Acc:HGNC:11812]	TRIM24	TRIM24	TRIM24	tripartite motif containing 24	1.51302e-06	global and pairwise	1.47941	0.00183354	0	1.65943	3.80466e-06	1	1.7026	0.0027375	0	1.57166	2.54622e-05	1	1.12168	0.306934	0	1.15086	0.715075	0	1.06235	0.61067	0	1.02601	0.950132	0	0.94711	0.666382	0	0.923099	0.779494	0
43069	TWISTNB	9	97877690	ENSSSCG00000025298	Sus scrofa TWIST neighbor (TWISTNB), mRNA. [Source:RefSeq mRNA;Acc:NM_001243956]	0	0	LOC100626323	DNA-directed RNA polymerase I subunit RPA43-like	1.51302e-06	global and pairwise	1.37579	1.28194e-05	1	1.31479	6.32566e-05	1	1.1909	0.169037	0	1.36572	7.77033e-06	1	0.955657	0.559782	0	0.865609	0.491313	0	0.992676	0.918605	0	0.905774	0.770382	0	1.03874	0.642314	0	1.1468	0.373643	0
1882	NAA50	13	155791013	ENSSSCG00000011917	N(alpha)-acetyltransferase 50, NatE catalytic subunit [Source:HGNC Symbol;Acc:HGNC:29533]	NAA50	NAA50	NAA50	N(alpha)-acetyltransferase 50, NatE catalytic subunit	1.59896e-06	global and pairwise	1.1792	0.330313	0	0.972727	0.88768	0	0.910829	0.783492	0	1.45021	0.000363245	1	0.824905	0.0672185	0	0.772413	0.347162	0	1.22982	0.0264217	0	0.936367	0.895229	0	1.49087	3.92381e-06	1	1.59219	0.00380898	0
33655	LOC100738320	5	84207214	ENSSSCG00000000853	Uncharacterized protein {ECO:0000313|Ensembl:ENSSSCP00000000910} [Source:UniProtKB/TrEMBL;Acc:F1SRK2]	0	0	NT5DC3	5'-nucleotidase domain containing 3	1.60373e-06	global and pairwise	1.14925	0.335776	0	1.08045	0.485836	0	1.69791	0.105285	0	1.98	1.46539e-05	1	0.940128	0.694094	0	1.4774	0.627355	0	1.72286	0.000200928	1	1.57149	0.529349	0	1.83258	1.22128e-05	1	1.16614	0.532229	0
965	U6	9	65485641	ENSSSCG00000018246	U6 spliceosomal RNA [Source:RFAM;Acc:RF00026]	U6	0	0	0	1.63259e-06	global and pairwise	0.783396	0.0192681	0	0.743899	0.00112245	0	0.767825	0.133216	0	0.634466	1.05813e-07	1	0.949583	0.64534	0	0.980124	0.986407	0	0.809892	0.00836862	0	1.03216	0.948584	0	0.852892	0.0390119	0	0.826316	0.262819	0
33255	ZNF582	6	55971878	ENSSSCG00000003322	zinc finger protein 582 [Source:HGNC Symbol;Acc:HGNC:26421]	ZNF582	ZNF582	ZNF582	zinc finger protein 582	1.63471e-06	global and pairwise	0.692223	0.0275295	0	0.965457	0.892889	0	1.03157	0.935183	0	1.28763	0.108804	0	1.39472	0.0072778	0	1.49023	0.146447	0	1.86014	2.15448e-07	1	1.06848	0.895229	0	1.3337	0.016237	0	1.24823	0.547759	0
15653	SNTB1	4	19547303	ENSSSCG00000005994	syntrophin, beta 1 (dystrophin-associated protein A1, 59kDa, basic component 1) [Source:HGNC Symbol;Acc:HGNC:11168]	SNTB1	SNTB1	SNTB1	syntrophin, beta 1 (dystrophin-associated protein A1, 59kDa, basic component 1)	1.66035e-06	global and pairwise	0.904689	0.591013	0	0.682925	0.000335205	1	0.564741	0.000826856	1	0.904288	0.415797	0	0.754873	0.00439118	0	0.624238	0.0120199	0	0.999557	0.997947	0	0.826945	0.633443	0	1.32414	0.00136526	0	1.60124	0.00380898	0
9545	UBE2D4	18	53448350	ENSSSCG00000016722	ubiquitin-conjugating enzyme E2D 4 (putative) [Source:HGNC Symbol;Acc:HGNC:21647]	UBE2D4	UBE2D4	UBE2D4	ubiquitin-conjugating enzyme E2D 4 (putative)	1.67646e-06	global and pairwise	0.646387	1.45534e-06	1	0.758913	0.00224298	0	0.725489	0.0557845	0	0.709387	7.34596e-05	1	1.17408	0.0472832	0	1.12238	0.685585	0	1.09746	0.238181	0	0.955959	0.948037	0	0.934741	0.492282	0	0.977804	0.928718	0
39496	POP4	6	35039013	ENSSSCG00000002854	processing of precursor 4, ribonuclease P/MRP subunit (S. cerevisiae) [Source:HGNC Symbol;Acc:HGNC:30081]	POP4	POP4	POP4	processing of precursor 4, ribonuclease P/MRP subunit (S. cerevisiae)	1.69212e-06	global and pairwise	1.36546	0.0016175	0	1.14925	0.143503	0	0.987585	0.900049	0	1.50758	1.42881e-05	1	0.841658	0.0345991	0	0.723261	0.127404	0	1.10408	0.402049	0	0.859329	0.764712	0	1.31179	0.000928348	1	1.52653	0.00895653	0
16874	CASP9	6	69088127	ENSSSCG00000003460	caspase 9, apoptosis-related cysteine peptidase [Source:HGNC Symbol;Acc:HGNC:1511]	CASP9	CASP9	CASP9	caspase 9, apoptosis-related cysteine peptidase	1.7141e-06	global and pairwise	0.671733	0.170413	0	0.362065	1.37768e-06	1	0.486484	0.0850647	0	0.703162	0.124485	0	0.539001	0.00210011	0	0.724222	0.696577	0	1.04679	0.888456	0	1.34364	0.770751	0	1.94209	0.000203098	1	1.4454	0.425787	0
42812	DDIT4L	8	129553373	ENSSSCG00000025240	DNA-damage-inducible transcript 4-like [Source:HGNC Symbol;Acc:HGNC:30555]	DDIT4L	DDIT4L	DDIT4L	DNA-damage-inducible transcript 4-like	1.76984e-06	global and pairwise	1.19183	0.432889	0	1.49566	0.00632311	0	1.35543	0.354928	0	1.92845	1.03487e-06	1	1.25494	0.107182	0	1.13727	0.862057	0	1.61806	7.86358e-05	1	0.906239	0.891897	0	1.28936	0.0366331	0	1.42276	0.164539	0
43508	BTBD9	7	38947942	ENSSSCG00000030073	BTB (POZ) domain containing 9 [Source:RefSeq peptide;Acc:NP_001230232]	BTBD9	0	BTBD9	BTB (POZ) domain containing 9	1.76984e-06	global and pairwise	0.967054	0.832208	0	1.08273	0.39569	0	0.960643	0.881872	0	0.809257	0.00107421	0	1.11961	0.0923356	0	0.993371	0.99481	0	0.836826	0.00275819	0	0.887244	0.642993	0	0.747424	1.39507e-07	1	0.842411	0.154975	0
18451	SCAF11	5	79740246	ENSSSCG00000000806	SR-related CTD-associated factor 11 [Source:HGNC Symbol;Acc:HGNC:10784]	SCAF11	SCAF11	SCAF11	SR-related CTD-associated factor 11	1.87081e-06	global and pairwise	0.963618	0.358115	0	0.949193	0.401331	0	0.969567	0.80965	0	1.31209	0.0463807	0	0.985031	0.838144	0	1.00617	0.927722	0	1.36163	4.0031e-06	1	1.02146	0.948037	0	1.38232	1.09374e-05	1	1.35328	0.0556425	0
12597	E2F3	7	16777470	ENSSSCG00000001079	E2F transcription factor 3 [Source:HGNC Symbol;Acc:HGNC:3115]	E2F3	E2F3	E2F3	E2F transcription factor 3	1.89413e-06	global and pairwise	0.723406	0.00443252	0	0.861601	0.145858	0	0.715346	0.0904598	0	0.611838	7.77033e-06	1	1.19103	0.118465	0	0.988859	0.99689	0	0.845774	0.222	0	0.830252	0.736368	0	0.710117	0.00115184	0	0.855303	0.605439	0
10636	HSD17B4	2	128841194	ENSSSCG00000028431	peroxisomal multifunctional enzyme type 2 [Source:RefSeq peptide;Acc:NP_999471]	HSD17B4	0	HSD17B4	hydroxysteroid (17-beta) dehydrogenase 4	1.89948e-06	global and pairwise	1.1115	0.807469	0	1.27016	0.238805	0	1.30414	0.605433	0	1.93561	4.17383e-05	1	1.14274	0.322912	0	1.17331	0.86789	0	1.74144	1.52284e-05	1	1.02675	0.985231	0	1.52391	0.00140471	0	1.4842	0.111896	0
1294	ZBTB26	1	297417558	ENSSSCG00000005580	Uncharacterized protein {ECO:0000313|Ensembl:ENSSSCP00000005974} [Source:UniProtKB/TrEMBL;Acc:F1SKU7]	0	0	LOC100511061	zinc finger and BTB domain-containing protein 26-like	1.92418e-06	global and pairwise	0.775433	0.00834833	0	0.982032	0.91911	0	0.728262	0.0367473	0	0.737795	0.000165227	1	1.26643	0.00267839	0	0.939168	0.904036	0	0.951461	0.634214	0	0.741587	0.181851	0	0.751294	3.52804e-05	1	1.01309	0.965255	0
13430	C1QC	6	74620778	ENSSSCG00000003525	Sus scrofa complement component 1, q subcomponent, C chain (C1QC), mRNA. [Source:RefSeq mRNA;Acc:NM_001244286]	C1QC	0	C1QC	complement component 1, q subcomponent, C chain	1.92418e-06	global and pairwise	0.892349	0.589851	0	0.898033	0.512836	0	1.0366	0.968878	0	0.517087	3.11997e-05	1	1.00637	0.987728	0	1.16165	0.891554	0	0.579467	0.000221769	1	1.1543	0.872734	0	0.5758	0.000129075	1	0.498832	0.011591	0
7807	FOLR1	9	7511856	ENSSSCG00000022236	folate receptor 1 precursor [Source:RefSeq peptide;Acc:NP_998995]	FOLR1	0	FOLR1	folate receptor 1 (adult)	1.92418e-06	global and pairwise	1.19548	0.490702	0	0.87204	0.497395	0	1.2426	0.82481	0	0.640467	0.00852774	0	0.729448	0.00823153	0	1.03941	0.963141	0	0.535741	1.3525e-06	1	1.42493	0.611871	0	0.734447	0.0382781	0	0.515426	0.0231433	0
21599	LOC100739181	10	60031795	ENSSSCG00000029563	0	0	0	LOC100739181	phosphotriesterase-related protein-like	1.96576e-06	global and pairwise	1.15691	0.767504	0	1.03824	0.919839	0	0.954717	0.669109	0	0.712166	0.00235916	0	0.897425	0.349537	0	0.825227	0.478996	0	0.615573	1.40324e-06	1	0.91955	0.810896	0	0.685933	0.000141749	1	0.745945	0.315624	0
23046	S100A11	4	106199364	ENSSSCG00000006610	Protein S100-A11 [Source:UniProtKB/Swiss-Prot;Acc:P31950]	S100A11	0	LOC100620367	protein S100-A11-like	1.97629e-06	global and pairwise	0.983644	0.99016	0	0.563511	0.00188905	0	0.900642	0.637219	0	0.654096	0.0488913	0	0.572881	6.96097e-06	1	0.915618	0.695078	0	0.664972	0.00418324	0	1.59827	0.547449	0	1.16075	0.227362	0	0.726256	0.736028	0
6070	ALDH4A1	6	71512575	ENSSSCG00000024752	Sus scrofa aldehyde dehydrogenase 4 family, member A1 (ALDH4A1), mRNA. [Source:RefSeq mRNA;Acc:NM_001252213]	ALDH4A1	0	ALDH4A1	aldehyde dehydrogenase 4 family, member A1	2.03507e-06	global and pairwise	1.70064	0.00113013	0	1.25121	0.221318	0	1.15402	0.661046	0	1.83395	2.15303e-05	1	0.73573	0.0188759	0	0.678584	0.353802	0	1.07839	0.623415	0	0.922328	0.958015	0	1.46575	0.00113227	0	1.58918	0.0781064	0
20489	SLC43A2	12	49679960	ENSSSCG00000024108	solute carrier family 43 (amino acid system L transporter), member 2 [Source:HGNC Symbol;Acc:HGNC:23087]	SLC43A2	SLC43A2	SLC43A2	solute carrier family 43 (amino acid system L transporter), member 2	2.03507e-06	global and pairwise	0.933072	0.900066	0	1.36008	0.0326298	0	1.60985	0.014934	0	0.900301	0.711789	0	1.45763	0.000802903	1	1.72532	0.00884536	0	0.964878	0.913022	0	1.18364	0.631684	0	0.661948	0.000244883	1	0.559246	0.00179422	0
13104	S100A11	4	106199363	ENSSSCG00000006610	Protein S100-A11 [Source:UniProtKB/Swiss-Prot;Acc:P31950]	S100A11	0	LOC100620367	protein S100-A11-like	2.11288e-06	global and pairwise	0.960544	0.960648	0	0.555632	0.00117028	0	0.888947	0.599144	0	0.644932	0.0306377	0	0.578455	1.21624e-05	1	0.925462	0.726125	0	0.671423	0.00433408	0	1.59989	0.543701	0	1.16072	0.262289	0	0.7255	0.696166	0
16358	SCYL1	2	5813890	ENSSSCG00000012984	SCY1-like 1 (S. cerevisiae) [Source:HGNC Symbol;Acc:HGNC:14372]	SCYL1	SCYL1	SCYL1	SCY1-like 1 (S. cerevisiae)	2.24853e-06	global and pairwise	1.00568	0.944348	0	1.21975	0.409476	0	1.32779	0.636995	0	1.91053	0.000338206	1	1.21286	0.121483	0	1.3203	0.652189	0	1.89975	2.00475e-06	1	1.08858	0.979888	0	1.56633	0.00197446	0	1.43888	0.198228	0
39874	LOC100739304	10	75364643	ENSSSCG00000029066	Uncharacterized protein {ECO:0000313|Ensembl:ENSSSCP00000022267} [Source:UniProtKB/TrEMBL;Acc:I3LDY2]	0	0	IDI1	isopentenyl-diphosphate delta isomerase 1	2.31223e-06	global and pairwise	0.723153	0.0102445	0	0.93918	0.744366	0	1.00699	0.988969	0	1.19926	0.116842	0	1.29873	0.0120625	0	1.3925	0.174184	0	1.65838	1.58112e-07	1	1.0722	0.901511	0	1.27692	0.00846222	0	1.19094	0.471574	0
27703	MIPEP	11	2039127	ENSSSCG00000009290	Uncharacterized protein {ECO:0000313|Ensembl:ENSSSCP00000009911} [Source:UniProtKB/TrEMBL;Acc:F1RTM1]	0	0	MIPEP	mitochondrial intermediate peptidase	2.49531e-06	global and pairwise	1.00885	0.939216	0	1.31295	0.0039392	0	1.45867	0.0186323	0	0.997583	0.943195	0	1.30143	0.000718284	1	1.44587	0.0370601	0	0.988829	0.954174	0	1.11099	0.830992	0	0.759804	0.000253173	1	0.6839	0.0101481	0
624	UTP18	12	27633626	ENSSSCG00000017593	UTP18 small subunit (SSU) processome component homolog (yeast) [Source:HGNC Symbol;Acc:HGNC:24274]	UTP18	UTP18	UTP18	UTP18 small subunit (SSU) processome component homolog (yeast)	2.49654e-06	global and pairwise	1.17023	0.239515	0	1.49173	1.83939e-05	1	1.66501	0.0009073	1	1.36217	0.000751216	1	1.27473	0.00678654	0	1.42281	0.0630794	0	1.16402	0.0960001	0	1.11616	0.807926	0	0.913147	0.317947	0	0.818111	0.275571	0
18832	HIST1H2BG	7	22089802	ENSSSCG00000001134	Histone H2B {ECO:0000256|RuleBase:RU000451} [Source:UniProtKB/TrEMBL;Acc:F2Z580]	0	0	LOC100156937	histone H2B type 1-like	2.50426e-06	global and pairwise	0.310261	1.17519e-05	1	0.480533	0.00704513	0	0.521574	0.313217	0	0.458403	0.00374946	0	1.5488	0.0433436	0	1.68108	0.317583	0	1.47747	0.0533264	0	1.08541	0.895229	0	0.953945	0.956395	0	0.878883	0.806721	0
11571	ADPRHL1	11	86374243	ENSSSCG00000024103	ADP-ribosylhydrolase like 1 [Source:HGNC Symbol;Acc:HGNC:21303]	ADPRHL1	ADPRHL1	LOC100620837	Protein ADP-ribosylarginine hydrolase-like	2.57594e-06	global and pairwise	1.2901	0.225793	0	1.68777	0.000160547	1	1.18841	0.437129	0	1.05323	0.797252	0	1.30825	0.00874417	0	0.921182	0.99481	0	0.816393	0.122007	0	0.704131	0.541917	0	0.624033	8.10381e-06	1	0.886245	0.49062	0
9276	SAMHD1	17	45558317	ENSSSCG00000027806	Uncharacterized protein {ECO:0000313|Ensembl:ENSSSCP00000023070} [Source:UniProtKB/TrEMBL;Acc:I3LG77]	SAMHD1	0	LOC100154500	deoxynucleoside triphosphate triphosphohydrolase SAMHD1-like	2.57594e-06	global and pairwise	1.14646	0.153972	0	0.895494	0.234148	0	0.966558	0.91597	0	0.836185	0.0130347	0	0.781093	0.000177166	1	0.843079	0.377525	0	0.729361	6.01641e-07	1	1.07936	0.824756	0	0.933769	0.321492	0	0.865116	0.312614	0
37081	DUROC-SLA-DMB	7	29485987	ENSSSCG00000001469	Sus scrofa MHC class II, DM beta (SLA-DMB), mRNA. [Source:RefSeq mRNA;Acc:NM_001113707]	SLA-DMB	0	SLA-DMB	MHC class II, DM beta	2.59571e-06	global and pairwise	1.03963	0.93541	0	0.862067	0.164078	0	0.918868	0.583997	0	0.679533	0.000103153	1	0.829205	0.083874	0	0.883841	0.746123	0	0.653629	4.01669e-06	1	1.06589	0.961739	0	0.78826	0.00630608	0	0.739532	0.156419	0
22491	5S_rRNA	15	34884765	ENSSSCG00000021175	5S ribosomal RNA [Source:RFAM;Acc:RF00001]	5S_rRNA	0	0	0	2.61411e-06	global and pairwise	0.415316	2.17482e-06	1	0.465208	6.59143e-06	1	0.346696	0.000756203	1	0.491374	8.23116e-05	1	1.12013	0.550899	0	0.834777	0.983102	0	1.18313	0.290524	0	0.745249	0.853617	0	1.05625	0.713146	0	1.41731	0.592342	0
1750	LOC100518383	8	81898659	ENSSSCG00000009015	Uncharacterized protein {ECO:0000313|Ensembl:ENSSSCP00000009619} [Source:UniProtKB/TrEMBL;Acc:F1RSA4]	0	0	PET112	PET112 homolog (yeast)	2.6448e-06	global and pairwise	0.976248	0.949214	0	0.625136	0.000406738	1	0.651573	0.10314	0	0.716437	0.0143975	0	0.640346	6.15683e-05	1	0.667426	0.174184	0	0.733868	0.00761318	0	1.04229	0.923511	0	1.14605	0.223166	0	1.09955	0.836858	0
39883	CD302	15	73941100	ENSSSCG00000015884	Sus scrofa CD302 molecule (CD302), mRNA. [Source:RefSeq mRNA;Acc:NM_001110425]	CD302	0	CD302	CD302 molecule	2.65334e-06	global and pairwise	1.03825	0.90639	0	0.997276	0.976012	0	1.10516	0.721843	0	1.38726	0.000214384	1	0.960534	0.757026	0	1.06444	0.881299	0	1.33615	7.25174e-05	1	1.10817	0.79321	0	1.39105	3.92381e-06	1	1.25526	0.154975	0
8276	FAM151B	2	90992080	ENSSSCG00000014123	family with sequence similarity 151, member B [Source:HGNC Symbol;Acc:HGNC:33716]	FAM151B	FAM151B	FAM151B	family with sequence similarity 151, member B	2.67977e-06	global and pairwise	1.18596	0.273952	0	1.37165	0.00497334	0	1.06747	0.874966	0	1.5799	6.03961e-05	1	1.15658	0.147283	0	0.900093	0.836545	0	1.33217	0.00619186	0	0.77824	0.496954	0	1.15183	0.293441	0	1.48004	0.0379436	0
19769	PTEN	14	109008464	ENSSSCG00000010440	Sus scrofa phosphatase and tensin homolog (PTEN), mRNA. [Source:RefSeq mRNA;Acc:NM_001143696]	PTEN	0	PTEN	phosphatase and tensin homolog	2.67977e-06	global and pairwise	0.948021	0.761251	0	0.772185	0.00218233	0	0.795435	0.169037	0	0.712233	1.38183e-05	1	0.814523	0.00774607	0	0.839048	0.448247	0	0.751283	5.83654e-05	1	1.03011	0.948575	0	0.92236	0.299034	0	0.8954	0.561879	0
26814	ATP6V1C1	4	36886997	ENSSSCG00000006054	Sus scrofa ATPase, H+ transporting, lysosomal 42kDa, V1 subunit C1 (ATP6V1C1), mRNA. [Source:RefSeq mRNA;Acc:NM_001190205]	ATP6V1C1	0	ATP6V1C1	ATPase, H+ transporting, lysosomal 42kDa, V1 subunit C1	2.69502e-06	global and pairwise	0.754135	0.00105298	0	0.987288	0.972289	0	0.945891	0.928056	0	0.918725	0.491118	0	1.30917	2.17978e-06	1	1.25427	0.100401	0	1.21825	0.00059229	1	0.958071	0.922413	0	0.930555	0.287532	0	0.97128	0.881279	0
9083	COIL	12	34061051	ENSSSCG00000017613	coilin [Source:HGNC Symbol;Acc:HGNC:2184]	COIL	COIL	COIL	coilin	2.70261e-06	global and pairwise	0.782823	0.0396	0	0.821414	0.080573	0	0.811055	0.364048	0	0.648082	2.44926e-06	1	1.0493	0.670179	0	1.03606	0.951062	0	0.827878	0.0118996	0	0.987389	0.994406	0	0.788984	0.00101066	0	0.799061	0.123951	0
33244	CCDC90B	9	19330721	ENSSSCG00000014903	coiled-coil domain containing 90B [Source:HGNC Symbol;Acc:HGNC:28108]	CCDC90B	CCDC90B	CCDC90B	coiled-coil domain containing 90B	2.70368e-06	global and pairwise	1.20747	0.0088946	0	1.29865	1.13121e-05	1	1.37026	0.0009073	1	1.16397	0.0161393	0	1.07551	0.175998	0	1.13481	0.405022	0	0.963974	0.635674	0	1.05514	0.845125	0	0.896291	0.0272105	0	0.849455	0.100561	0
43061	SPARCL1	8	140643217	ENSSSCG00000009222	SPARC-like 1 (hevin) [Source:HGNC Symbol;Acc:HGNC:11220]	SPARCL1	SPARCL1	SPARCL1	SPARC-like 1 (hevin)	2.71645e-06	global and pairwise	1.37119	0.000131156	1	1.05645	0.673501	0	0.902127	0.662215	0	1.06296	0.522408	0	0.77046	0.000246269	1	0.657916	0.00317311	0	0.775208	0.000191358	1	0.853926	0.578898	0	1.00616	0.959803	0	1.17828	0.277723	0
23443	MAN2A2	7	58551820	ENSSSCG00000001819	mannosidase, alpha, class 2A, member 2 [Source:HGNC Symbol;Acc:HGNC:6825]	MAN2A2	MAN2A2	MAN2A2	mannosidase, alpha, class 2A, member 2	2.72549e-06	global and pairwise	0.764687	3.35944e-05	1	0.898036	0.121363	0	0.76915	0.0188424	0	0.797411	0.000171668	1	1.17438	0.00371143	0	1.00584	0.960696	0	1.04279	0.535621	0	0.85648	0.52649	0	0.88795	0.0298361	0	1.03674	0.932982	0
30762	NLE1	12	41555457	ENSSSCG00000025796	notchless homolog 1 (Drosophila) [Source:HGNC Symbol;Acc:HGNC:19889]	NLE1	NLE1	NLE1	notchless homolog 1 (Drosophila)	2.75346e-06	global and pairwise	1.06676	0.504931	0	0.937439	0.746072	0	0.930028	0.766086	0	1.23335	0.00219392	0	0.878771	0.0524422	0	0.871824	0.42097	0	1.15617	0.0218809	0	0.992094	0.93394	0	1.31566	3.3251e-06	1	1.32615	0.00621292	0
43249	S100A16	4	104961781	ENSSSCG00000006581	Sus scrofa S100 calcium binding protein A16 (S100A16), transcript variant 1, mRNA. [Source:RefSeq mRNA;Acc:NM_001190207]	S100A16	0	S100A16	S100 calcium binding protein A16	2.77542e-06	global and pairwise	0.92347	0.657137	0	0.878919	0.3094	0	0.906013	0.764436	0	0.659017	4.72465e-06	1	0.951757	0.688334	0	0.981095	0.988213	0	0.713631	4.58266e-05	1	1.03083	0.953786	0	0.749804	0.000247753	1	0.727382	0.04399	0
5413	F2R	2	87282275	ENSSSCG00000020672	Sus scrofa coagulation factor II (thrombin) receptor (F2R), mRNA. [Source:RefSeq mRNA;Acc:NM_001244372]	F2R	0	F2R	coagulation factor II (thrombin) receptor	2.77759e-06	global and pairwise	1.06366	0.902053	0	0.511131	0.00761053	0	0.525172	0.163866	0	0.470404	0.00185745	0	0.480542	0.000229713	1	0.493743	0.132762	0	0.442253	4.58266e-05	1	1.02747	0.991604	0	0.920321	0.84514	0	0.895714	0.932398	0
26532	TEAD1	2	49909244	ENSSSCG00000013399	Sus scrofa transcriptional enhancer factor 1 (TEF1), mRNA. [Source:RefSeq mRNA;Acc:NM_001142669]	TEF1	0	TEF1	transcriptional enhancer factor 1	2.78046e-06	global and pairwise	0.790046	0.129952	0	1.03429	0.892889	0	0.833277	0.582208	0	1.33595	0.0151529	0	1.30916	0.0182461	0	1.05472	0.955862	0	1.69098	4.9964e-07	1	0.805649	0.63331	0	1.29166	0.011592	0	1.60325	0.011591	0
26811	RPL14	13	27107157	ENSSSCG00000011272	Sus scrofa ribosomal protein L14 (RPL14), mRNA. [Source:RefSeq mRNA;Acc:NM_001097478]	RPL14	0	RPL14	ribosomal protein L14	2.80142e-06	global and pairwise	1.09404	0.262323	0	0.995359	0.732944	0	1.08505	0.456683	0	1.41771	8.34092e-05	1	0.909803	0.200455	0	0.991783	0.99385	0	1.29585	0.0012372	0	1.09011	0.779291	0	1.42432	2.66078e-06	1	1.30658	0.17876	0
33425		12	62501773	ENSSSCG00000023747	Uncharacterized protein {ECO:0000313|Ensembl:ENSSSCP00000026100} [Source:UniProtKB/TrEMBL;Acc:I3LPS3]	0	0	0	0	2.86279e-06	global and pairwise	0.788313	0.254047	0	1.06469	0.821493	0	1.22329	0.644635	0	0.616019	0.000616572	1	1.3506	0.0355291	0	1.55178	0.178762	0	0.781439	0.0775835	0	1.14896	0.845781	0	0.578587	5.95474e-06	1	0.503575	0.00242248	0
12693	CA3	4	56182703	ENSSSCG00000006141	Sus scrofa carbonic anhydrase III, muscle specific (CA3), mRNA. [Source:RefSeq mRNA;Acc:NM_001008688]	CA3	0	CA3	carbonic anhydrase III, muscle specific	3.00588e-06	global and pairwise	0.608904	7.91241e-05	1	0.589251	9.3089e-06	1	0.527215	0.00182526	0	0.580262	7.77033e-06	1	0.967724	0.941134	0	0.865843	0.925366	0	0.952961	0.793665	0	0.894721	0.917143	0	0.984744	0.849603	0	1.10062	0.939748	0
10583	RGS10	14	140911117	ENSSSCG00000010684	regulator of G-protein signaling 10 [Source:HGNC Symbol;Acc:HGNC:9992]	RGS10	RGS10	RGS10	regulator of G-protein signaling 10	3.05677e-06	global and pairwise	0.991638	0.992675	0	0.766986	0.161642	0	1.08375	0.986781	0	0.579535	0.000763671	1	0.773454	0.041525	0	1.09289	0.995295	0	0.584422	2.49136e-05	1	1.413	0.611599	0	0.7556	0.0480206	0	0.534749	0.0254661	0
36251	UBE3C	18	1404689	ENSSSCG00000026652	Uncharacterized protein {ECO:0000313|Ensembl:ENSSSCP00000025762} [Source:UniProtKB/TrEMBL;Acc:I3LNT7]	0	0	0	0	3.05677e-06	global and pairwise	1.02613	0.866464	0	1.35351	0.000695108	1	1.07978	0.740563	0	0.982201	0.974455	0	1.31903	0.000344908	1	1.05228	0.92289	0	0.957186	0.694799	0	0.797768	0.478695	0	0.725672	1.0224e-05	1	0.909627	0.635048	0
20294	WAC	10	44189749	ENSSSCG00000011013	WW domain containing adaptor with coiled-coil [Source:HGNC Symbol;Acc:HGNC:17327]	WAC	WAC	WAC	WW domain containing adaptor with coiled-coil	3.05677e-06	global and pairwise	0.861236	0.254047	0	0.813574	0.0472078	0	0.808473	0.244964	0	1.11965	0.253142	0	0.944659	0.593802	0	0.938736	0.874751	0	1.30005	0.000576185	1	0.99373	0.970978	0	1.37621	1.08642e-05	1	1.3849	0.0152146	0
25565		1	84409319	ENSSSCG00000004389	Uncharacterized protein {ECO:0000313|Ensembl:ENSSSCP00000004738} [Source:UniProtKB/TrEMBL;Acc:F1RT21]	0	0	LOC102163847	60S ribosomal protein L36a-like	3.05708e-06	global and pairwise	1.06889	0.945495	0	1.73493	0.0243801	0	1.14932	0.819093	0	2.24656	0.000260739	1	1.62311	0.00545166	0	1.07524	0.921938	0	2.10176	1.4369e-05	1	0.662456	0.645168	0	1.29489	0.170545	0	1.95469	0.0798429	0
40007		14	59433257	ENSSSCG00000021913	Uncharacterized protein {ECO:0000313|Ensembl:ENSSSCP00000020397} [Source:UniProtKB/TrEMBL;Acc:I3L8N7]	0	0	LOC102166965	nidogen-1-like	3.05708e-06	global and pairwise	0.910921	0.703795	0	0.540922	0.000203187	1	0.782728	0.167328	0	0.690356	0.0435981	0	0.593819	2.75097e-05	1	0.859271	0.462382	0	0.757866	0.0656441	0	1.44703	0.803895	0	1.27626	0.0637197	0	0.881987	0.896779	0
36136	ALDH4A1	6	71512573	ENSSSCG00000024752	Sus scrofa aldehyde dehydrogenase 4 family, member A1 (ALDH4A1), mRNA. [Source:RefSeq mRNA;Acc:NM_001252213]	ALDH4A1	0	ALDH4A1	aldehyde dehydrogenase 4 family, member A1	3.0586e-06	global and pairwise	1.71476	0.00153122	0	1.25808	0.238881	0	1.13078	0.721255	0	1.83434	4.33382e-05	1	0.733681	0.0203882	0	0.65944	0.317437	0	1.06974	0.669198	0	0.89881	0.938284	0	1.45804	0.00168344	0	1.62219	0.0756276	0
9551	HIST1H2BD	7	22044590	ENSSSCG00000021411	Sus scrofa histone cluster 1, H2bd (HIST1H2BD), mRNA. [Source:RefSeq mRNA;Acc:NM_001243656]	0	0	HIST1H2BD	histone cluster 1, H2bd	3.26291e-06	global and pairwise	0.883876	0.622438	0	1.45301	0.00924738	0	1.30414	0.381831	0	0.925849	0.672809	0	1.64391	2.45151e-05	1	1.47548	0.175009	0	1.04749	0.794784	0	0.897545	0.88483	0	0.637193	4.0572e-05	1	0.709929	0.136493	0
35776	MRPL13	4	19696658	ENSSSCG00000005996	Sus scrofa mitochondrial ribosomal protein L13 (MRPL13), mRNA. [Source:RefSeq mRNA;Acc:NM_001243415]	MRPL13	0	MRPL13	mitochondrial ribosomal protein L13	3.2688e-06	global and pairwise	0.770463	0.00469721	0	0.993899	0.954001	0	0.864777	0.629377	0	1.00504	0.945911	0	1.29	1.39109e-05	1	1.12241	0.491257	0	1.30447	2.14818e-05	1	0.870085	0.697753	0	1.01121	0.992644	0	1.1622	0.486362	0
16624	DUPD1	14	83721335	ENSSSCG00000010317	dual specificity phosphatase and pro isomerase domain containing 1 [Source:HGNC Symbol;Acc:HGNC:23481]	DUPD1	DUPD1	DUPD1	dual specificity phosphatase and pro isomerase domain containing 1	3.27138e-06	global and pairwise	0.833301	0.296788	0	1.04168	0.738611	0	1.00264	0.957403	0	1.24048	0.0200889	0	1.25006	0.00767572	0	1.20321	0.519782	0	1.48863	3.90903e-07	1	0.962521	0.950132	0	1.19084	0.0185081	0	1.23721	0.213319	0
24801	THBS2	1	1753793	ENSSSCG00000004012	thrombospondin 2 [Source:HGNC Symbol;Acc:HGNC:11786]	THBS2	THBS2	LOC100153940	thrombospondin-2-like	3.3259e-06	global and pairwise	2.23966	0.0352111	0	0.733259	0.488341	0	0.971168	0.929131	0	0.871812	0.885574	0	0.327398	9.56861e-07	1	0.433623	0.127404	0	0.389261	0.000261497	1	1.32445	0.890435	0	1.18896	0.371762	0	0.897695	0.962302	0
2231	SORBS1	14	116599153	ENSSSCG00000010494	sorbin and SH3 domain containing 1 [Source:HGNC Symbol;Acc:HGNC:14565]	SORBS1	SORBS1	0	0	3.3454e-06	global and pairwise	0.500108	1.88635e-05	1	0.760897	0.151152	0	0.898682	0.860168	0	0.573684	0.000193045	1	1.52146	0.00394298	0	1.79697	0.0568461	0	1.14712	0.423764	0	1.18108	0.823132	0	0.753958	0.0366144	0	0.638362	0.0941689	0
18626	NSFL1C	17	38513363	ENSSSCG00000007187	NSFL1 (p97) cofactor (p47) [Source:HGNC Symbol;Acc:HGNC:15912]	NSFL1C	NSFL1C	NSFL1C	NSFL1 (p97) cofactor (p47)	3.35792e-06	global and pairwise	0.938973	0.564801	0	1.11608	0.268975	0	1.03431	0.914395	0	0.836376	0.00985414	0	1.18862	0.00730874	0	1.10153	0.694695	0	0.890735	0.0938144	0	0.92673	0.837146	0	0.749386	7.94758e-07	1	0.808634	0.0670611	0
33163	EIF4ENIF1	14	51328920	ENSSSCG00000010030	eukaryotic translation initiation factor 4E nuclear import factor 1 [Source:HGNC Symbol;Acc:HGNC:16687]	EIF4ENIF1	EIF4ENIF1	EIF4ENIF1	eukaryotic translation initiation factor 4E nuclear import factor 1	3.43761e-06	global and pairwise	1.16338	0.200867	0	1.14048	0.221318	0	1.00549	0.9856	0	1.39391	1.87541e-05	1	0.980308	0.872863	0	0.864277	0.60171	0	1.19815	0.00333279	0	0.881638	0.711085	0	1.22222	0.00086262	1	1.3863	0.00568304	0
32680	TMSB10	3	62821012	ENSSSCG00000008245	Sus scrofa thymosin beta 10 (TMSB10), mRNA. [Source:RefSeq mRNA;Acc:NM_001097482]	TMSB10	0	TMSB10	thymosin beta 10	3.4628e-06	global and pairwise	0.975087	0.817985	0	0.755001	0.00510951	0	0.920769	0.609072	0	0.685029	0.000528244	1	0.774291	0.00181869	0	0.944294	0.862057	0	0.702531	0.00010266	1	1.21956	0.66934	0	0.907321	0.518837	0	0.743974	0.225072	0
39183	LOC100625764	3	22219465	ENSSSCG00000026077	Uncharacterized protein {ECO:0000313|Ensembl:ENSSSCP00000026828} [Source:UniProtKB/TrEMBL;Acc:I3LRT8]	0	0	LOC100739557	leucine carboxyl methyltransferase 1-like	3.53446e-06	global and pairwise	0.50162	0.00281045	0	0.625234	0.0348121	0	0.616265	0.305859	0	1.04972	0.870769	0	1.24643	0.275175	0	1.22855	0.779517	0	2.09267	6.14836e-06	1	0.985655	0.985231	0	1.67893	0.00100982	0	1.70336	0.144889	0
22352	CCNG2	8	76999171	ENSSSCG00000008988	cyclin G2 [Source:HGNC Symbol;Acc:HGNC:1593]	CCNG2	CCNG2	CCNG2	cyclin G2	3.59143e-06	global and pairwise	0.916848	0.317897	0	1.22692	0.12324	0	1.09343	0.85893	0	0.89709	0.16942	0	1.33819	2.42708e-05	1	1.19259	0.398439	0	0.97845	0.978641	0	0.891195	0.78862	0	0.731172	1.25437e-05	1	0.82044	0.216502	0
10362	YAP1	9	36870300	ENSSSCG00000025396	Yes-associated protein 1 [Source:HGNC Symbol;Acc:HGNC:16262]	YAP1	YAP1	YAP1	Yes-associated protein 1	3.68187e-06	global and pairwise	1.09782	0.469004	0	0.816932	0.0179318	0	0.832725	0.305859	0	0.822879	0.0130648	0	0.744141	3.26243e-05	1	0.758527	0.0922199	0	0.749558	2.6662e-05	1	1.01933	0.967229	0	1.00728	0.952548	0	0.988176	0.965481	0
19450	CCND2	5	68314792	ENSSSCG00000000727	Sus scrofa cyclin D2 (CCND2), mRNA. [Source:RefSeq mRNA;Acc:NM_214088]	CCND2	0	CCND2	cyclin D2	3.76483e-06	global and pairwise	0.939892	0.842721	0	0.709019	0.0150577	0	0.826791	0.258662	0	0.615413	0.000305033	1	0.754362	0.00648082	0	0.879666	0.482618	0	0.654769	3.80324e-05	1	1.16611	0.961427	0	0.867978	0.220363	0	0.744338	0.548119	0
20110	SSC.20033	6	87951179	ENSSSCG00000003652	akirin 1 [Source:HGNC Symbol;Acc:HGNC:25744]	AKIRIN1	AKIRIN1	LOC100144621	mighty	3.94199e-06	global and pairwise	1.21253	0.0137658	0	1.2501	0.000973453	1	1.18499	0.121733	0	1.0305	0.845788	0	1.03098	0.670179	0	0.977283	0.997972	0	0.849874	0.00109053	0	0.947914	0.924081	0	0.824334	6.32344e-05	1	0.869629	0.110644	0
17300	PVALB	5	8573039	ENSSSCG00000000138	parvalbumin [Source:HGNC Symbol;Acc:HGNC:9704]	PVALB	PVALB	PVALB1	parvalbumin	4.04388e-06	global and pairwise	1.79041	0.00286839	0	2.11283	1.42422e-05	1	1.36961	0.48363	0	1.22414	0.307104	0	1.18008	0.401319	0	0.764969	0.685676	0	0.68372	0.0178064	0	0.648234	0.492689	0	0.579383	0.000163899	1	0.893787	0.836858	0
9220	PCD1A	4	99909138	ENSSSCG00000025644	Sus scrofa CD1 antigen (CD1.1), mRNA. [Source:RefSeq mRNA;Acc:NM_213831]	PCD1A	0	CD1.1	CD1 antigen	4.04388e-06	global and pairwise	0.755801	0.451676	0	0.466659	0.00121398	0	0.803958	0.789497	0	0.377248	9.20287e-06	1	0.617437	0.0304403	0	1.06372	0.981761	0	0.499136	0.000590085	1	1.72279	0.507729	0	0.808401	0.335594	0	0.469238	0.0491291	0
16646	U6	14	143752439	ENSSSCG00000019381	U6 spliceosomal RNA [Source:RFAM;Acc:RF00026]	U6	0	0	0	4.07009e-06	global and pairwise	0.930685	0.818136	0	0.703229	0.0415689	0	1.02931	0.968642	0	0.548509	0.000185373	1	0.755603	0.049949	0	1.10597	0.970766	0	0.58936	0.00014245	1	1.46369	0.528546	0	0.779986	0.109852	0	0.532892	0.0279021	0
14913	SVIL	10	45976092	ENSSSCG00000011022	supervillin [Source:HGNC Symbol;Acc:HGNC:11480]	SVIL	SVIL	LOC100518681	supervillin-like	4.11245e-06	global and pairwise	0.835148	0.324391	0	0.957808	0.860722	0	0.811313	0.517192	0	1.38379	0.00777036	0	1.14687	0.304871	0	0.97146	0.986407	0	1.65694	2.88225e-06	1	0.847052	0.773843	0	1.44474	0.000305173	1	1.70562	0.00525566	0
23620	G3BP1	16	77470206	ENSSSCG00000017079	Sus scrofa GTPase activating protein (SH3 domain) binding protein 1 (G3BP1), mRNA. [Source:RefSeq mRNA;Acc:NM_001205405]	G3BP1	0	G3BP1	GTPase activating protein (SH3 domain) binding protein 1	4.17377e-06	global and pairwise	1.60893	0.00879673	0	1.53223	0.011134	0	1.37458	0.365523	0	2.05267	2.02518e-06	1	0.952328	0.809957	0	0.854343	0.84403	0	1.27579	0.0703886	0	0.89711	0.895229	0	1.33966	0.0195517	0	1.4933	0.131345	0
25850	TAX1BP1	18	49329972	ENSSSCG00000016692	Tax1 (human T-cell leukemia virus type I) binding protein 1 [Source:HGNC Symbol;Acc:HGNC:11575]	TAX1BP1	TAX1BP1	0	0	4.24905e-06	global and pairwise	0.993187	0.961409	0	0.956663	0.561394	0	0.949031	0.757768	0	1.16072	0.00192361	0	0.963226	0.523527	0	0.955541	0.862057	0	1.16868	0.000317607	1	0.992022	0.982357	0	1.2133	2.14384e-06	1	1.22306	0.00894522	0
29418	KIRREL3	9	59323585	ENSSSCG00000015234	kin of IRRE like 3 (Drosophila) [Source:HGNC Symbol;Acc:HGNC:23204]	KIRREL3	KIRREL3	0	0	4.27068e-06	global and pairwise	1.11092	0.164191	0	1.00302	0.982133	0	0.959445	0.848679	0	0.863081	0.00858739	0	0.902873	0.0678225	0	0.863646	0.294016	0	0.776905	3.90903e-07	1	0.956554	0.878521	0	0.860481	0.00144576	0	0.899564	0.362781	0
33370	LOC100516629	8	120483873	ENSSSCG00000020907	Uncharacterized protein {ECO:0000313|Ensembl:ENSSSCP00000028209} [Source:UniProtKB/TrEMBL;Acc:I3LVQ6]	0	0	LOC100627522	H/ACA ribonucleoprotein complex subunit 1-like	4.28006e-06	global and pairwise	0.963429	0.96874	0	0.800043	0.0427303	0	0.818616	0.175945	0	1.07488	0.362932	0	0.830412	0.00577743	0	0.84969	0.242899	0	1.11568	0.170008	0	1.02322	0.941448	0	1.34353	9.05609e-06	1	1.31305	0.0111445	0
35655	LOC100623063	4	135981129	ENSSSCG00000006900	Uncharacterized protein {ECO:0000313|Ensembl:ENSSSCP00000007356} [Source:UniProtKB/TrEMBL;Acc:F1S4G2]	0	0	FAM69A	family with sequence similarity 69, member A	4.30448e-06	global and pairwise	0.92738	0.534667	0	0.995643	0.979561	0	0.981006	0.96111	0	1.24718	0.00134801	0	1.07361	0.365934	0	1.05782	0.890647	0	1.34484	1.95164e-06	1	0.985299	0.975597	0	1.25264	0.000121379	1	1.27133	0.0418713	0
27089	PROSC	15	55741285	ENSSSCG00000015826	proline synthetase co-transcribed homolog (bacterial) [Source:HGNC Symbol;Acc:HGNC:9457]	PROSC	PROSC	PROSC	proline synthetase co-transcribed homolog (bacterial)	4.43027e-06	global and pairwise	0.650353	9.82301e-05	1	0.717196	0.00213612	0	0.584091	0.00169465	0	0.627143	3.36358e-06	1	1.10278	0.406209	0	0.898113	0.834642	0	0.964311	0.803884	0	0.814409	0.610758	0	0.874437	0.159914	0	1.07371	0.82413	0
33744		6	56866881	ENSSSCG00000003986	Uncharacterized protein {ECO:0000313|Ensembl:ENSSSCP00000004307} [Source:UniProtKB/TrEMBL;Acc:F1SCQ3]	0	0	0	0	4.47701e-06	global and pairwise	1.55682	0.0290058	0	0.88763	0.765528	0	0.724329	0.491024	0	0.930103	0.638708	0	0.570157	6.65152e-05	1	0.465263	0.00913848	0	0.59744	4.58266e-05	1	0.816026	0.79321	0	1.04785	0.952749	0	1.28409	0.646004	0
29076	MTHFR	6	65776835	ENSSSCG00000003428	Methylenetetrahydrofolate reductase {ECO:0000256|RuleBase:RU003862} [Source:UniProtKB/TrEMBL;Acc:F1RF82]	MTHFR	0	MTHFR	methylenetetrahydrofolate reductase (NAD(P)H)	4.47701e-06	global and pairwise	1.28494	0.0193959	0	1.55725	5.74637e-07	1	1.31438	0.129053	0	1.24561	0.0163119	0	1.21193	0.0292969	0	1.02291	0.985025	0	0.969393	0.808046	0	0.844035	0.629953	0	0.799878	0.00358096	0	0.947684	0.852529	0
10325	LOC100517179	9	62806443	ENSSSCG00000015242	Uncharacterized protein {ECO:0000313|Ensembl:ENSSSCP00000016166} [Source:UniProtKB/TrEMBL;Acc:F1S6F0]	0	0	LOC100517179	nuclear factor related to kappa-B-binding protein-like	4.60395e-06	global and pairwise	1.07626	0.479312	0	1.04653	0.664376	0	0.990555	0.980292	0	1.29357	1.95923e-05	1	0.972382	0.741663	0	0.920372	0.750855	0	1.20192	0.000992611	1	0.946512	0.858125	0	1.23606	4.48957e-05	1	1.30591	0.00654527	0
28590	LOC100737274	4	1031517	ENSSSCG00000006956	Uncharacterized protein {ECO:0000313|Ensembl:ENSSSCP00000007418} [Source:UniProtKB/TrEMBL;Acc:F1SEV6]	0	0	LOC100737274	zinc finger CCCH domain-containing protein 3-like	4.60395e-06	global and pairwise	0.963869	0.884899	0	1.3299	0.00389592	0	0.936831	0.860168	0	0.928715	0.524681	0	1.37975	0.000196196	1	0.971948	0.977213	0	0.963528	0.774348	0	0.70444	0.148643	0	0.698337	4.13126e-06	1	0.991337	0.979106	0
10871	ACP6	4	109781386	ENSSSCG00000006697	acid phosphatase 6, lysophosphatidic [Source:HGNC Symbol;Acc:HGNC:29609]	ACP6	ACP6	ACP6	acid phosphatase 6, lysophosphatidic	4.63644e-06	global and pairwise	0.882018	0.197578	0	0.812882	0.00650422	0	0.679896	0.0070899	0	0.737058	3.017e-05	1	0.921616	0.207683	0	0.770841	0.248804	0	0.83565	0.0012983	0	0.836402	0.699276	0	0.906723	0.0799891	0	1.08408	0.993028	0
5909	LUC7L	3	40962934	ENSSSCG00000007979	LUC7-like (S. cerevisiae) [Source:HGNC Symbol;Acc:HGNC:6723]	LUC7L	LUC7L	LUC7L	LUC7-like (S. cerevisiae)	4.75603e-06	global and pairwise	1.14816	0.115678	0	1.04307	0.719504	0	0.953655	0.85681	0	1.30312	4.40621e-05	1	0.908478	0.168563	0	0.830597	0.248804	0	1.13497	0.0448644	0	0.914273	0.778113	0	1.24931	6.46645e-05	1	1.36645	0.00281632	0
22135	U6	5	110464245	ENSSSCG00000018295	U6 spliceosomal RNA [Source:RFAM;Acc:RF00026]	U6	0	0	0	4.75603e-06	global and pairwise	1.01209	0.959536	0	1.01865	0.915956	0	1.14453	0.542902	0	1.36342	8.59462e-05	1	1.00647	0.960361	0	1.13085	0.696577	0	1.34713	3.35897e-05	1	1.12358	0.759884	0	1.33846	1.70586e-05	1	1.19125	0.272033	0
38546	BTBD10	2	49161908	ENSSSCG00000013395	BTB (POZ) domain containing 10 [Source:HGNC Symbol;Acc:HGNC:21445]	BTBD10	BTBD10	BTBD10	BTB (POZ) domain containing 10	4.75603e-06	global and pairwise	0.956866	0.935909	0	1.19501	0.504529	0	0.996796	0.980425	0	1.80348	0.000419226	1	1.24888	0.203052	0	1.04173	0.963141	0	1.88478	7.82315e-06	1	0.834133	0.855789	0	1.50918	0.00236198	0	1.80928	0.0372246	0
12273	SUN2	5	6518923	ENSSSCG00000000094	Sad1 and UNC84 domain containing 2 [Source:HGNC Symbol;Acc:HGNC:14210]	SUN2	SUN2	SUN2	Sad1 and UNC84 domain containing 2	4.75603e-06	global and pairwise	1.37385	0.0130962	0	1.13126	0.167784	0	1.54653	0.0943958	0	2.10767	3.8372e-06	1	0.823424	0.124351	0	1.12569	0.99385	0	1.53413	0.0226424	0	1.36709	0.715724	0	1.86311	4.24646e-05	1	1.36283	0.394366	0
14454	BRD8	2	145881077	ENSSSCG00000014327	bromodomain containing 8 [Source:HGNC Symbol;Acc:HGNC:19874]	BRD8	BRD8	BRD8	bromodomain containing 8	4.77454e-06	global and pairwise	0.875664	0.0660852	0	1.1211	0.302852	0	0.937499	0.764436	0	0.919005	0.188656	0	1.28029	3.14112e-06	1	1.07062	0.71683	0	1.0495	0.399074	0	0.836229	0.462404	0	0.819733	0.00026472	1	0.980273	0.880949	0
10839	UBE4B	6	64395011	ENSSSCG00000027687	ubiquitination factor E4B [Source:HGNC Symbol;Acc:HGNC:12500]	UBE4B	UBE4B	UBE4B	ubiquitination factor E4B	4.83236e-06	global and pairwise	1.31148	0.000457969	1	1.34717	2.22333e-05	1	1.47301	0.000838669	1	1.34317	1.55666e-05	1	1.02722	0.78623	0	1.12317	0.655683	0	1.02416	0.813015	0	1.09341	0.79321	0	0.99703	0.978996	0	0.911854	0.588314	0
27250	SEMA5A	16	79301796	ENSSSCG00000017095	sema domain, seven thrombospondin repeats (type 1 and type 1-like), transmembrane domain (TM) and short cytoplasmic domain, (semaphorin) 5A [Source:HGNC Symbol;Acc:HGNC:10736]	SEMA5A	SEMA5A	SEMA5A	sema domain, seven thrombospondin repeats (type 1 and type 1-like), transmembrane domain (TM) and short cytoplasmic domain, (semaphorin) 5A	4.86394e-06	global and pairwise	0.953449	0.665566	0	0.981999	0.842646	0	0.90994	0.467191	0	0.793462	8.73544e-05	1	1.02994	0.712566	0	0.954366	0.84403	0	0.832201	0.000226429	1	0.926619	0.744075	0	0.808006	1.12203e-05	1	0.871994	0.258467	0
35429	U6	15	65732335	ENSSSCG00000022275	U6 spliceosomal RNA [Source:RFAM;Acc:RF00026]	U6	0	0	0	4.92643e-06	global and pairwise	1.03571	0.818136	0	1.12953	0.080573	0	1.11815	0.436277	0	0.89746	0.0842437	0	1.09058	0.117353	0	1.0796	0.72852	0	0.866515	0.00626059	0	0.989931	0.981988	0	0.794545	1.72409e-06	1	0.802627	0.0177993	0
27718	MLL5	9	115557695	ENSSSCG00000029082	lysine (K)-specific methyltransferase 2E [Source:HGNC Symbol;Acc:HGNC:18541]	KMT2E	KMT2E	KMT2E	lysine (K)-specific methyltransferase 2E	4.95189e-06	global and pairwise	0.927943	0.720603	0	0.88605	0.429979	0	0.742413	0.117261	0	1.19841	0.0741453	0	0.954853	0.748038	0	0.800063	0.382893	0	1.29147	0.00195662	0	0.837892	0.612627	0	1.35253	0.000158317	1	1.6142	0.000855509	1
33435	SETD9	16	38252876	ENSSSCG00000016919	SET domain containing 9 [Source:HGNC Symbol;Acc:HGNC:28508]	SETD9	SETD9	SETD9	SET domain containing 9	5.05788e-06	global and pairwise	0.852835	0.334533	0	0.670852	0.0002641	1	0.720338	0.105285	0	0.706829	0.00112477	0	0.786614	0.0107183	0	0.844639	0.62581	0	0.828799	0.0447122	0	1.07377	0.901571	0	1.05363	0.66235	0	0.981246	0.965481	0
7682	CYTH4	5	8072179	ENSSSCG00000000130	Sus scrofa cytohesin 4 (CYTH4), mRNA. [Source:RefSeq mRNA;Acc:NM_001144121]	CYTH4	0	CYTH4	cytohesin 4	5.08094e-06	global and pairwise	1.08595	0.852424	0	0.79851	0.127331	0	1.01429	0.888431	0	0.657964	0.00400801	0	0.73531	0.00437037	0	0.934012	0.822796	0	0.605888	1.58654e-05	1	1.27023	0.762785	0	0.82399	0.199755	0	0.648694	0.160108	0
37406	U6	5	47221	ENSSSCG00000025318	U6 spliceosomal RNA [Source:RFAM;Acc:RF00026]	U6	0	0	0	5.12483e-06	global and pairwise	0.922072	0.333273	0	0.948091	0.53365	0	0.974947	0.920344	0	0.786881	9.03414e-06	1	1.02822	0.703915	0	1.05734	0.84403	0	0.853383	0.00149634	0	1.02833	0.92354	0	0.829963	5.83455e-05	1	0.807101	0.017849	0
44642	CCDC141	15	93980894	ENSSSCG00000016002	coiled-coil domain containing 141 [Source:HGNC Symbol;Acc:HGNC:26821]	CCDC141	CCDC141	0	0	5.17391e-06	global and pairwise	0.437906	3.12887e-05	1	0.549483	0.00258218	0	0.39534	0.0033996	0	0.697225	0.0623002	0	1.2548	0.219481	0	0.902796	0.960696	0	1.59218	0.00562422	0	0.719477	0.675433	0	1.26888	0.195438	0	1.76361	0.0957831	0
33599	OPTN	10	77690765	ENSSSCG00000023247	Sus scrofa optineurin (OPTN), mRNA. [Source:RefSeq mRNA;Acc:NM_213961]	OPTN	0	OPTN	optineurin	5.17391e-06	global and pairwise	1.01451	0.937365	0	1.25745	0.00064862	1	1.31286	0.017782	0	1.0439	0.606388	0	1.23947	0.000375386	1	1.29409	0.0402288	0	1.02897	0.745869	0	1.04407	0.89802	0	0.83017	0.000689677	1	0.79513	0.03472	0
2796	PIK3R4	13	1475075	ENSSSCG00000029094	0	0	0	PIK3R4	phosphoinositide-3-kinase, regulatory subunit 4	5.21287e-06	global and pairwise	1.2739	0.15737	0	1.01801	0.922711	0	0.739155	0.318129	0	0.749645	0.0416243	0	0.799127	0.083874	0	0.580229	0.0226723	0	0.588463	3.34137e-06	1	0.726078	0.478695	0	0.736382	0.00560296	0	1.01419	0.963215	0
37763	CH242-58J12.2	1	127282798	ENSSSCG00000004600	0	CH242-58J12.2	0	0	0	5.55104e-06	global and pairwise	1.00527	0.98371	0	0.95834	0.790249	0	0.829362	0.362362	0	1.29506	0.00223402	0	0.953312	0.667409	0	0.825011	0.426797	0	1.28826	0.000964133	1	0.865415	0.681778	0	1.35136	2.40629e-05	1	1.56151	0.0007788	1
35022	TGFBRAP1	3	51797937	ENSSSCG00000024636	transforming growth factor, beta receptor associated protein 1 [Source:HGNC Symbol;Acc:HGNC:16836]	TGFBRAP1	TGFBRAP1	TGFBRAP1	transforming growth factor, beta receptor associated protein 1	5.62268e-06	global and pairwise	0.797936	0.0543342	0	1.17492	0.33469	0	1.00252	0.996047	0	0.863506	0.181838	0	1.47245	3.29125e-06	1	1.2564	0.300388	0	1.08217	0.356309	0	0.85327	0.764712	0	0.734948	0.000365566	1	0.861331	0.474858	0
13253	PWP1	5	12488889	ENSSSCG00000000161	PWP1 homolog (S. cerevisiae) [Source:HGNC Symbol;Acc:HGNC:17015]	PWP1	PWP1	PWP1	PWP1 homolog (S. cerevisiae)	5.64196e-06	global and pairwise	0.824546	0.0083328	0	1.015	0.87895	0	0.811659	0.123385	0	0.886781	0.10439	0	1.23098	1.73935e-05	1	0.984371	0.993539	0	1.07548	0.154382	0	0.799663	0.188397	0	0.873675	0.00867991	0	1.09255	0.624854	0
4310	CHCHD3	18	17318669	ENSSSCG00000016545	Sus scrofa coiled-coil-helix-coiled-coil-helix domain containing 3 (CHCHD3), mRNA. [Source:RefSeq mRNA;Acc:NM_001244176]	CHCHD3	0	CHCHD3	coiled-coil-helix-coiled-coil-helix domain containing 3	5.70622e-06	global and pairwise	0.919667	0.788286	0	0.985873	0.981551	0	0.909155	0.791193	0	1.44994	0.00415459	0	1.07199	0.506096	0	0.98857	0.9761	0	1.57659	6.48128e-06	1	0.922182	0.825312	0	1.47071	0.000190907	1	1.59482	0.00895653	0
40057	MTHFR	6	65773289	ENSSSCG00000003428	Methylenetetrahydrofolate reductase {ECO:0000256|RuleBase:RU003862} [Source:UniProtKB/TrEMBL;Acc:F1RF82]	MTHFR	0	MTHFR	methylenetetrahydrofolate reductase (NAD(P)H)	5.70626e-06	global and pairwise	0.761623	0.00057106	1	0.884049	0.0684835	0	0.776029	0.0370105	0	0.694186	3.67459e-05	1	1.16074	0.0271421	0	1.01892	0.983289	0	0.911456	0.720613	0	0.877813	0.681778	0	0.785235	0.00562931	0	0.894536	0.822818	0
37634	CLP1	2	12915382	ENSSSCG00000013179	cleavage and polyadenylation factor I subunit 1 [Source:HGNC Symbol;Acc:HGNC:16999]	CLP1	CLP1	CLP1	cleavage and polyadenylation factor I subunit 1	5.70626e-06	global and pairwise	1.16477	0.0596992	0	1.23401	0.00320789	0	1.25065	0.0753931	0	1.40952	6.5127e-06	1	1.05944	0.501094	0	1.07373	0.848794	0	1.21013	0.0105475	0	1.01349	0.97135	0	1.14223	0.0888859	0	1.12703	0.590329	0
38952	LOC100521221	12	48173199	ENSSSCG00000017796	Uncharacterized protein {ECO:0000313|Ensembl:ENSSSCP00000018854} [Source:UniProtKB/TrEMBL;Acc:F1RN71]	0	0	BLMH	bleomycin hydrolase	5.81514e-06	global and pairwise	0.990886	0.96372	0	1.24402	0.00231736	0	1.17856	0.294673	0	0.965229	0.694195	0	1.25547	0.000339481	1	1.1894	0.324807	0	0.974106	0.785051	0	0.947374	0.879218	0	0.775892	8.66235e-06	1	0.818993	0.0957831	0
11650	CYP51A1	9	78792912	ENSSSCG00000015311	Sus scrofa cytochrome P450, family 51, subfamily A, polypeptide 1 (CYP51), mRNA. [Source:RefSeq mRNA;Acc:NM_214432]	CYP51	0	CYP51	cytochrome P450, family 51, subfamily A, polypeptide 1	6.15054e-06	global and pairwise	1.25438	0.0328656	0	1.37241	0.000888347	1	1.22384	0.39267	0	1.67571	3.47491e-06	1	1.0941	0.414561	0	0.975651	0.915302	0	1.33589	0.0115909	0	0.891742	0.710216	0	1.221	0.12931	0	1.36923	0.0965445	0
26378	CALM1	7	118738845	ENSSSCG00000025768	Sus scrofa calmodulin 1 (phosphorylase kinase, delta) (CALM1), mRNA. [Source:RefSeq mRNA;Acc:NM_001244210]	CALM1	0	CALM1	calmodulin 1 (phosphorylase kinase, delta)	6.15054e-06	global and pairwise	0.896188	0.434548	0	1.11366	0.517622	0	0.93112	0.9856	0	0.769513	0.0137952	0	1.24267	0.00196371	0	1.03898	0.762203	0	0.858651	0.0923856	0	0.836087	0.79321	0	0.690974	1.06518e-06	1	0.826437	0.120845	0
37361	SLC16A8	5	7206362	ENSSSCG00000000113	solute carrier family 16 (monocarboxylate transporter), member 8 [Source:HGNC Symbol;Acc:HGNC:16270]	SLC16A8	SLC16A8	SLC16A8	solute carrier family 16 (monocarboxylate transporter), member 8	6.21105e-06	global and pairwise	1.68543	4.18034e-06	1	1.45291	0.000606241	1	1.19135	0.301435	0	1.30861	0.0129907	0	0.86204	0.108787	0	0.706851	0.224406	0	0.776426	0.005283	0	0.819974	0.770751	0	0.900684	0.326135	0	1.09843	0.911456	0
22693	ARHGAP30	4	97379672	ENSSSCG00000006372	Rho GTPase activating protein 30 [Source:HGNC Symbol;Acc:HGNC:27414]	ARHGAP30	ARHGAP30	ARHGAP30	Rho GTPase activating protein 30	6.22845e-06	global and pairwise	0.880024	0.422741	0	0.669949	0.00338881	0	0.840198	0.303894	0	0.536397	5.55251e-05	1	0.761285	0.0258955	0	0.954745	0.84013	0	0.609526	0.000219109	1	1.25412	0.853617	0	0.800654	0.196826	0	0.638417	0.302119	0
7254	LOC100621260	12	32812439	ENSSSCG00000025681	Uncharacterized protein {ECO:0000313|Ensembl:ENSSSCP00000025375} [Source:UniProtKB/TrEMBL;Acc:I3LMQ4]	0	0	PCTP	phosphatidylcholine transfer protein	6.23403e-06	global and pairwise	0.76806	0.0127577	0	0.877937	0.273744	0	0.869718	0.598433	0	1.10704	0.368462	0	1.14306	0.126798	0	1.13236	0.696577	0	1.44135	2.83837e-06	1	0.990638	0.996922	0	1.26096	0.00238488	0	1.27287	0.154033	0
19853	HOXA4	18	50078630	ENSSSCG00000016704	homeobox A4 [Source:HGNC Symbol;Acc:HGNC:5105]	HOXA4	HOXA4	HOXA4	homeobox A4	6.39779e-06	global and pairwise	0.517514	7.44397e-05	1	0.52098	1.41741e-05	1	0.350043	0.000757354	1	0.535217	0.00152973	0	1.0067	0.958629	0	0.676393	0.835684	0	1.03421	0.307669	0	0.671894	0.813168	0	1.02733	0.327209	0	1.529	0.342981	0
38500	NUDT15	11	20025173	ENSSSCG00000027551	nudix (nucleoside diphosphate linked moiety X)-type motif 15 [Source:HGNC Symbol;Acc:HGNC:23063]	NUDT15	NUDT15	NUDT15	nudix (nucleoside diphosphate linked moiety X)-type motif 15	6.39779e-06	global and pairwise	0.596589	0.00129171	0	0.946233	0.919314	0	1.04805	0.846605	0	0.859427	0.515645	0	1.58607	3.87104e-05	1	1.75674	0.0114312	0	1.44057	0.000860758	1	1.1076	0.837146	0	0.908262	0.541794	0	0.820023	0.468563	0
30384	PPP1R3G	7	3160848	ENSSSCG00000000997	protein phosphatase 1, regulatory subunit 3G [Source:HGNC Symbol;Acc:HGNC:14945]	PPP1R3G	PPP1R3G	PPP1R3G	protein phosphatase 1, regulatory subunit 3G	6.39779e-06	global and pairwise	0.990749	0.965974	0	0.908409	0.375273	0	0.773289	0.091147	0	1.18846	0.030787	0	0.916891	0.307445	0	0.780509	0.142912	0	1.19956	0.0104446	0	0.851256	0.568312	0	1.30829	3.08519e-05	1	1.53689	0.000299725	1
38262	LOC100620619	1	208238580	ENSSSCG00000022299	actin-related protein 10 homolog (S. cerevisiae) [Source:HGNC Symbol;Acc:HGNC:17372]	ACTR10	ACTR10	ACTR10	actin-related protein 10 homolog (S. cerevisiae)	6.39779e-06	global and pairwise	0.983644	0.787838	0	1.19545	0.0709902	0	0.919837	0.792896	0	0.9147	0.231052	0	1.21533	0.000352802	1	0.935132	0.978088	0	0.92991	0.424894	0	0.769448	0.241317	0	0.765151	4.26327e-06	1	0.994415	0.871088	0
8420	CA3	4	56191784	ENSSSCG00000006141	Sus scrofa carbonic anhydrase III, muscle specific (CA3), mRNA. [Source:RefSeq mRNA;Acc:NM_001008688]	CA3	0	CA3	carbonic anhydrase III, muscle specific	6.63117e-06	global and pairwise	0.547804	0.000150154	1	0.57466	0.00026364	1	0.510647	0.00563398	0	0.546763	5.6945e-05	1	1.04902	0.762906	0	0.93217	0.95689	0	0.998099	0.945519	0	0.888606	0.865169	0	0.951454	0.827456	0	1.07073	0.867158	0
23574	SDCBP	4	81090135	ENSSSCG00000006237	Sus scrofa syndecan binding protein (syntenin) (SDCBP), mRNA. [Source:RefSeq mRNA;Acc:NM_001244414]	SDCBP	0	SDCBP	syndecan binding protein (syntenin)	6.63117e-06	global and pairwise	1.19967	2.5238e-05	1	1.0795	0.108679	0	1.11398	0.22418	0	1.03418	0.481357	0	0.899832	0.0059325	0	0.928571	0.544738	0	0.862058	2.87706e-05	1	1.03194	0.898444	0	0.958021	0.253167	0	0.92837	0.42177	0
7373	MMACHC	6	153265615	ENSSSCG00000025848	Sus scrofa methylmalonic aciduria (cobalamin deficiency) cblC type, with homocystinuria (MMACHC), mRNA. [Source:RefSeq mRNA;Acc:NM_001244776]	MMACHC	0	MMACHC	methylmalonic aciduria (cobalamin deficiency) cblC type, with homocystinuria	7.06759e-06	global and pairwise	0.871898	0.244818	0	0.810048	0.0207979	0	1.13765	0.578527	0	1.09803	0.324414	0	0.929063	0.441169	0	1.3048	0.136881	0	1.25935	0.0018686	0	1.40443	0.103863	0	1.35551	9.86538e-06	1	0.965168	0.903717	0
22530	MVK	14	43851439	ENSSSCG00000009931	mevalonate kinase [Source:HGNC Symbol;Acc:HGNC:7530]	MVK	MVK	MVK	mevalonate kinase	7.23684e-06	global and pairwise	0.739184	0.105228	0	0.820713	0.370176	0	0.846974	0.677866	0	1.19218	0.168863	0	1.1103	0.399555	0	1.14582	0.866775	0	1.61283	1.0477e-05	1	1.032	0.998642	0	1.45261	0.000563928	1	1.40757	0.0967962	0
11076	DUROC-SLA-DQA	7	29170592	ENSSSCG00000001456	Sus scrofa MHC class II histocompatibility antigen SLA-DQA (SLA-DQA1), mRNA. [Source:RefSeq mRNA;Acc:NM_001130224]	SLA-DQA1	0	SLA-DQA1	MHC class II histocompatibility antigen SLA-DQA	7.37467e-06	global and pairwise	0.808811	0.14322	0	0.794606	0.0651444	0	0.717752	0.0916683	0	0.579463	7.15485e-06	1	0.982438	0.901683	0	0.887416	0.766115	0	0.716438	0.00203313	0	0.90328	0.818197	0	0.729245	0.00317865	0	0.807331	0.544367	0
26969	ANGPTL1	9	132390491	ENSSSCG00000015522	angiopoietin-like 1 [Source:HGNC Symbol;Acc:HGNC:489]	ANGPTL1	ANGPTL1	ANGPTL1	angiopoietin-like 1	7.46817e-06	global and pairwise	0.988867	0.966838	0	0.929143	0.660907	0	0.829649	0.462051	0	0.677871	6.03291e-05	1	0.939604	0.620189	0	0.83899	0.615085	0	0.685503	1.86143e-05	1	0.892918	0.812552	0	0.729565	0.000159987	1	0.817057	0.316974	0
5229	PSMA4	7	52930907	ENSSSCG00000001754	Sus scrofa proteasome (prosome, macropain) subunit, alpha type, 4 (PSMA4), mRNA. [Source:RefSeq mRNA;Acc:NM_001244468]	PSMA4	0	PSMA4	proteasome (prosome, macropain) subunit, alpha type, 4	7.70723e-06	global and pairwise	0.663266	0.000888439	1	0.652899	0.000197446	1	0.585546	0.00404735	0	0.635707	4.40621e-05	1	0.984371	0.94757	0	0.882824	0.829009	0	0.958451	0.817448	0	0.89684	0.845125	0	0.973668	0.866252	0	1.08567	0.811456	0
17944	NCK2	3	51488944	ENSSSCG00000008144	Sus scrofa NCK adaptor protein 2 (NCK2), mRNA. [Source:RefSeq mRNA;Acc:NM_001137631]	NCK2	0	NCK2	NCK adaptor protein 2	7.70723e-06	global and pairwise	1.31147	0.0342701	0	0.919261	0.547391	0	0.944926	0.851647	0	1.19164	0.127772	0	0.700941	1.59635e-05	1	0.72051	0.100889	0	0.908634	0.361965	0	1.02792	0.967229	0	1.29631	0.00114841	0	1.2611	0.17876	0
30581	TGM1	7	80316024	ENSSSCG00000001993	transglutaminase 1 [Source:HGNC Symbol;Acc:HGNC:11777]	TGM1	TGM1	TGM1	transglutaminase 1	7.78941e-06	global and pairwise	1.04144	0.979152	0	1.00415	0.938737	0	0.702411	0.305244	0	0.615484	0.000916319	1	0.964202	0.950833	0	0.674464	0.397214	0	0.590996	4.2413e-05	1	0.699506	0.52649	0	0.612938	4.32728e-05	1	0.876245	0.636529	0
792	ARRDC2	2	59340149	ENSSSCG00000013893	arrestin domain containing 2 [Source:HGNC Symbol;Acc:HGNC:25225]	ARRDC2	ARRDC2	ARRDC2	arrestin domain containing 2	7.88581e-06	global and pairwise	0.57062	0.00183354	0	0.950637	0.899414	0	0.817343	0.72142	0	0.625912	0.00341163	0	1.66597	0.000225936	1	1.43238	0.375754	0	1.0969	0.647802	0	0.859784	0.854964	0	0.658413	0.00121772	0	0.765788	0.387355	0
38660	CD2BP2	3	18399118	ENSSSCG00000007791	CD2 (cytoplasmic tail) binding protein 2 [Source:HGNC Symbol;Acc:HGNC:1656]	CD2BP2	CD2BP2	CD2BP2	CD2 (cytoplasmic tail) binding protein 2	7.88581e-06	global and pairwise	0.647162	0.000210847	1	0.739941	0.0101718	0	0.725678	0.146437	0	0.600679	1.43902e-06	1	1.14336	0.253242	0	1.12132	0.830784	0	0.928174	0.569776	0	0.980724	0.980834	0	0.811792	0.028149	0	0.827748	0.421599	0
33586	TRAK1	13	28596315	ENSSSCG00000011278	trafficking protein, kinesin binding 1 [Source:HGNC Symbol;Acc:HGNC:29947]	TRAK1	TRAK1	LOC102162274	trafficking kinesin-binding protein 1-like	7.90096e-06	global and pairwise	1.26312	0.162624	0	0.868304	0.562063	0	1.19764	0.681741	0	1.42446	0.00711488	0	0.687428	0.00113546	0	0.948164	0.921938	0	1.12773	0.422572	0	1.37929	0.52649	0	1.64051	5.37954e-06	1	1.18939	0.49062	0
42334	RAD1	16	21405694	ENSSSCG00000016826	RAD1 checkpoint DNA exonuclease [Source:HGNC Symbol;Acc:HGNC:9806]	RAD1	RAD1	RAD1	RAD1 homolog (S. pombe)	7.91561e-06	global and pairwise	0.731445	0.0179833	0	0.800624	0.096306	0	0.462541	3.00687e-05	1	0.757446	0.0199149	0	1.09458	0.422612	0	0.632366	0.0575481	0	1.03555	0.759021	0	0.577725	0.0696299	0	0.946069	0.678042	0	1.63758	0.00777692	0
32801	EMC3	13	73297359	ENSSSCG00000011562	ER membrane protein complex subunit 3 [Source:HGNC Symbol;Acc:HGNC:23999]	EMC3	EMC3	EMC3	ER membrane protein complex subunit 3	7.97271e-06	global and pairwise	0.902556	0.542607	0	0.771699	0.0139117	0	0.744481	0.128666	0	1.1186	0.311646	0	0.855015	0.113714	0	0.824858	0.516404	0	1.23937	0.0164238	0	0.96473	0.948037	0	1.44953	4.13126e-06	1	1.50252	0.00750994	0
29671	39692	2	140552954	ENSSSCG00000014285	septin 8 [Source:HGNC Symbol;Acc:HGNC:16511]	39692	39692	39692	septin 8	7.97855e-06	global and pairwise	0.882315	0.161498	0	0.932838	0.481845	0	1.02153	0.951172	0	0.760098	1.76686e-05	1	1.05726	0.473577	0	1.15778	0.436107	0	0.861482	0.0143501	0	1.09508	0.772158	0	0.814823	0.00021465	1	0.744078	0.00456163	0
7624	PIP4K2A	10	58063801	ENSSSCG00000011079	phosphatidylinositol-5-phosphate 4-kinase, type II, alpha [Source:HGNC Symbol;Acc:HGNC:8997]	PIP4K2A	PIP4K2A	PIP4K2A	phosphatidylinositol-5-phosphate 4-kinase, type II, alpha	7.99396e-06	global and pairwise	1.14585	0.444971	0	1.01665	0.99718	0	0.969753	0.930306	0	0.775433	0.00941692	0	0.887248	0.21096	0	0.846321	0.629389	0	0.676734	4.01669e-06	1	0.953872	0.937228	0	0.762734	0.00119138	0	0.799619	0.223965	0
4520	SLC7A10	6	38579992	ENSSSCG00000002864	solute carrier family 7 (neutral amino acid transporter light chain, asc system), member 10 [Source:HGNC Symbol;Acc:HGNC:11058]	SLC7A10	SLC7A10	SLC7A10	solute carrier family 7 (neutral amino acid transporter light chain, asc system), member 10	8.16225e-06	global and pairwise	1.32265	0.197578	0	0.963784	0.911955	0	0.889276	0.846289	0	0.661564	0.00845832	0	0.728677	0.0398994	0	0.672345	0.323714	0	0.500181	5.88817e-07	1	0.922693	0.922826	0	0.686423	0.00487792	0	0.743935	0.363657	0
19847	LOC396903	12	56178650	ENSSSCG00000017987	myosin, heavy chain 10, non-muscle [Source:HGNC Symbol;Acc:HGNC:7568]	MYH10	MYH10	LOC396903	myosin	8.16225e-06	global and pairwise	1.63563	0.119047	0	1.39183	0.223699	0	1.74992	0.502452	0	3.49926	9.93098e-06	1	0.850943	0.591085	0	1.06987	0.954511	0	2.13939	0.00112437	0	1.25728	0.985231	0	2.51415	5.42817e-05	1	1.99967	0.0670611	0
8456	DNAJA1	10	37687959	ENSSSCG00000011000	Sus scrofa DnaJ (Hsp40) homolog, subfamily A, member 1 (DNAJA1), mRNA. [Source:RefSeq mRNA;Acc:NM_001244163]	DNAJA1	0	DNAJA1	DnaJ (Hsp40) homolog, subfamily A, member 1	8.16225e-06	global and pairwise	1.35115	0.0870253	0	1.03707	0.711771	0	1.0867	0.819941	0	1.78934	8.15998e-05	1	0.767549	0.0910571	0	0.804279	0.714062	0	1.32431	0.06171	0	1.04785	0.979214	0	1.72538	4.95257e-05	1	1.64658	0.0614453	0
24909	PTPN21	7	116869930	ENSSSCG00000002425	protein tyrosine phosphatase, non-receptor type 21 [Source:HGNC Symbol;Acc:HGNC:9651]	PTPN21	PTPN21	PTPN21	protein tyrosine phosphatase, non-receptor type 21	8.20416e-06	global and pairwise	0.693841	0.0821724	0	0.628048	0.00822783	0	0.722439	0.419583	0	0.455308	8.31976e-07	1	0.905175	0.631988	0	1.04122	0.986307	0	0.656213	0.00453367	0	1.15029	0.862862	0	0.724957	0.0244423	0	0.630237	0.11054	0
37883	THAP5	18	40232583	ENSSSCG00000026122	THAP domain containing 5 [Source:HGNC Symbol;Acc:HGNC:23188]	THAP5	THAP5	THAP5	THAP domain containing 5	8.51013e-06	global and pairwise	0.968571	0.859032	0	1.10509	0.292437	0	1.08219	0.740972	0	1.2962	0.00016575	1	1.14095	0.0626741	0	1.11731	0.679702	0	1.33826	3.46437e-06	1	0.979281	0.95917	0	1.17294	0.00875211	0	1.19775	0.1666	0
31670	PUM2	3	125877362	ENSSSCG00000008600	pumilio RNA-binding family member 2 [Source:HGNC Symbol;Acc:HGNC:14958]	PUM2	PUM2	PUM2	pumilio RNA-binding family member 2	8.66252e-06	global and pairwise	0.891469	0.571444	0	0.913746	0.697601	0	0.978071	0.971671	0	1.26253	0.0129737	0	1.02499	0.79114	0	1.09715	0.882144	0	1.41624	1.81381e-05	1	1.0704	0.924382	0	1.38171	5.66047e-05	1	1.29084	0.103347	0
14955	AGBL3	18	15015951	ENSSSCG00000016529	ATP/GTP binding protein-like 3 [Source:HGNC Symbol;Acc:HGNC:27981]	AGBL3	AGBL3	AGBL3	ATP/GTP binding protein-like 3	8.74041e-06	global and pairwise	0.691084	0.000634108	1	0.733531	0.00271064	0	0.670599	0.0235419	0	0.625492	9.78497e-07	1	1.06142	0.633902	0	0.970359	0.976925	0	0.905088	0.349207	0	0.914207	0.855789	0	0.852713	0.0705335	0	0.932736	0.818154	0
21691	C21orf59	13	206220264	ENSSSCG00000012036	chromosome 21 open reading frame 59 [Source:HGNC Symbol;Acc:HGNC:1301]	C21orf59	C21orf59	C13H21orf59	chromosome 13 open reading frame, human C21orf59	8.78051e-06	global and pairwise	1.0192	0.980495	0	1.24818	0.0131065	0	1.03634	0.848679	0	0.9295	0.446444	0	1.22467	0.00121182	0	1.01681	0.921009	0	0.91199	0.279469	0	0.830277	0.543701	0	0.744684	3.15122e-06	1	0.89691	0.414024	0
12793	PGM1	6	137080042	ENSSSCG00000003812	Sus scrofa phosphoglucomutase 1 (PGM1), mRNA. [Source:RefSeq mRNA;Acc:NM_001246318]	0	0	PGM1	phosphoglucomutase 1	8.99343e-06	global and pairwise	2.38268	4.5153e-06	1	1.74325	0.000498601	1	1.81516	0.07558	0	2.06476	4.40621e-05	1	0.731632	0.119042	0	0.761812	0.616538	0	0.866568	0.494406	0	1.04125	0.95381	0	1.18443	0.51883	0	1.13751	0.72015	0
17513	CIZ1	1	302617983	ENSSSCG00000005640	CDKN1A interacting zinc finger protein 1 [Source:HGNC Symbol;Acc:HGNC:16744]	CIZ1	CIZ1	CIZ1	CDKN1A interacting zinc finger protein 1	9.03064e-06	global and pairwise	0.985018	0.993498	0	1.4135	0.527096	0	3.57763	0.0539929	0	3.22216	0.000834411	1	1.435	0.341944	0	3.63204	0.0665152	0	3.27117	8.55009e-05	1	2.53105	0.417437	0	2.27957	0.00505244	0	0.900643	0.946142	0
8732	VGLL2	1	49878516	ENSSSCG00000004255	vestigial-like family member 2 [Source:HGNC Symbol;Acc:HGNC:20232]	VGLL2	VGLL2	0	0	9.15523e-06	global and pairwise	1.31078	0.167864	0	1.13846	0.565922	0	1.18539	0.72142	0	1.8591	9.42083e-06	1	0.868534	0.388088	0	0.904338	0.91977	0	1.41831	0.0080532	0	1.04122	0.960584	0	1.633	4.49474e-05	1	1.56834	0.0707152	0
35124	LOC100518383	8	81898554	ENSSSCG00000009015	Uncharacterized protein {ECO:0000313|Ensembl:ENSSSCP00000009619} [Source:UniProtKB/TrEMBL;Acc:F1RSA4]	0	0	PET112	PET112 homolog (yeast)	9.23418e-06	global and pairwise	0.971288	0.994128	0	0.640281	0.00444832	0	0.625611	0.189256	0	0.717125	0.0572858	0	0.659209	9.66329e-05	1	0.644104	0.225717	0	0.738324	0.0104099	0	0.977087	0.937243	0	1.12002	0.309404	0	1.14628	0.865659	0
13445	U6	14	66910109	ENSSSCG00000021055	U6 spliceosomal RNA [Source:RFAM;Acc:RF00026]	U6	0	0	0	9.49848e-06	global and pairwise	1.06889	0.836221	0	0.874939	0.325155	0	0.847151	0.439803	0	0.658531	0.00527008	0	0.818551	0.0142963	0	0.792554	0.30378	0	0.61609	3.34137e-06	1	0.96824	0.917143	0	0.752659	0.0339357	0	0.777347	0.605439	0
2991	TMED1	2	70006070	ENSSSCG00000013631	transmembrane emp24 protein transport domain containing 1 [Source:HGNC Symbol;Acc:HGNC:17291]	TMED1	TMED1	TMED1	transmembrane emp24 protein transport domain containing 1	9.59774e-06	global and pairwise	1.28905	3.91358e-05	1	1.06902	0.427624	0	1.10597	0.511547	0	1.20383	0.00114974	0	0.82931	0.000537374	1	0.857968	0.293047	0	0.933888	0.257557	0	1.03456	0.916083	0	1.1261	0.0187227	0	1.08849	0.529416	0
28426	MARC2	10	12257891	ENSSSCG00000010826	mitochondrial amidoxime reducing component 2 [Source:HGNC Symbol;Acc:HGNC:26064]	MARC2	MARC2	0	0	1.00994e-05	global and pairwise	0.772413	0.00124282	0	0.879997	0.148369	0	0.804825	0.195348	0	0.7378	2.65397e-05	1	1.13928	0.0394434	0	1.04196	0.834642	0	0.955189	0.635692	0	0.914577	0.858125	0	0.838412	0.00341055	0	0.916721	0.47233	0
43727	FAS	14	109939413	ENSSSCG00000010448	Sus scrofa Fas (TNF receptor superfamily, member 6) (FAS), mRNA. [Source:RefSeq mRNA;Acc:NM_213839]	FAS	0	FAS	Fas (TNF receptor superfamily, member 6)	1.00994e-05	global and pairwise	0.772529	0.0559659	0	0.804838	0.106558	0	0.680258	0.0246257	0	1.02321	0.757744	0	1.04182	0.700705	0	0.880559	0.677508	0	1.3245	0.000777425	1	0.845211	0.568312	0	1.27133	0.00393508	0	1.50416	0.00402188	0
35508	DYNLL2	12	35384962	ENSSSCG00000020962	dynein, light chain, LC8-type 2 [Source:HGNC Symbol;Acc:HGNC:24596]	DYNLL2	DYNLL2	LOC100512860	dynein light chain 2, cytoplasmic-like	1.05922e-05	global and pairwise	1.30183	0.0655171	0	1.60122	2.26806e-05	1	1.64886	0.00593972	0	1.41341	0.00181189	0	1.22997	0.0493985	0	1.26657	0.412988	0	1.08571	0.510044	0	1.02975	0.94739	0	0.882711	0.228091	0	0.857207	0.505914	0
34525	FAM101B	12	49518964	ENSSSCG00000024899	family with sequence similarity 101, member B [Source:HGNC Symbol;Acc:HGNC:28705]	FAM101B	FAM101B	FAM101B	family with sequence similarity 101, member B	1.0615e-05	global and pairwise	0.91637	0.804714	0	0.715015	0.0444392	0	0.807023	0.572511	0	0.551577	0.000201778	1	0.78027	0.0345518	0	0.880674	0.84403	0	0.601915	2.71119e-05	1	1.12868	0.861365	0	0.77142	0.0570083	0	0.683471	0.179951	0
26221	LYN	4	82713527	ENSSSCG00000006250	LYN proto-oncogene, Src family tyrosine kinase [Source:HGNC Symbol;Acc:HGNC:6735]	LYN	LYN	0	0	1.10762e-05	global and pairwise	1.17301	0.648062	0	0.85456	0.170668	0	0.9787	0.702136	0	0.741074	0.0327172	0	0.728518	0.000364014	1	0.834348	0.420771	0	0.631771	1.63629e-05	1	1.14527	0.908652	0	0.8672	0.465015	0	0.757203	0.591215	0
13267	PPP2R5A	9	144109271	ENSSSCG00000015599	protein phosphatase 2, regulatory subunit B', alpha [Source:HGNC Symbol;Acc:HGNC:9309]	PPP2R5A	PPP2R5A	PPP2R5A	protein phosphatase 2, regulatory subunit B', alpha	1.10762e-05	global and pairwise	1.04329	0.870865	0	1.02542	0.906916	0	1.32703	0.171008	0	1.44298	0.000164025	1	0.982879	0.913798	0	1.27197	0.375754	0	1.38311	0.000258484	1	1.29412	0.46339	0	1.40721	4.16959e-05	1	1.08738	0.774173	0
8033	MARCKS	1	89857411	ENSSSCG00000023610	myristoylated alanine-rich protein kinase C substrate [Source:HGNC Symbol;Acc:HGNC:6759]	MARCKS	MARCKS	MARCKS	myristoylated alanine-rich protein kinase C substrate	1.10928e-05	global and pairwise	0.847183	0.15545	0	0.879349	0.240285	0	0.773371	0.167328	0	0.616833	1.34436e-05	1	1.03797	0.713965	0	0.912873	0.885426	0	0.728099	0.00193195	0	0.87948	0.788369	0	0.701465	0.000184281	1	0.79759	0.38903	0
35366	FBXO3	2	29800992	ENSSSCG00000013308	Uncharacterized protein {ECO:0000313|Ensembl:ENSSSCP00000014140} [Source:UniProtKB/TrEMBL;Acc:F1SGR6]	FBXO3	0	FBXO3	F-box protein 3	1.11058e-05	global and pairwise	0.940185	0.614194	0	1.29044	0.020301	0	1.06244	0.785339	0	0.988847	0.88578	0	1.37254	9.13203e-06	1	1.13003	0.50766	0	1.05176	0.503454	0	0.823314	0.655651	0	0.766286	0.000402931	1	0.930734	0.618034	0
11540	AGXT2L2	2	81798448	ENSSSCG00000014030	5-phosphohydroxy-L-lysine phospho-lyase [Source:HGNC Symbol;Acc:HGNC:28249]	PHYKPL	PHYKPL	PHYKPL	5-phosphohydroxy-L-lysine phospho-lyase	1.11058e-05	global and pairwise	0.71985	0.000573527	1	0.736948	0.000343716	1	0.631192	0.00169465	0	0.66847	8.96046e-06	1	1.02375	0.902047	0	0.876838	0.787792	0	0.928624	0.531871	0	0.856495	0.764712	0	0.90708	0.363422	0	1.05906	0.889181	0
33092		16	19676017	ENSSSCG00000026927	0	0	0	0	0	1.11058e-05	global and pairwise	0.630917	0.152322	0	0.516841	0.00827604	0	0.480682	0.0850647	0	0.375264	8.34879e-06	1	0.819191	0.397092	0	0.761879	0.723708	0	0.594792	0.00495554	0	0.930038	0.928045	0	0.726072	0.0789629	0	0.780691	0.665829	0
38943	FASTKD1	15	85016143	ENSSSCG00000015933	FAST kinase domains 1 [Source:HGNC Symbol;Acc:HGNC:26150]	FASTKD1	FASTKD1	FASTKD1	FAST kinase domains 1	1.12787e-05	global and pairwise	0.702485	0.000684751	1	0.733043	0.00162177	0	0.638045	0.0042579	0	0.658261	5.04196e-06	1	1.0435	0.740182	0	0.908268	0.835684	0	0.937046	0.557164	0	0.870406	0.744075	0	0.897985	0.219458	0	1.03169	0.930437	0
36103	MARVELD1	14	118578507	ENSSSCG00000010527	MARVEL domain containing 1 [Source:HGNC Symbol;Acc:HGNC:28674]	MARVELD1	MARVELD1	0	0	1.12817e-05	global and pairwise	0.678902	0.0163469	0	0.585418	8.47183e-05	1	0.636136	0.0844632	0	0.542289	3.39257e-06	1	0.862301	0.306934	0	0.937007	0.943665	0	0.798773	0.0799296	0	1.08664	0.915217	0	0.926327	0.595461	0	0.852473	0.646031	0
24043	LMF1	3	41553681	ENSSSCG00000008009	lipase maturation factor 1 [Source:HGNC Symbol;Acc:HGNC:14154]	LMF1	LMF1	LMF1	lipase maturation factor 1	1.155e-05	global and pairwise	1.06548	0.705948	0	1.11452	0.343959	0	1.11083	0.691566	0	1.41939	1.40755e-05	1	1.04602	0.679122	0	1.04256	0.948575	0	1.33216	9.89895e-05	1	0.996692	0.993243	0	1.27355	0.00055569	1	1.27777	0.0920986	0
32305	TINF2	7	80331697	ENSSSCG00000001994	TERF1 (TRF1)-interacting nuclear factor 2 [Source:HGNC Symbol;Acc:HGNC:11824]	TINF2	TINF2	TINF2	TERF1 (TRF1)-interacting nuclear factor 2	1.15852e-05	global and pairwise	1.02362	0.941547	0	1.01337	0.98462	0	1.0594	0.968753	0	1.23341	0.00289214	0	0.989987	0.894542	0	1.03495	0.955152	0	1.20495	6.92977e-06	1	1.04542	0.960584	0	1.21714	1.51488e-05	1	1.16425	0.0614791	0
17103	LOC100739181	10	60025882	ENSSSCG00000029563	0	0	0	LOC100739181	phosphotriesterase-related protein-like	1.19296e-05	global and pairwise	1.14153	0.810091	0	1.02072	0.884673	0	0.924206	0.634573	0	0.713862	0.00448996	0	0.894167	0.352975	0	0.809618	0.478996	0	0.625353	7.76149e-06	1	0.905444	0.810896	0	0.699369	0.000671438	1	0.772405	0.430947	0
30040	U6	13	76439926	ENSSSCG00000020539	U6 spliceosomal RNA [Source:RFAM;Acc:RF00026]	U6	0	0	0	1.1999e-05	global and pairwise	0.945108	0.736583	0	0.958603	0.811046	0	0.853233	0.569927	0	1.29956	0.010597	0	1.01428	0.853516	0	0.902788	0.878745	0	1.37503	8.11629e-05	1	0.890079	0.812281	0	1.35568	0.000154518	1	1.5231	0.00654092	0
18273	ATL2	3	108147332	ENSSSCG00000008487	atlastin GTPase 2 [Source:HGNC Symbol;Acc:HGNC:24047]	ATL2	ATL2	ATL2	atlastin GTPase 2	1.20686e-05	global and pairwise	1.05863	0.844204	0	1.2056	0.221333	0	1.07856	0.874227	0	0.747652	0.0154584	0	1.13883	0.317172	0	1.01883	0.99385	0	0.706247	0.00102475	0	0.89463	0.85061	0	0.620151	1.40184e-06	1	0.693193	0.0723404	0
6137	SGMS1	14	108111679	ENSSSCG00000010433	Sus scrofa sphingomyelin synthase 1 (SGMS1), mRNA. [Source:RefSeq mRNA;Acc:NM_001097438]	SGMS1	0	SGMS1	sphingomyelin synthase 1	1.20686e-05	global and pairwise	1.299	0.0765123	0	1.58268	0.00117028	0	1.7013	0.0374563	0	2.09822	7.95493e-06	1	1.21838	0.216042	0	1.3097	0.716657	0	1.61526	0.00265575	0	1.07495	0.959958	0	1.32574	0.116566	0	1.2333	0.665392	0
3694		10	33666613	ENSSSCG00000010957	ATP/GTP binding protein-like 1 [Source:HGNC Symbol;Acc:HGNC:26504]	AGBL1	AGBL1	AGTPBP1	ATP/GTP binding protein 1	1.21363e-05	global and pairwise	0.927792	0.915778	0	0.83901	0.44163	0	0.650934	0.100079	0	1.19951	0.1264	0	0.904308	0.42355	0	0.701595	0.186346	0	1.29286	0.0223871	0	0.775836	0.544287	0	1.42967	0.000463563	1	1.84275	0.00105458	0
37746	RPP25L	10	36332137	ENSSSCG00000010973	ribonuclease P/MRP 25kDa subunit-like [Source:HGNC Symbol;Acc:HGNC:19909]	RPP25L	RPP25L	RPP25L	ribonuclease P/MRP 25kDa subunit-like	1.2156e-05	global and pairwise	0.640307	0.000182104	1	0.779036	0.0436758	0	0.642849	0.028249	0	0.602611	2.10704e-05	1	1.21666	0.0359703	0	1.00397	0.978958	0	0.941128	0.891014	0	0.825185	0.694776	0	0.773534	0.0147998	0	0.937406	0.88539	0
23402	PRCP	9	18972450	ENSSSCG00000014899	prolylcarboxypeptidase (angiotensinase C) [Source:HGNC Symbol;Acc:HGNC:9344]	PRCP	PRCP	PRCP	prolylcarboxypeptidase (angiotensinase C)	1.21647e-05	global and pairwise	1.18935	0.675421	0	1.00392	0.576725	0	1.02719	0.799153	0	0.79844	0.00990337	0	0.844093	0.029201	0	0.863653	0.555877	0	0.671323	2.5326e-06	1	1.02317	0.998642	0	0.795319	0.014908	0	0.777307	0.311125	0
36410		13	183829510	ENSSSCG00000022789	Uncharacterized protein {ECO:0000313|Ensembl:ENSSSCP00000019555} [Source:UniProtKB/TrEMBL;Acc:I3L6A4]	0	0	LOC100157421	1,4-alpha-glucan-branching enzyme-like	1.21713e-05	global and pairwise	1.05681	0.836316	0	0.992627	0.98599	0	0.965247	0.912909	0	1.44688	0.00150063	0	0.939268	0.607389	0	0.91336	0.832439	0	1.36911	0.000546902	1	0.972417	0.931777	0	1.45763	1.87005e-05	1	1.49898	0.0127955	0
30894	THBS2	1	1753255	ENSSSCG00000004012	thrombospondin 2 [Source:HGNC Symbol;Acc:HGNC:11786]	THBS2	THBS2	LOC100153940	thrombospondin-2-like	1.21916e-05	global and pairwise	2.47898	0.0592388	0	0.701295	0.486986	0	1.01573	0.958393	0	0.830578	0.776192	0	0.282896	4.54388e-06	1	0.409738	0.204139	0	0.335048	0.000307364	1	1.44837	0.862862	0	1.18435	0.512026	0	0.817711	0.964762	0
11332	SERGEF	2	44417080	ENSSSCG00000013373	secretion regulating guanine nucleotide exchange factor [Source:HGNC Symbol;Acc:HGNC:17499]	SERGEF	SERGEF	SERGEF	secretion regulating guanine nucleotide exchange factor	1.25147e-05	global and pairwise	1.28597	2.65891e-06	1	1.12934	0.0348861	0	1.09372	0.507228	0	1.15226	0.0055862	0	0.878199	0.00809605	0	0.850501	0.150217	0	0.896018	0.0213376	0	0.968461	0.905115	0	1.02029	0.735633	0	1.05352	0.698954	0
22306	DTNA	6	110936174	ENSSSCG00000029762	0	0	0	DTNA	dystrobrevin, alpha	1.32531e-05	global and pairwise	1.16534	0.0697941	0	1.4534	2.17319e-05	1	1.23873	0.0937774	0	1.48693	9.13354e-05	1	1.24718	0.0172752	0	1.06297	0.884464	0	1.27596	0.0369702	0	0.852297	0.794975	0	1.02307	0.900166	0	1.20037	0.707563	0
42065	MBNL1	13	100709487	ENSSSCG00000011720	muscleblind-like splicing regulator 1 [Source:HGNC Symbol;Acc:HGNC:6923]	MBNL1	MBNL1	MBNL1	muscleblind-like splicing regulator 1	1.37302e-05	global and pairwise	0.804135	0.386138	0	0.962969	0.967436	0	0.774412	0.684059	0	1.47807	0.0648949	0	1.19752	0.121814	0	0.963037	0.991433	0	1.83808	8.22794e-06	1	0.804192	0.79321	0	1.53491	0.00590358	0	1.90863	0.0357889	0
13080	5S_rRNA	12	52292235	ENSSSCG00000020415	5S ribosomal RNA [Source:RFAM;Acc:RF00001]	5S_rRNA	0	0	0	1.3739e-05	global and pairwise	0.590954	0.00133385	0	0.921346	0.504349	0	0.790646	0.562404	0	0.605836	0.000751216	1	1.55908	0.00192219	0	1.33791	0.444741	0	1.02518	0.886215	0	0.858142	0.917143	0	0.657555	0.00315981	0	0.766254	0.337382	0
20668	SLC13A4	18	14373540	ENSSSCG00000016527	solute carrier family 13 (sodium/sulfate symporter), member 4 [Source:HGNC Symbol;Acc:HGNC:15827]	SLC13A4	SLC13A4	SLC13A4	solute carrier family 13 (sodium/sulfate symporter), member 4	1.38507e-05	global and pairwise	1.15608	0.000212196	1	1.18298	2.80386e-06	1	1.07719	0.0927411	0	1.10412	0.0107047	0	1.02327	0.611413	0	0.93176	0.82354	0	0.955062	0.115901	0	0.910572	0.687606	0	0.933344	0.0219729	0	1.02501	0.931838	0
19115	UCHL1	8	33982337	ENSSSCG00000022945	ubiquitin carboxyl-terminal esterase L1 (ubiquitin thiolesterase) [Source:HGNC Symbol;Acc:HGNC:12513]	UCHL1	UCHL1	0	0	1.39814e-05	global and pairwise	1.30686	0.103255	0	1.28433	0.096306	0	1.45496	0.14175	0	0.851533	0.258125	0	0.982759	0.93216	0	1.11332	0.882144	0	0.651589	0.000120492	1	1.13286	0.838235	0	0.66302	8.95149e-05	1	0.585264	0.00699075	0
18048	FOXO3	1	84070734	ENSSSCG00000004387	Sus scrofa forkhead box O3 (FOXO3), mRNA. [Source:RefSeq mRNA;Acc:NM_001135959]	FOXO3A	0	FOXO3	forkhead box O3	1.39814e-05	global and pairwise	1.0279	0.961409	0	1.23744	0.081496	0	1.1054	0.721843	0	0.87836	0.161066	0	1.20386	0.00718276	0	1.0754	0.738309	0	0.854523	0.0980234	0	0.893293	0.837146	0	0.709821	2.92182e-06	1	0.794611	0.099202	0
26829	TTC28	14	48211176	ENSSSCG00000009968	tetratricopeptide repeat domain 28 [Source:HGNC Symbol;Acc:HGNC:29179]	TTC28	TTC28	TTC28	tetratricopeptide repeat domain 28	1.4145e-05	global and pairwise	1.01497	0.902158	0	0.995663	0.964286	0	0.889285	0.217783	0	0.864873	0.000819883	1	0.980974	0.751915	0	0.876165	0.186346	0	0.852113	4.28347e-05	1	0.893158	0.478695	0	0.86864	0.00014417	1	0.972549	0.842245	0
10555	BNIP1	16	55441396	ENSSSCG00000016985	BCL2/adenovirus E1B 19kDa interacting protein 1 [Source:HGNC Symbol;Acc:HGNC:1082]	BNIP1	BNIP1	BNIP1	BCL2/adenovirus E1B 19kDa interacting protein 1	1.43929e-05	global and pairwise	1.0926	0.264784	0	1.00549	0.963889	0	1.0087	0.979988	0	1.22671	0.000122347	1	0.920277	0.141065	0	0.923218	0.714183	0	1.12275	0.0233079	0	1.0032	0.991604	0	1.22001	1.30102e-05	1	1.21612	0.0317975	0
27926	DDX46	2	142644589	ENSSSCG00000026644	DEAD (Asp-Glu-Ala-Asp) box polypeptide 46 [Source:HGNC Symbol;Acc:HGNC:18681]	DDX46	DDX46	DDX46	DEAD (Asp-Glu-Ala-Asp) box polypeptide 46	1.44596e-05	global and pairwise	0.952126	0.556397	0	0.96053	0.597844	0	0.896963	0.328944	0	0.822098	2.10122e-05	1	1.00883	0.905802	0	0.942064	0.774536	0	0.863435	0.000550058	1	0.933821	0.75886	0	0.85588	8.83567e-05	1	0.916535	0.385994	0
35209	CD9	5	66879819	ENSSSCG00000022230	Sus scrofa CD9 molecule (CD9), mRNA. [Source:RefSeq mRNA;Acc:NM_214006]	CD9	0	LOC100623380	CD9 antigen-like	1.4493e-05	global and pairwise	1.20543	0.0150924	0	1.08315	0.333399	0	1.24222	0.301054	0	0.906031	0.628715	0	0.898555	0.047146	0	1.03052	0.912576	0	0.751622	3.93417e-06	1	1.14686	0.826653	0	0.836478	0.0119643	0	0.729362	0.0687054	0
22143	SAMD4A	1	204565559	ENSSSCG00000023408	sterile alpha motif domain containing 4A [Source:HGNC Symbol;Acc:HGNC:23023]	SAMD4A	SAMD4A	SAMD4A	sterile alpha motif domain containing 4A	1.4493e-05	global and pairwise	1.50365	0.0282283	0	1.09338	0.601327	0	1.41404	0.585358	0	1.89501	0.00014397	1	0.727151	0.00779019	0	0.940403	0.726125	0	1.26027	0.0992786	0	1.29327	0.889843	0	1.73316	1.06787e-05	1	1.34014	0.117282	0
41602	B4GALT3	4	97141068	ENSSSCG00000006360	UDP-Gal:betaGlcNAc beta 1,4- galactosyltransferase, polypeptide 3 [Source:HGNC Symbol;Acc:HGNC:926]	B4GALT3	B4GALT3	B4GALT3	UDP-Gal:betaGlcNAc beta 1,4- galactosyltransferase, polypeptide 3	1.46918e-05	global and pairwise	1.14605	0.0882252	0	1.087	0.295971	0	1.06436	0.718376	0	1.29806	1.48804e-05	1	0.948472	0.466097	0	0.928723	0.827826	0	1.13264	0.02262	0	0.979178	0.967788	0	1.19417	0.000522173	1	1.21957	0.0642262	0
31743	TTC32	3	126309070	ENSSSCG00000008605	tetratricopeptide repeat domain 32 [Source:HGNC Symbol;Acc:HGNC:32954]	TTC32	TTC32	TTC32	tetratricopeptide repeat domain 32	1.48363e-05	global and pairwise	1.01673	0.894025	0	1.21742	0.0516991	0	0.803439	0.590372	0	0.858523	0.295445	0	1.19738	0.0279582	0	0.790216	0.533067	0	0.844393	0.0661189	0	0.659951	0.109028	0	0.705198	9.80027e-06	1	1.06856	0.950999	0
613	HRH1	13	74629531	ENSSSCG00000011576	histamine receptor H1 [Source:HGNC Symbol;Acc:HGNC:5182]	HRH1	HRH1	HRH1	histamine receptor H1	1.48447e-05	global and pairwise	1.36318	0.0737688	0	0.938334	0.857138	0	0.984767	0.922634	0	0.783678	0.224704	0	0.688344	0.000787618	1	0.722406	0.195711	0	0.574891	3.07621e-06	1	1.04948	0.991604	0	0.83518	0.231472	0	0.7958	0.685006	0
5926	CUL1	9	120410717	ENSSSCG00000015455	cullin 1 [Source:HGNC Symbol;Acc:HGNC:2551]	CUL1	CUL1	CUL1	cullin 1	1.49338e-05	global and pairwise	1.02609	0.619391	0	1.13679	0.116429	0	1.37515	0.0282989	0	1.38447	0.000169428	1	1.10788	0.277913	0	1.34019	0.160602	0	1.34927	0.000172337	1	1.20968	0.566613	0	1.21788	0.0130758	0	1.00678	0.978313	0
15815	RNF10	14	42989408	ENSSSCG00000009912	processing of precursor 5, ribonuclease P/MRP subunit (S. cerevisiae) [Source:HGNC Symbol;Acc:HGNC:17689]	POP5	POP5	POP5	processing of precursor 5, ribonuclease P/MRP subunit (S. cerevisiae)	1.50331e-05	only global	ND	ND	ND	ND	ND	ND	ND	ND	ND	ND	ND	ND	ND	ND	ND	ND	ND	ND	ND	ND	ND	ND	ND	ND	ND	ND	ND	ND	ND	ND
26736	ANAPC13	13	83126812	ENSSSCG00000011644	Sus scrofa anaphase promoting complex subunit 13 (ANAPC13), mRNA. [Source:RefSeq mRNA;Acc:NM_001178070]	ANAPC13	0	ANAPC13	anaphase promoting complex subunit 13	1.51282e-05	global and pairwise	0.892811	0.0949876	0	0.981777	0.862862	0	0.833255	0.0719748	0	0.821927	0.000116679	1	1.09965	0.0717153	0	0.933294	0.755218	0	0.920606	0.106634	0	0.848721	0.272651	0	0.837183	4.72675e-05	1	0.986405	0.94714	0
33170	JAK3	2	59495873	ENSSSCG00000013888	Janus kinase 3 [Source:HGNC Symbol;Acc:HGNC:6193]	JAK3	JAK3	JAK3	Janus kinase 3	1.51282e-05	global and pairwise	0.887254	0.609595	0	0.686829	0.00952888	0	0.84286	0.55913	0	0.580687	0.000164146	1	0.774106	0.0291356	0	0.949965	0.927047	0	0.654477	0.000386208	1	1.22718	0.773843	0	0.845461	0.250405	0	0.688949	0.201545	0
41701	PCYOX1	3	75479631	ENSSSCG00000029790	prenylcysteine oxidase 1 [Source:HGNC Symbol;Acc:HGNC:20588]	PCYOX1	PCYOX1	PCYOX1	prenylcysteine oxidase 1	1.52685e-05	global and pairwise	0.813685	0.240989	0	0.951199	0.961374	0	0.902791	0.819708	0	1.17304	0.0662197	0	1.169	0.0376503	0	1.10951	0.862057	0	1.44164	5.08486e-06	1	0.949109	0.837146	0	1.23323	0.0212871	0	1.29935	0.0864676	0
5896	BRIX1	16	21422386	ENSSSCG00000016827	Sus scrofa BRX1, biogenesis of ribosomes, homolog (S. cerevisiae) (BRIX1), mRNA. [Source:RefSeq mRNA;Acc:NM_001244824]	BRIX1	0	BRIX1	BRX1, biogenesis of ribosomes, homolog (S. cerevisiae)	1.52685e-05	only global	ND	ND	ND	ND	ND	ND	ND	ND	ND	ND	ND	ND	ND	ND	ND	ND	ND	ND	ND	ND	ND	ND	ND	ND	ND	ND	ND	ND	ND	ND
29506	NHLRC2	14	135362289	ENSSSCG00000010645	Sus scrofa NHL repeat containing 2 (NHLRC2), mRNA. [Source:RefSeq mRNA;Acc:NM_001243561]	0	0	NHLRC2	NHL repeat containing 2	1.53003e-05	global and pairwise	1.32463	0.00183354	0	1.17174	0.0885413	0	1.06621	0.771857	0	1.37207	3.48838e-05	1	0.884573	0.110929	0	0.804913	0.290526	0	1.03581	0.608118	0	0.909945	0.820922	0	1.17097	0.0122301	0	1.28686	0.0558222	0
1953	TTC4	6	145707476	ENSSSCG00000003844	tetratricopeptide repeat domain 4 [Source:HGNC Symbol;Acc:HGNC:12394]	TTC4	TTC4	TTC4	tetratricopeptide repeat domain 4	1.58673e-05	global and pairwise	0.542976	8.40312e-05	1	0.540053	2.12249e-05	1	0.636781	0.118395	0	0.559316	3.70453e-05	1	0.994618	0.981487	0	1.17276	0.82354	0	1.03009	0.894817	0	1.17911	0.812552	0	1.03567	0.853514	0	0.87835	0.752944	0
16193	LOC100152415	11	12281291	ENSSSCG00000024635	Uncharacterized protein {ECO:0000313|Ensembl:ENSSSCP00000025438} [Source:UniProtKB/TrEMBL;Acc:I3LMW6]	0	0	LOC100152415	spartin-like	1.60202e-05	global and pairwise	1.4028	0.00637039	0	1.5025	0.000117743	1	1.63507	0.00563398	0	1.52566	5.02686e-05	1	1.07107	0.506096	0	1.16557	0.715075	0	1.08758	0.435789	0	1.08823	0.895229	0	1.01541	0.948285	0	0.933089	0.857423	0
30717	GRAMD1B	9	55796650	ENSSSCG00000015144	0	0	0	GRAMD1B	GRAM domain containing 1B	1.60202e-05	global and pairwise	0.761274	0.245547	0	0.792367	0.292437	0	0.840526	0.736376	0	0.549487	0.000113576	1	1.04084	0.841962	0	1.1041	0.932775	0	0.7218	0.0111791	0	1.06078	0.951914	0	0.693475	0.0027737	0	0.653742	0.101904	0
21593	DUSP26	15	59487055	ENSSSCG00000015835	dual specificity phosphatase 26 (putative) [Source:HGNC Symbol;Acc:HGNC:28161]	DUSP26	DUSP26	DUSP26	dual specificity phosphatase 26 (putative)	1.60202e-05	global and pairwise	0.78123	0.149766	0	1.04114	0.9956	0	0.880086	0.843865	0	0.627292	0.000591864	1	1.3327	0.0255433	0	1.12654	0.766115	0	0.802955	0.0981806	0	0.845306	0.878521	0	0.602503	1.31143e-05	1	0.712763	0.106683	0
29275	PRCP	9	18972449	ENSSSCG00000014899	prolylcarboxypeptidase (angiotensinase C) [Source:HGNC Symbol;Acc:HGNC:9344]	PRCP	PRCP	PRCP	prolylcarboxypeptidase (angiotensinase C)	1.60202e-05	global and pairwise	1.15315	0.75162	0	0.974878	0.497395	0	1.02854	0.836865	0	0.780454	0.00767182	0	0.845407	0.0299637	0	0.89194	0.67491	0	0.676805	4.01669e-06	1	1.05504	0.956792	0	0.800566	0.0205938	0	0.7588	0.241887	0
20094	ZNF839	7	129465560	ENSSSCG00000002532	zinc finger protein 839 [Source:HGNC Symbol;Acc:HGNC:20345]	ZNF839	ZNF839	ZNF839	zinc finger protein 839	1.60202e-05	global and pairwise	1.04436	0.901087	0	1.51208	0.000888347	1	0.997835	0.99615	0	1.00894	0.974121	0	1.44784	0.000719247	1	0.955447	0.972458	0	0.966077	0.846402	0	0.65991	0.204355	0	0.667252	4.21679e-05	1	1.01113	0.989327	0
3634	MCM4	4	87134059	ENSSSCG00000006273	minichromosome maintenance complex component 4 [Source:HGNC Symbol;Acc:HGNC:6947]	MCM4	MCM4	MCM4	minichromosome maintenance complex component 4	1.60202e-05	global and pairwise	0.921004	0.72302	0	0.755191	0.0230944	0	0.904892	0.799641	0	0.636523	3.11997e-05	1	0.819965	0.0736519	0	0.982506	0.990441	0	0.691118	0.000175722	1	1.19823	0.703959	0	0.842863	0.0897876	0	0.703424	0.0679273	0
9171	JMJD6	12	4666695	ENSSSCG00000022373	jumonji domain containing 6 [Source:HGNC Symbol;Acc:HGNC:19355]	JMJD6	JMJD6	JMJD6	jumonji domain containing 6	1.6041e-05	global and pairwise	1.36521	0.000581589	1	1.20327	0.0497405	0	1.27569	0.143415	0	1.44168	6.5127e-06	1	0.881381	0.126995	0	0.934431	0.882782	0	1.05602	0.608118	0	1.06019	0.894279	0	1.19814	0.0117731	0	1.13012	0.520097	0
22110	ATP1B3	13	90553484	ENSSSCG00000011676	Uncharacterized protein {ECO:0000313|Ensembl:ENSSSCP00000012445} [Source:UniProtKB/TrEMBL;Acc:F1SKG6]	0	0	ATP1B3	ATPase, Na+/K+ transporting, beta 3 polypeptide	1.61122e-05	global and pairwise	0.730136	0.000678928	1	1.02542	0.88768	0	0.874502	0.562857	0	0.902583	0.281321	0	1.40443	1.0132e-05	1	1.19772	0.457496	0	1.23619	0.0054528	0	0.852822	0.629953	0	0.880207	0.0929907	0	1.03211	0.917413	0
1005	KCTD9	14	10609849	ENSSSCG00000009652	potassium channel tetramerization domain containing 9 [Source:HGNC Symbol;Acc:HGNC:22401]	KCTD9	KCTD9	KCTD9	potassium channel tetramerization domain containing 9	1.6142e-05	global and pairwise	1.31208	0.00203671	0	1.42356	5.68313e-06	1	1.42892	0.0078231	0	1.28333	0.00131805	0	1.08496	0.344394	0	1.08905	0.828436	0	0.978089	0.836447	0	1.00376	0.99562	0	0.901494	0.142758	0	0.898113	0.563183	0
16496	FMO1	9	70171563	ENSSSCG00000015268	Sus scrofa flavin containing monooxygenase 1 (FMO1), mRNA. [Source:RefSeq mRNA;Acc:NM_214064]	FMO1	0	FMO1	flavin containing monooxygenase 1	1.61977e-05	global and pairwise	1.19984	0.221748	0	1.40631	0.00213612	0	1.29183	0.290965	0	1.60675	4.05302e-06	1	1.17208	0.146698	0	1.07667	0.918065	0	1.33914	0.00218084	0	0.918594	0.878521	0	1.14253	0.175402	0	1.24378	0.30299	0
16168	LOC100738508	6	14651362	ENSSSCG00000025218	Uncharacterized protein {ECO:0000313|Ensembl:ENSSSCP00000024199} [Source:UniProtKB/TrEMBL;Acc:I3LJD9]	0	0	0	0	1.62111e-05	global and pairwise	1.53398	0.0011817	0	1.35604	0.00501481	0	1.83562	0.000680602	1	1.6827	7.38892e-05	1	0.884006	0.495851	0	1.19664	0.583022	0	1.09695	0.754371	0	1.35366	0.460457	0	1.24089	0.223382	0	0.916691	0.55819	0
26457	EHD1	2	6453281	ENSSSCG00000013017	EH-domain containing 1 [Source:HGNC Symbol;Acc:HGNC:3242]	EHD1	EHD1	EHD1	EH-domain containing 1	1.6589e-05	global and pairwise	0.407956	0.00233262	0	0.348735	6.32566e-05	1	0.38488	0.0547023	0	0.307933	3.70494e-06	1	0.854836	0.639338	0	0.943435	0.987713	0	0.754819	0.313041	0	1.10364	0.946787	0	0.882999	0.666382	0	0.800076	0.769067	0
15999		14	32247849	ENSSSCG00000023342	Uncharacterized protein {ECO:0000313|Ensembl:ENSSSCP00000023173} [Source:UniProtKB/TrEMBL;Acc:I3LGH9]	0	0	LOC100739806	diablo homolog, mitochondrial-like	1.69501e-05	global and pairwise	0.935347	0.87268	0	1.03563	0.864606	0	1.06318	0.919694	0	0.66962	0.00193515	0	1.10722	0.496809	0	1.13667	0.870838	0	0.715905	0.00206504	0	1.0266	0.985973	0	0.646582	2.38966e-05	1	0.629827	0.0284589	0
23817	C19orf42	2	60567278	ENSSSCG00000013863	Sus scrofa chromosome 19 open reading frame 42 ortholog (C2H19orf42), mRNA. [Source:RefSeq mRNA;Acc:NM_001244720]	C2H19orf42	0	C2H19orf42	chromosome 19 open reading frame 42 ortholog	1.70132e-05	global and pairwise	0.709965	0.00133385	0	0.929417	0.646215	0	0.775859	0.217783	0	0.70905	0.000225933	1	1.3091	0.00310229	0	1.09281	0.862057	0	0.998712	0.995156	0	0.83478	0.629953	0	0.762897	0.000818853	1	0.913891	0.731861	0
19246	COIL	12	34061137	ENSSSCG00000017613	coilin [Source:HGNC Symbol;Acc:HGNC:2184]	COIL	COIL	COIL	coilin	1.70306e-05	global and pairwise	0.835776	0.13628	0	0.863224	0.177106	0	0.841851	0.412859	0	0.684309	1.38183e-05	1	1.03284	0.811284	0	1.00727	0.99481	0	0.818771	0.00507258	0	0.975241	0.967229	0	0.792737	0.000940738	1	0.812862	0.167542	0
13042	A1BG	6	57653277	ENSSSCG00000004001	alpha-1-B glycoprotein [Source:HGNC Symbol;Acc:HGNC:5]	A1BG	A1BG	A1BG	alpha-1-B glycoprotein	1.71084e-05	global and pairwise	1.39822	0.0399817	0	1.53313	0.00213612	0	1.50126	0.0919387	0	1.78116	3.70494e-06	1	1.09649	0.56354	0	1.07369	0.915235	0	1.27388	0.0258202	0	0.979212	0.996922	0	1.16178	0.136271	0	1.18644	0.571692	0
1687	LOC100522887	9	39189551	ENSSSCG00000014997	0	0	0	CASP4	caspase 4, apoptosis-related cysteine peptidase	1.73627e-05	global and pairwise	1.1832	0.205698	0	0.793644	0.0509081	0	0.885405	0.730007	0	0.938193	0.758336	0	0.670758	3.29125e-06	1	0.748312	0.185444	0	0.792926	0.0128671	0	1.11562	0.810896	0	1.18213	0.034697	0	1.05962	0.813669	0
21753	C19orf42	2	60567290	ENSSSCG00000013863	Sus scrofa chromosome 19 open reading frame 42 ortholog (C2H19orf42), mRNA. [Source:RefSeq mRNA;Acc:NM_001244720]	C2H19orf42	0	C2H19orf42	chromosome 19 open reading frame 42 ortholog	1.74225e-05	only global	ND	ND	ND	ND	ND	ND	ND	ND	ND	ND	ND	ND	ND	ND	ND	ND	ND	ND	ND	ND	ND	ND	ND	ND	ND	ND	ND	ND	ND	ND
29163	GULDH	11	6962	ENSSSCG00000009268	Sus scrofa CRY protein (CRY), mRNA. [Source:RefSeq mRNA;Acc:NM_213881]	GULDH	0	CRY	CRY protein	1.75887e-05	global and pairwise	0.842878	0.0870727	0	1.13947	0.182542	0	1.1694	0.409621	0	1.08545	0.365138	0	1.35188	2.27653e-05	1	1.38739	0.0250353	0	1.2878	0.000238038	1	1.02626	0.951914	0	0.952593	0.551132	0	0.928218	0.720527	0
12367	MEF2A	1	154660261	ENSSSCG00000028771	myocyte-specific enhancer factor 2A isoform 2 [Source:RefSeq peptide;Acc:NP_001093168]	MEF2A	0	MEF2A	myocyte enhancer factor 2A	1.77792e-05	global and pairwise	1.08635	0.885098	0	1.25971	0.195923	0	1.06408	0.903262	0	1.56806	0.000150786	1	1.15958	0.177187	0	0.979493	0.99481	0	1.44341	2.72615e-05	1	0.8447	0.794059	0	1.24478	0.00784505	0	1.47363	0.0379436	0
17404	AKAP9	9	78752836	ENSSSCG00000015310	A-kinase anchor protein 9 [Source:RefSeq peptide;Acc:NP_001240753]	AKAP9	0	LOC102168136	A-kinase anchor protein 9-like	1.77882e-05	global and pairwise	0.876999	0.316586	0	0.922302	0.552875	0	0.675412	0.00904879	0	1.12484	0.228244	0	1.05166	0.655936	0	0.77014	0.186346	0	1.2826	0.0015006	0	0.732311	0.187138	0	1.2196	0.0081769	0	1.66541	0.000178743	1
12347	LOC100523311	5	14038996	ENSSSCG00000024881	Uncharacterized protein {ECO:0000313|Ensembl:ENSSSCP00000021044} [Source:UniProtKB/TrEMBL;Acc:I3LAH6]	0	0	TCP11L2	t-complex 11, testis-specific-like 2	1.79086e-05	global and pairwise	0.908032	0.664511	0	1.42977	0.0178451	0	1.04776	0.860168	0	1.08553	0.572612	0	1.57458	7.49899e-06	1	1.15389	0.658646	0	1.19547	0.0618432	0	0.732821	0.547825	0	0.759232	0.0223513	0	1.03604	0.980895	0
2669	PPP6R3	2	3123587	ENSSSCG00000012884	protein phosphatase 6, regulatory subunit 3 [Source:HGNC Symbol;Acc:HGNC:1173]	PPP6R3	PPP6R3	PPP6R3	protein phosphatase 6, regulatory subunit 3	1.79608e-05	global and pairwise	1.13133	0.302208	0	1.02507	0.884673	0	1.15097	0.509805	0	1.37048	5.60218e-05	1	0.906075	0.258841	0	1.01736	0.987713	0	1.21139	0.00955275	0	1.12282	0.759861	0	1.33696	1.51718e-05	1	1.19072	0.268607	0
7019	GPD1L	13	20616408	ENSSSCG00000021977	glycerol-3-phosphate dehydrogenase 1-like [Source:HGNC Symbol;Acc:HGNC:28956]	GPD1L	GPD1L	GPD1L	glycerol-3-phosphate dehydrogenase 1-like	1.79909e-05	global and pairwise	1.09298	0.308014	0	1.04248	0.646782	0	1.08542	0.511547	0	1.23905	6.26638e-05	1	0.953793	0.492616	0	0.993078	0.991848	0	1.13364	0.00549484	0	1.04119	0.844007	0	1.18856	9.03929e-05	1	1.14154	0.227345	0
22763	LOC100739304	10	75370288	ENSSSCG00000029066	Uncharacterized protein {ECO:0000313|Ensembl:ENSSSCP00000022267} [Source:UniProtKB/TrEMBL;Acc:I3LDY2]	0	0	IDI1	isopentenyl-diphosphate delta isomerase 1	1.84616e-05	global and pairwise	0.769492	0.206463	0	0.91331	0.916591	0	0.970063	0.938696	0	1.19525	0.0887333	0	1.1869	0.0696716	0	1.26065	0.406357	0	1.5533	4.28609e-06	1	1.06214	0.903623	0	1.3087	0.00857438	0	1.23213	0.468186	0
9562	TXLNB	1	28411117	ENSSSCG00000004143	taxilin beta [Source:HGNC Symbol;Acc:HGNC:21617]	TXLNB	TXLNB	TXLNB	taxilin beta	1.85167e-05	global and pairwise	0.728827	0.0672737	0	0.805475	0.237842	0	0.516514	0.00346402	0	0.596661	9.31526e-05	1	1.10517	0.483733	0	0.708693	0.326727	0	0.81866	0.116615	0	0.641255	0.236454	0	0.740757	0.00655875	0	1.15517	0.707563	0
9384	PPM1L	13	109089156	ENSSSCG00000023434	protein phosphatase, Mg2+/Mn2+ dependent, 1L [Source:HGNC Symbol;Acc:HGNC:16381]	PPM1L	PPM1L	PPM1L	protein phosphatase, Mg2+/Mn2+ dependent, 1L	1.85167e-05	global and pairwise	0.855448	0.428176	0	1.12678	0.939227	0	0.883737	0.83966	0	1.85345	0.0366067	0	1.31718	0.0672185	0	1.03307	0.930099	0	2.16664	2.49356e-06	1	0.784305	0.837146	0	1.64491	0.00550587	0	2.09728	0.0533282	0
20198	ANXA8	14	95804110	ENSSSCG00000010370	Sus scrofa annexin A8 (ANXA8), mRNA. [Source:RefSeq mRNA;Acc:NM_001243599]	ANXA8	0	ANXA8	annexin A8	1.89458e-05	global and pairwise	2.85055	0.009161	0	1.32287	0.803114	0	2.08637	0.793891	0	1.02792	0.966462	0	0.464076	0.000298055	1	0.731918	0.36515	0	0.360602	2.72615e-05	1	1.57715	0.928049	0	0.777033	0.572178	0	0.492681	0.692967	0
24496	DOK7	8	1859763	ENSSSCG00000008702	Uncharacterized protein {ECO:0000313|Ensembl:ENSSSCP00000009277} [Source:UniProtKB/TrEMBL;Acc:F1S8M8]	0	0	DOK7	docking protein 7	1.89458e-05	global and pairwise	0.904945	0.899371	0	1.20244	0.304353	0	1.10358	0.877685	0	0.71511	0.0422723	0	1.32875	0.0395976	0	1.2195	0.840665	0	0.790225	0.0268326	0	0.917781	0.862687	0	0.594714	3.92381e-06	1	0.647991	0.086029	0
25194	BMP4	1	203774032	ENSSSCG00000005045	Sus scrofa bone morphogenetic protein 4 (BMP4), mRNA. [Source:RefSeq mRNA;Acc:NM_001101031]	BMP4	0	LOC100520993	bone morphogenetic protein 4-like	1.89587e-05	global and pairwise	0.937663	0.689062	0	1.04597	0.761429	0	0.862973	0.485631	0	0.764846	0.000758419	1	1.11551	0.204331	0	0.920345	0.84013	0	0.815694	0.0058492	0	0.825047	0.507729	0	0.731232	3.98998e-06	1	0.886292	0.519507	0
12095	KRT10	12	21842301	ENSSSCG00000028522	keratin 10 [Source:HGNC Symbol;Acc:HGNC:6413]	KRT10	KRT10	KRT10	keratin 10	1.89672e-05	global and pairwise	0.755545	0.000930216	1	0.727829	3.24422e-05	1	0.71887	0.0143812	0	0.765206	0.000298026	1	0.963316	0.705143	0	0.951459	0.93832	0	1.01279	0.945519	0	0.987691	0.991604	0	1.05135	0.564516	0	1.06446	0.826405	0
11394	LOC100517937	4	16894103	ENSSSCG00000021744	Uncharacterized protein {ECO:0000313|Ensembl:ENSSSCP00000019532} [Source:UniProtKB/TrEMBL;Acc:F1RR11]	0	0	C4H8orf76	chromosome 4 open reading frame, human C8orf76	1.90405e-05	global and pairwise	0.962962	0.892296	0	1.20405	0.0245765	0	1.02246	0.884662	0	1.25154	0.00387562	0	1.25036	0.000960379	1	1.06178	0.845905	0	1.29968	8.66898e-05	1	0.849182	0.605945	0	1.03944	0.693299	0	1.22405	0.198228	0
6993	LOC100516629	8	120485858	ENSSSCG00000020907	Uncharacterized protein {ECO:0000313|Ensembl:ENSSSCP00000028209} [Source:UniProtKB/TrEMBL;Acc:I3LVQ6]	0	0	LOC100627522	H/ACA ribonucleoprotein complex subunit 1-like	1.94159e-05	global and pairwise	0.95862	0.93924	0	0.806084	0.0650464	0	0.845057	0.368	0	1.06809	0.424815	0	0.84088	0.0230431	0	0.881535	0.520466	0	1.11419	0.196514	0	1.04835	0.990707	0	1.32503	6.46645e-05	1	1.26392	0.0587111	0
39506	ssc-mir-4337	18	16337590	ENSSSCG00000029925	ssc-mir-4337 [Source:miRBase;Acc:MI0015932]	ssc-mir-4337	0	MIR4337	microRNA mir-4337	1.95439e-05	global and pairwise	1.02205	0.917348	0	0.943516	0.644599	0	0.971665	0.937544	0	1.26148	0.00186233	0	0.923163	0.342044	0	0.950706	0.925118	0	1.23427	0.0019983	0	1.02983	0.946526	0	1.337	4.18672e-06	1	1.29827	0.0398886	0
42965		2	155000519	ENSSSCG00000027499	Uncharacterized protein {ECO:0000313|Ensembl:ENSSSCP00000022281} [Source:UniProtKB/TrEMBL;Acc:I3LDZ6]	0	0	LOC100622368	serine/threonine-protein kinase 32A-like	2.00944e-05	global and pairwise	1.15172	0.812659	0	0.841735	0.362087	0	1.03156	0.816365	0	0.602124	0.00499364	0	0.730853	0.0265309	0	0.895674	0.694695	0	0.522806	8.49889e-06	1	1.22552	0.930633	0	0.715337	0.0400685	0	0.583701	0.24602	0
43154	LOC733643	14	30514476	ENSSSCG00000009761	Sus scrofa nuclear receptor corepressor 2 (LOC733643), mRNA. [Source:RefSeq mRNA;Acc:NM_001044576]	0	0	LOC733643	nuclear receptor corepressor 2	2.02133e-05	global and pairwise	0.876424	0.300097	0	1.15713	0.178046	0	1.05846	0.869502	0	0.843908	0.0601396	0	1.32028	0.00052029	1	1.2077	0.443965	0	0.962899	0.745255	0	0.91473	0.830301	0	0.729313	1.06509e-05	1	0.797298	0.148123	0
39781	PSMB4	4	107036727	ENSSSCG00000006623	Sus scrofa proteasome (prosome, macropain) subunit, beta type, 4 (PSMB4), mRNA. [Source:RefSeq mRNA;Acc:NM_001244455]	PSMB4	0	PSMB4	proteasome (prosome, macropain) subunit, beta type, 4	2.02141e-05	global and pairwise	1.25153	0.000321607	1	1.17849	0.00749548	0	1.2955	0.00820964	0	1.28154	7.95493e-06	1	0.941633	0.344786	0	1.03513	0.932775	0	1.02397	0.764309	0	1.0993	0.689313	0	1.08744	0.107327	0	0.989219	0.958161	0
19885		5	86207843	ENSSSCG00000026250	Uncharacterized protein {ECO:0000313|Ensembl:ENSSSCP00000026069} [Source:UniProtKB/TrEMBL;Acc:I3LPP2]	0	0	0	0	2.02141e-05	global and pairwise	0.927773	0.430338	0	1.14677	0.0393679	0	1.23627	0.0577004	0	1.0555	0.444917	0	1.23604	8.1059e-05	1	1.33251	0.00700864	0	1.13767	0.01761	0	1.07804	0.79321	0	0.920408	0.121424	0	0.853777	0.133909	0
7999	LOC100154421	14	145881447	ENSSSCG00000010739	C-terminal binding protein 2 [Source:HGNC Symbol;Acc:HGNC:2495]	CTBP2	CTBP2	CTBP2	C-terminal binding protein 2	2.02141e-05	global and pairwise	0.935073	0.517007	0	0.985743	0.765917	0	0.864648	0.647142	0	0.701867	0.000192758	1	1.05419	0.5835	0	0.924685	0.987713	0	0.750601	0.000980765	1	0.877153	0.862862	0	0.712018	3.0703e-05	1	0.811737	0.15261	0
8472	LOC100737274	4	1031503	ENSSSCG00000006956	Uncharacterized protein {ECO:0000313|Ensembl:ENSSSCP00000007418} [Source:UniProtKB/TrEMBL;Acc:F1SEV6]	0	0	LOC100737274	zinc finger CCCH domain-containing protein 3-like	2.04749e-05	global and pairwise	0.905816	0.503074	0	1.22113	0.045247	0	0.893916	0.683146	0	0.896659	0.269319	0	1.3481	0.000218695	1	0.986863	0.99385	0	0.989891	0.946986	0	0.732039	0.187138	0	0.734285	2.15093e-05	1	1.00307	0.990054	0
5301	LOC100152572	15	88523499	ENSSSCG00000015960	Uncharacterized protein {ECO:0000313|Ensembl:ENSSSCP00000016913} [Source:UniProtKB/TrEMBL;Acc:F1S066]	0	0	LOC100152572	MLK-related kinase	2.07427e-05	global and pairwise	0.778918	0.3281	0	1.02466	0.736863	0	0.806353	0.727417	0	1.28265	0.0543326	0	1.31549	0.0151434	0	1.03522	0.963141	0	1.6467	1.25308e-05	1	0.78695	0.631684	0	1.25178	0.0829288	0	1.59068	0.0468075	0
32857	MYH1	12	57966080	ENSSSCG00000018005	0	0	0	0	0	2.07637e-05	global and pairwise	0.72077	0.362872	0	0.389651	5.86818e-05	1	0.499809	0.143277	0	0.433539	0.000231195	1	0.540604	0.00577535	0	0.693438	0.678556	0	0.601494	0.0187654	0	1.28271	0.824756	0	1.11263	0.682335	0	0.867409	0.849253	0
34669	SLC25A27	7	48116043	ENSSSCG00000001720	Sus scrofa solute carrier family 25, member 27 (SLC25A27), mRNA. [Source:RefSeq mRNA;Acc:NM_001195115]	0	0	LOC100514471	mitochondrial uncoupling protein 4-like	2.07637e-05	global and pairwise	1.20176	0.619724	0	0.978001	0.936675	0	1.03389	0.937674	0	1.69893	0.00115905	0	0.813807	0.258589	0	0.860309	0.936943	0	1.4137	0.00512518	0	1.05714	0.916236	0	1.73715	1.34483e-05	1	1.64325	0.0772651	0
24260	KLF9	1	250055699	ENSSSCG00000021646	Sus scrofa Kruppel-like factor 9 (KLF9), mRNA. [Source:RefSeq mRNA;Acc:NM_001011504]	KLF9	0	KLF9	Kruppel-like factor 9	2.07887e-05	global and pairwise	0.805005	0.148638	0	0.910614	0.603145	0	1.06179	0.900581	0	0.648983	6.95208e-05	1	1.13119	0.317172	0	1.31898	0.353802	0	0.806186	0.041039	0	1.16601	0.772158	0	0.712688	0.000309827	1	0.611218	0.00525313	0
7496	PLEKHO2	1	118016231	ENSSSCG00000004547	Uncharacterized protein {ECO:0000313|Ensembl:ENSSSCP00000004902} [Source:UniProtKB/TrEMBL;Acc:F1S0B4]	0	0	PLEKHO2	pleckstrin homology domain containing, family O member 2	2.08499e-05	global and pairwise	1.26116	0.109071	0	0.909108	0.751036	0	1.13306	0.973785	0	0.786847	0.327581	0	0.720852	0.00028411	1	0.898429	0.454825	0	0.623909	1.39048e-05	1	1.24634	0.867031	0	0.865515	0.495426	0	0.694444	0.520097	0
20433	CERCAM	1	302890307	ENSSSCG00000005650	cerebral endothelial cell adhesion molecule [Source:HGNC Symbol;Acc:HGNC:23723]	CERCAM	CERCAM	LOC100157139	probable inactive glycosyltransferase 25 family member 3-like	2.09148e-05	global and pairwise	1.06884	0.720599	0	0.90269	0.458489	0	0.948069	0.723979	0	0.750329	0.00614187	0	0.844555	0.0256001	0	0.887012	0.502636	0	0.702006	4.35477e-06	1	1.05027	0.994406	0	0.831215	0.0274797	0	0.791428	0.3715	0
15845	LOC100523704	16	86758165	ENSSSCG00000017124	Uncharacterized protein {ECO:0000313|Ensembl:ENSSSCP00000018141} [Source:UniProtKB/TrEMBL;Acc:F1S013]	0	0	LOC100523704	ankyrin repeat domain-containing protein 33B-like	2.09517e-05	global and pairwise	1.29651	0.140224	0	1.64198	0.000103811	1	1.26253	0.438504	0	1.13474	0.415266	0	1.26645	0.0382804	0	0.973787	0.99481	0	0.875227	0.338938	0	0.768908	0.564631	0	0.691084	0.00034549	1	0.898786	0.731861	0
30244	LOC100511489	1	146211300	ENSSSCG00000029381	Uncharacterized protein {ECO:0000313|Ensembl:ENSSSCP00000022619} [Source:UniProtKB/TrEMBL;Acc:I3LEY0]	0	0	LOC100511489	mitotic checkpoint serine/threonine-protein kinase BUB1 beta-like	2.11239e-05	global and pairwise	0.949053	0.790133	0	0.967303	0.757108	0	0.901203	0.711169	0	0.70299	0.000547604	1	1.01923	0.973023	0	0.949581	0.935663	0	0.740728	0.000777425	1	0.931666	0.900727	0	0.726753	0.00035374	1	0.780057	0.213662	0
19528	UNC50	3	58218601	ENSSSCG00000025010	unc-50 homolog (C. elegans) [Source:HGNC Symbol;Acc:HGNC:16046]	UNC50	UNC50	UNC50	unc-50 homolog (C. elegans)	2.11351e-05	global and pairwise	1.19583	0.0496842	0	0.991078	0.900121	0	1.14479	0.454179	0	0.943128	0.494396	0	0.82878	0.000831081	1	0.957319	0.915737	0	0.788682	3.60365e-05	1	1.15509	0.52649	0	0.951618	0.543218	0	0.823844	0.109026	0
21035	COL4A1	11	84510620	ENSSSCG00000009544	collagen, type IV, alpha 1 [Source:HGNC Symbol;Acc:HGNC:2202]	COL4A1	COL4A1	COL4A1	collagen, type IV, alpha 1	2.11556e-05	global and pairwise	1.24672	0.824242	0	0.976931	0.741299	0	1.31833	0.98291	0	2.07519	0.00543779	0	0.783604	0.176315	0	1.05744	0.955876	0	1.66453	0.00156703	0	1.34946	0.878521	0	2.1242	2.40167e-06	1	1.57411	0.077775	0
19941	NDUFA4	9	88559136	ENSSSCG00000024313	Sus scrofa NADH dehydrogenase (ubiquinone) 1 alpha subcomplex, 4, 9kDa (NDUFA4), mRNA. [Source:RefSeq mRNA;Acc:NM_001097468]	NDUFA4	0	NDUFA4	NADH dehydrogenase (ubiquinone) 1 alpha subcomplex, 4, 9kDa	2.15125e-05	global and pairwise	1.04828	0.646909	0	0.860188	0.699594	0	0.905504	0.964166	0	1.37986	0.00443849	0	0.82057	0.0903374	0	0.863799	0.799746	0	1.31631	0.017692	0	1.05268	0.931777	0	1.60414	6.48712e-06	1	1.52386	0.0519604	0
8978	CH242-488L10.1	1	115214483	ENSSSCG00000004535	transcription factor 4 [Source:HGNC Symbol;Acc:HGNC:11634]	TCF4	TCF4	TCF4	transcription factor 4	2.16571e-05	global and pairwise	1.00983	0.968783	0	0.942847	0.721504	0	0.912644	0.786218	0	1.32711	0.0022226	0	0.933666	0.548684	0	0.903758	0.826211	0	1.31418	0.00113642	0	0.967967	0.950132	0	1.40755	1.19966e-05	1	1.45413	0.0122451	0
17614	LPIN1	3	133661189	ENSSSCG00000008624	Sus scrofa lipin 1 (LPIN1), mRNA. [Source:RefSeq mRNA;Acc:NM_001130734]	0	0	LPIN1	lipin 1	2.2094e-05	global and pairwise	1.05181	0.871492	0	1.36559	0.0182313	0	1.54906	0.0547023	0	1.55735	0.000146894	1	1.29832	0.0266927	0	1.47276	0.136881	0	1.48064	0.000228536	1	1.13436	0.826564	0	1.14042	0.247751	0	1.00535	0.988769	0
37664		15	142604652	ENSSSCG00000016246	Uncharacterized protein {ECO:0000313|Ensembl:ENSSSCP00000017209} [Source:UniProtKB/TrEMBL;Acc:F1SNN9]	0	0	0	0	2.21859e-05	global and pairwise	1.14019	0.087903	0	1.26734	5.303e-05	1	1.10272	0.506177	0	1.06151	0.396857	0	1.11152	0.056218	0	0.967134	0.953738	0	0.930997	0.23864	0	0.870104	0.507729	0	0.837593	0.000234462	1	0.962635	0.811456	0
37919	FCER1G	4	97099212	ENSSSCG00000006357	Sus scrofa Fc fragment of IgE, high affinity I, receptor for; gamma polypeptide (FCER1G), mRNA. [Source:RefSeq mRNA;Acc:NM_001001265]	FCER1G	0	FCER1G	Fc fragment of IgE, high affinity I, receptor for; gamma polypeptide	2.21859e-05	global and pairwise	1.04365	0.946455	0	0.872946	0.439686	0	1.13744	0.866357	0	0.639022	0.00115594	0	0.836435	0.189541	0	1.08987	0.951062	0	0.612295	6.54107e-05	1	1.30299	0.631684	0	0.732029	0.0130084	0	0.561807	0.0124525	0
24715	PDAP1	3	6712279	ENSSSCG00000023257	PDGFA associated protein 1 [Source:HGNC Symbol;Acc:HGNC:14634]	PDAP1	PDAP1	PDAP1	PDGFA associated protein 1	2.24592e-05	global and pairwise	1.10337	0.793309	0	0.888267	0.366225	0	1.04262	0.912387	0	0.704169	0.00499364	0	0.80505	0.0253237	0	0.944943	0.801806	0	0.638199	8.37499e-06	1	1.17377	0.862687	0	0.792744	0.0419716	0	0.675383	0.15261	0
20969	B4GALT3	4	97141076	ENSSSCG00000006360	UDP-Gal:betaGlcNAc beta 1,4- galactosyltransferase, polypeptide 3 [Source:HGNC Symbol;Acc:HGNC:926]	B4GALT3	B4GALT3	B4GALT3	UDP-Gal:betaGlcNAc beta 1,4- galactosyltransferase, polypeptide 3	2.24928e-05	global and pairwise	1.13134	0.142414	0	1.08436	0.322393	0	1.02512	0.826546	0	1.30237	3.48486e-05	1	0.958472	0.551618	0	0.906115	0.76646	0	1.15118	0.00941915	0	0.945375	0.911666	0	1.20105	0.000373235	1	1.27045	0.0328333	0
11897	S100A11	4	106199391	ENSSSCG00000006610	Protein S100-A11 [Source:UniProtKB/Swiss-Prot;Acc:P31950]	S100A11	0	LOC100620367	protein S100-A11-like	2.27857e-05	global and pairwise	0.945356	0.945622	0	0.580714	0.00390356	0	0.952548	0.753514	0	0.647736	0.0536698	0	0.614281	8.89339e-05	1	1.00761	0.862057	0	0.685177	0.0122166	0	1.64031	0.52649	0	1.11541	0.326135	0	0.680003	0.620769	0
4169	RAB3GAP1	15	19211232	ENSSSCG00000015695	RAB3 GTPase activating protein subunit 1 (catalytic) [Source:HGNC Symbol;Acc:HGNC:17063]	RAB3GAP1	RAB3GAP1	RAB3GAP1	RAB3 GTPase activating protein subunit 1 (catalytic)	2.36325e-05	only global	ND	ND	ND	ND	ND	ND	ND	ND	ND	ND	ND	ND	ND	ND	ND	ND	ND	ND	ND	ND	ND	ND	ND	ND	ND	ND	ND	ND	ND	ND
27139		6	50051866	ENSSSCG00000020901	Uncharacterized protein {ECO:0000313|Ensembl:ENSSSCP00000026445} [Source:UniProtKB/TrEMBL;Acc:I3LQR5]	0	0	0	0	2.36325e-05	global and pairwise	1.04062	0.862456	0	0.991995	0.973214	0	0.828925	0.413196	0	0.74629	0.00123132	0	0.953277	0.69102	0	0.796571	0.358998	0	0.717162	3.72676e-05	1	0.835614	0.621969	0	0.752312	0.000205543	1	0.900311	0.634089	0
41021	CYP51A1	9	78792912	ENSSSCG00000015311	Sus scrofa cytochrome P450, family 51, subfamily A, polypeptide 1 (CYP51), mRNA. [Source:RefSeq mRNA;Acc:NM_214432]	CYP51	0	CYP51	cytochrome P450, family 51, subfamily A, polypeptide 1	2.36325e-05	global and pairwise	1.29865	0.0179833	0	1.33893	0.00317122	0	1.263	0.319447	0	1.66119	6.68014e-06	1	1.03101	0.835619	0	0.972543	0.920594	0	1.27916	0.0418416	0	0.94329	0.843102	0	1.24069	0.0797832	0	1.31528	0.176605	0
24786	LOC100625881	6	32176502	ENSSSCG00000002844	phosphorylase kinase, beta [Source:HGNC Symbol;Acc:HGNC:8927]	PHKB	PHKB	LOC100625881	phosphorylase b kinase regulatory subunit beta-like	2.38806e-05	global and pairwise	0.588769	0.000409731	1	0.91451	0.494791	0	0.727057	0.495841	0	0.792929	0.0635019	0	1.55326	3.26243e-05	1	1.23488	0.331498	0	1.34676	0.0195716	0	0.795024	0.885916	0	0.867054	0.18956	0	1.0906	0.894073	0
28903	DUPD1	14	83722403	ENSSSCG00000010317	dual specificity phosphatase and pro isomerase domain containing 1 [Source:HGNC Symbol;Acc:HGNC:23481]	DUPD1	DUPD1	DUPD1	dual specificity phosphatase and pro isomerase domain containing 1	2.3898e-05	global and pairwise	0.966519	0.949214	0	1.11712	0.330196	0	1.10053	0.727417	0	1.35893	0.000910361	1	1.15582	0.0942105	0	1.13866	0.734986	0	1.406	1.48504e-05	1	0.98515	0.974101	0	1.21645	0.0134966	0	1.23479	0.218195	0
11667	ALDH3A2	12	62606181	ENSSSCG00000018041	aldehyde dehydrogenase 3 family, member A2 [Source:HGNC Symbol;Acc:HGNC:403]	ALDH3A2	ALDH3A2	ALDH3A2	aldehyde dehydrogenase 3 family, member A2	2.39161e-05	global and pairwise	1.17129	0.0790253	0	1.04445	0.725126	0	1.10471	0.635386	0	1.32024	4.50097e-05	1	0.891707	0.108232	0	0.943155	0.88589	0	1.12717	0.0761597	0	1.0577	0.878521	0	1.26406	6.01177e-05	1	1.19511	0.166201	0
24566	FAM129A	9	138452705	ENSSSCG00000015567	family with sequence similarity 129, member A [Source:HGNC Symbol;Acc:HGNC:16784]	FAM129A	FAM129A	LOC100516994	protein Niban-like	2.3972e-05	global and pairwise	1.0199	0.952405	0	0.828307	0.225669	0	1.06136	0.978338	0	0.674332	0.00266789	0	0.812148	0.0378907	0	1.04066	0.998681	0	0.661176	3.36173e-05	1	1.28136	0.629953	0	0.814108	0.0619157	0	0.635345	0.0374307	0
9336	AS3MT	14	123815931	ENSSSCG00000010592	arsenite methyltransferase [Source:HGNC Symbol;Acc:HGNC:17452]	AS3MT	AS3MT	AS3MT	arsenic (+3 oxidation state) methyltransferase	2.3972e-05	global and pairwise	0.917922	0.403956	0	1.09033	0.331513	0	1.08747	0.677866	0	0.86208	0.0256941	0	1.18783	0.0050328	0	1.18471	0.294016	0	0.939165	0.376346	0	0.997374	0.993594	0	0.790656	1.27537e-05	1	0.792738	0.030284	0
7625	NUDT2	10	36619009	ENSSSCG00000010981	Sus scrofa nudix (nucleoside diphosphate linked moiety X)-type motif 2 (NUDT2), mRNA. [Source:RefSeq mRNA;Acc:NM_214309]	NUDT2	0	NUDT2	nudix (nucleoside diphosphate linked moiety X)-type motif 2	2.3972e-05	global and pairwise	0.768694	0.0633265	0	1.01674	0.564966	0	0.974451	0.931194	0	0.957176	0.780338	0	1.32268	3.89081e-06	1	1.26767	0.169431	0	1.2452	0.0116028	0	0.958411	0.916236	0	0.941421	0.107699	0	0.982272	0.765335	0
11009	UBAC2	11	75290051	ENSSSCG00000009516	UBA domain containing 2 [Source:HGNC Symbol;Acc:HGNC:20486]	UBAC2	UBAC2	0	0	2.3972e-05	global and pairwise	0.996316	0.967051	0	1.29893	0.178587	0	1.03779	0.979679	0	0.747286	0.0578251	0	1.30373	0.0304547	0	1.04163	0.981761	0	0.750049	0.0178575	0	0.798963	0.681778	0	0.575311	1.32371e-06	1	0.720072	0.209966	0
19133	SYNGR1	5	6171867	ENSSSCG00000020873	synaptogyrin 1 [Source:RefSeq peptide;Acc:NP_001230995]	SYNGR1	0	SYNGR1	synaptogyrin 1	2.4133e-05	global and pairwise	1.15554	0.189078	0	1.21697	0.0212168	0	1.06774	0.795086	0	0.948619	0.498825	0	1.05316	0.528537	0	0.924017	0.864039	0	0.820929	0.0023053	0	0.877376	0.681778	0	0.779492	3.4145e-05	1	0.888436	0.39749	0
29125	NUDCD2	16	65182818	ENSSSCG00000027931	NudC domain containing 2 [Source:HGNC Symbol;Acc:HGNC:30535]	NUDCD2	NUDCD2	NUDCD2	NudC domain containing 2	2.41957e-05	global and pairwise	0.79165	0.068933	0	0.949803	0.782212	0	0.729885	0.11613	0	0.68082	8.56781e-05	1	1.19978	0.0728121	0	0.921979	0.890647	0	0.860001	0.130227	0	0.768459	0.460175	0	0.716801	7.64214e-05	1	0.932778	0.82413	0
12429	ZMIZ1	14	88307172	ENSSSCG00000010329	Uncharacterized protein {ECO:0000313|Ensembl:ENSSSCP00000011015} [Source:UniProtKB/TrEMBL;Acc:F1S2E4]	0	0	ZMIZ1	zinc finger, MIZ-type containing 1	2.46912e-05	global and pairwise	0.980449	0.933631	0	1.07509	0.640994	0	0.999466	0.995976	0	0.800648	0.00895123	0	1.09653	0.274363	0	1.0194	0.986407	0	0.816614	0.00200923	0	0.929657	0.862687	0	0.744726	6.16601e-06	1	0.801076	0.099202	0
16370	PANX2	5	110720302	ENSSSCG00000000975	pannexin 2 [Source:HGNC Symbol;Acc:HGNC:8600]	PANX2	PANX2	PANX2	pannexin 2	2.47046e-05	global and pairwise	1.05715	0.728605	0	1.34171	0.0100955	0	1.27735	0.180453	0	1.64992	0.000591325	1	1.26917	0.00810931	0	1.20829	0.471568	0	1.56072	0.000219668	1	0.952031	0.985143	0	1.22971	0.362196	0	1.29167	0.70597	0
39566	IGFBP1	18	54863114	ENSSSCG00000016728	Sus scrofa insulin-like growth factor binding protein 1 (IGFBP1), mRNA. [Source:RefSeq mRNA;Acc:NM_001195105]	IGFBP1	0	IGFBP1	insulin-like growth factor binding protein 1	2.47215e-05	global and pairwise	1.084	0.646909	0	1.00436	0.961507	0	1.04931	0.943961	0	1.32668	0.00111095	0	0.926532	0.322523	0	0.967996	0.93832	0	1.22387	0.00409928	0	1.04475	0.930633	0	1.32092	1.87673e-05	1	1.26434	0.0730237	0
31343	MPC2	4	90767148	ENSSSCG00000006304	mitochondrial pyruvate carrier 2 [Source:HGNC Symbol;Acc:HGNC:24515]	MPC2	MPC2	MPC2	mitochondrial pyruvate carrier 2	2.49828e-05	global and pairwise	1.06267	0.898959	0	1.1193	0.428459	0	1.07426	0.86744	0	1.33317	0.000591211	1	1.0533	0.414706	0	1.0109	0.976908	0	1.25455	7.25174e-05	1	0.959753	0.917143	0	1.19107	0.00293641	0	1.24101	0.0783964	0
20206	GTF2IRD2	3	11587190	ENSSSCG00000028635	Uncharacterized protein {ECO:0000313|Ensembl:ENSSSCP00000024298} [Source:UniProtKB/TrEMBL;Acc:I3LJN6]	0	0	GTF2IRD2	GTF2I repeat domain containing 2	2.50965e-05	global and pairwise	1.067	0.942806	0	0.963325	0.683426	0	0.885781	0.657581	0	1.50765	0.0202781	0	0.902831	0.650046	0	0.830156	0.791319	0	1.41297	0.000756113	1	0.919504	0.897461	0	1.56505	3.82095e-05	1	1.70205	0.0113645	0
5323	MCPH1	15	42838979	ENSSSCG00000015754	Uncharacterized protein {ECO:0000313|Ensembl:ENSSSCP00000016695} [Source:UniProtKB/TrEMBL;Acc:F1RVK8]	0	0	LOC100737787	microcephalin-like	2.50965e-05	global and pairwise	0.891177	0.131363	0	1.04391	0.654964	0	0.849589	0.169826	0	1.09218	0.159784	0	1.17139	0.00377119	0	0.953334	0.887075	0	1.22554	6.28401e-05	1	0.813851	0.187138	0	1.04623	0.434658	0	1.28553	0.00550717	0
23405	ZKSCAN5	3	6589751	ENSSSCG00000022023	zinc finger with KRAB and SCAN domains 5 [Source:HGNC Symbol;Acc:HGNC:12867]	ZKSCAN5	ZKSCAN5	ZKSCAN5	zinc finger with KRAB and SCAN domains 5	2.5671e-05	only global	ND	ND	ND	ND	ND	ND	ND	ND	ND	ND	ND	ND	ND	ND	ND	ND	ND	ND	ND	ND	ND	ND	ND	ND	ND	ND	ND	ND	ND	ND
37750	DEFB1	15	43356891	ENSSSCG00000029990	Sus scrofa beta-defensin 2 (PBD-2), mRNA. [Source:RefSeq mRNA;Acc:NM_214442]	PBD-2	0	PBD-2	beta-defensin 2	2.64193e-05	global and pairwise	1.9018	0.104045	0	2.87428	0.000387951	1	1.5128	0.677866	0	2.90757	0.000250892	1	1.51134	0.102911	0	0.795453	0.862057	0	1.52885	0.0959521	0	0.526321	0.478695	0	1.01158	0.993588	0	1.92199	0.176914	0
40587	PCYOX1	3	75477591	ENSSSCG00000029790	prenylcysteine oxidase 1 [Source:HGNC Symbol;Acc:HGNC:20588]	PCYOX1	PCYOX1	PCYOX1	prenylcysteine oxidase 1	2.6885e-05	global and pairwise	0.956847	0.64345	0	0.847571	0.00329276	0	0.910488	0.46876	0	0.994044	0.867651	0	0.885796	0.00624865	0	0.95155	0.856054	0	1.03887	0.209647	0	1.07423	0.753895	0	1.17281	1.46174e-05	1	1.09177	0.270601	0
1259	AAK1	3	76354579	ENSSSCG00000008337	AP2 associated kinase 1 [Source:HGNC Symbol;Acc:HGNC:19679]	AAK1	AAK1	AAK1	AP2 associated kinase 1	2.70363e-05	global and pairwise	1.10973	0.499363	0	1.15363	0.228422	0	1.14543	0.606361	0	1.47319	1.25275e-05	1	1.03956	0.757585	0	1.03217	0.971033	0	1.32753	0.000510915	1	0.992894	0.990707	0	1.27701	0.0015713	0	1.28615	0.122501	0
15142	FTL	6	50096412	ENSSSCG00000003153	Sus scrofa ferritin, light polypeptide (FTL), mRNA. [Source:RefSeq mRNA;Acc:NM_001244131]	FTL	0	FTL	ferritin, light polypeptide	2.75497e-05	global and pairwise	1.06362	0.680641	0	1.12808	0.238153	0	1.46143	0.00405117	0	1.3166	0.000364085	1	1.0606	0.538991	0	1.37401	0.0371504	0	1.23785	0.00273398	0	1.2955	0.249907	0	1.16712	0.025608	0	0.9009	0.587113	0
13765	EEA1	5	94492230	ENSSSCG00000000912	early endosome antigen 1 [Source:HGNC Symbol;Acc:HGNC:3185]	EEA1	EEA1	EEA1	early endosome antigen 1	2.76849e-05	global and pairwise	0.75901	0.0813335	0	0.976138	0.802212	0	1.04605	0.826203	0	0.797376	0.170226	0	1.28607	0.000417014	1	1.37818	0.125131	0	1.05055	0.507892	0	1.07162	0.950132	0	0.816868	0.010208	0	0.762271	0.17342	0
8912	BIVM	11	78484701	ENSSSCG00000009534	Sus scrofa basic, immunoglobulin-like variable motif containing (BIVM), mRNA. [Source:RefSeq mRNA;Acc:NM_001252098]	BIVM	0	BIVM	basic, immunoglobulin-like variable motif containing	2.79036e-05	global and pairwise	0.798727	0.00430719	0	1.05965	0.906916	0	1.01911	0.932102	0	0.997153	0.750361	0	1.32668	4.23769e-05	1	1.27592	0.142912	0	1.24843	0.000255807	1	0.961744	0.984784	0	0.941019	0.860404	0	0.978451	0.981097	0
41002	LOC100739181	10	60027993	ENSSSCG00000029563	0	0	0	LOC100739181	phosphotriesterase-related protein-like	2.7985e-05	global and pairwise	1.13703	0.60108	0	0.977395	0.784459	0	1.01073	0.919303	0	0.747478	0.00747512	0	0.859603	0.10796	0	0.888923	0.702484	0	0.657395	5.38132e-06	1	1.03411	0.991604	0	0.764765	0.00556148	0	0.739541	0.195433	0
36133	TRIM32	1	288462824	ENSSSCG00000005501	Uncharacterized protein {ECO:0000313|Ensembl:ENSSSCP00000005895} [Source:UniProtKB/TrEMBL;Acc:F1SMI2]	TRIM32	0	TRIM32	tripartite motif containing 32	2.7985e-05	only global	ND	ND	ND	ND	ND	ND	ND	ND	ND	ND	ND	ND	ND	ND	ND	ND	ND	ND	ND	ND	ND	ND	ND	ND	ND	ND	ND	ND	ND	ND
37521	ITGB3	12	16717965	ENSSSCG00000017306	Sus scrofa integrin, beta 3 (platelet glycoprotein IIIa, antigen CD61) (ITGB3), mRNA. [Source:RefSeq mRNA;Acc:NM_214002]	CD61	0	ITGB3	integrin, beta 3 (platelet glycoprotein IIIa, antigen CD61)	2.80968e-05	global and pairwise	1.19174	0.451055	0	0.921661	0.510413	0	1.0435	0.970102	0	0.784498	0.03767	0	0.773372	0.00678654	0	0.875608	0.683664	0	0.658277	1.48504e-05	1	1.1322	0.862687	0	0.851178	0.152758	0	0.751794	0.270601	0
3252	FAM129A	9	138455593	ENSSSCG00000015567	family with sequence similarity 129, member A [Source:HGNC Symbol;Acc:HGNC:16784]	FAM129A	FAM129A	LOC100516994	protein Niban-like	2.8212e-05	global and pairwise	1.19146	0.306512	0	0.972372	0.900935	0	1.03083	0.987728	0	0.77579	0.0361283	0	0.816117	0.0406092	0	0.865185	0.685676	0	0.651124	4.22138e-06	1	1.06012	0.948584	0	0.797832	0.0169034	0	0.752584	0.197635	0
32155	ADNP	17	58791924	ENSSSCG00000007473	Sus scrofa activity-dependent neuroprotector homeobox (ADNP), mRNA. [Source:RefSeq mRNA;Acc:NM_001123071]	ADNP	0	ADNP	activity-dependent neuroprotector homeobox	2.82465e-05	global and pairwise	0.811125	0.000766708	1	0.830835	0.00229936	0	0.788061	0.0164118	0	0.823424	0.000421216	1	1.0243	0.651214	0	0.971566	0.964373	0	1.01516	0.871699	0	0.948518	0.847928	0	0.991081	0.796746	0	1.04487	0.847387	0
23099	NANOS1	14	140494393	ENSSSCG00000010678	nanos homolog 1 (Drosophila) [Source:HGNC Symbol;Acc:HGNC:23044]	NANOS1	NANOS1	NANOS1	nanos homolog 1 (Drosophila)	2.82465e-05	global and pairwise	1.61264	0.00264339	0	1.21976	0.211733	0	1.45133	0.229172	0	0.971696	0.957617	0	0.756376	0.0395417	0	0.899975	0.851187	0	0.602551	1.85938e-05	1	1.18985	0.845125	0	0.79663	0.0443512	0	0.66952	0.128982	0
41023	NNMT	9	46656602	ENSSSCG00000015054	Nicotinamide N-methyltransferase [Source:UniProtKB/Swiss-Prot;Acc:Q06AV1]	NNMT	0	NNMT	nicotinamide N-methyltransferase	2.83648e-05	global and pairwise	0.852063	0.418116	0	0.979405	0.921357	0	0.88505	0.7689	0	1.38661	0.0196123	0	1.14945	0.293133	0	1.03871	0.976954	0	1.62736	1.41881e-05	1	0.903661	0.873189	0	1.41577	0.00156127	0	1.5667	0.0360571	0
24318	MEF2C	2	98790626	ENSSSCG00000014149	Sus scrofa myocyte enhancer factor 2C (MEF2C), mRNA. [Source:RefSeq mRNA;Acc:NM_001044540]	MEF2C	0	LOC100625305	myocyte-specific enhancer factor 2C-like	2.83648e-05	global and pairwise	1.0766	0.703673	0	0.907893	0.510413	0	0.86154	0.585358	0	0.732092	0.000969605	1	0.843297	0.0804332	0	0.800242	0.405022	0	0.680004	5.94941e-06	1	0.948945	0.917143	0	0.806364	0.00943672	0	0.849749	0.441817	0
17851	THY1	9	51639473	ENSSSCG00000015122	Sus scrofa Thy-1 cell surface antigen (THY1), mRNA. [Source:RefSeq mRNA;Acc:NM_001146129]	CD90	0	THY1	Thy-1 cell surface antigen	2.87183e-05	global and pairwise	0.847668	0.619391	0	0.704568	0.0437932	0	0.787217	0.365523	0	0.528464	0.00014443	1	0.831184	0.118207	0	0.928685	0.781613	0	0.623433	0.000251627	1	1.1173	0.96643	0	0.750054	0.060454	0	0.671306	0.358812	0
36616	BCAT1	5	52629660	ENSSSCG00000029163	branched chain amino-acid transaminase 1, cytosolic [Source:HGNC Symbol;Acc:HGNC:976]	BCAT1	BCAT1	0	0	2.93437e-05	global and pairwise	0.932203	0.835097	0	0.782466	0.162531	0	0.975241	0.853924	0	0.569007	0.000331597	1	0.839373	0.181645	0	1.04617	0.989959	0	0.61039	0.000146561	1	1.24637	0.813056	0	0.727197	0.0242378	0	0.583453	0.0756276	0
27245	TEX2	12	14824183	ENSSSCG00000017278	testis expressed 2 [Source:HGNC Symbol;Acc:HGNC:30884]	TEX2	TEX2	TEX2	testis expressed 2	2.94753e-05	global and pairwise	1.22348	0.0764762	0	1.16566	0.0833056	0	1.24537	0.239846	0	1.60589	8.32983e-06	1	0.952747	0.817218	0	1.0179	0.99385	0	1.31256	0.00337534	0	1.06838	0.93394	0	1.37766	0.000803251	1	1.28948	0.224548	0
22782	PPP2CB	15	61697493	ENSSSCG00000015842	Serine/threonine-protein phosphatase {ECO:0000256|RuleBase:RU004273} [Source:UniProtKB/TrEMBL;Acc:F1RX68]	PPP2CB	0	PPP2CB	protein phosphatase 2, catalytic subunit, beta isozyme	2.9894e-05	global and pairwise	0.908803	0.310152	0	0.883771	0.109393	0	0.673228	7.7482e-05	1	0.888711	0.0882171	0	0.972456	0.748871	0	0.740785	0.00796467	0	0.977891	0.823331	0	0.761767	0.100653	0	1.00559	0.945514	0	1.32007	0.00454983	0
4070	BACH1	13	203126818	ENSSSCG00000012029	BTB and CNC homology 1, basic leucine zipper transcription factor 1 [Source:HGNC Symbol;Acc:HGNC:935]	BACH1	BACH1	BACH1	BTB and CNC homology 1, basic leucine zipper transcription factor 1	3.01667e-05	global and pairwise	1.46752	0.011774	0	0.946383	0.979355	0	0.944509	0.964166	0	1.28674	0.10078	0	0.644887	6.65152e-05	1	0.64361	0.100889	0	0.876814	0.202178	0	0.99802	0.980489	0	1.35964	0.0178402	0	1.36234	0.257278	0
27425	ADCK5	4	485906	ENSSSCG00000005907	aarF domain containing kinase 5 [Source:HGNC Symbol;Acc:HGNC:21738]	ADCK5	ADCK5	ADCK5	aarF domain containing kinase 5	3.02183e-05	global and pairwise	1.00636	0.987022	0	0.783013	0.145649	0	0.869598	0.768363	0	1.33399	0.0412997	0	0.778067	0.0643809	0	0.864105	0.827159	0	1.32557	0.0258706	0	1.11058	0.881509	0	1.70367	2.66078e-06	1	1.53403	0.0652756	0
13953	PALLD	14	21987580	ENSSSCG00000029331	palladin, cytoskeletal associated protein [Source:HGNC Symbol;Acc:HGNC:17068]	PALLD	PALLD	PALLD	palladin, cytoskeletal associated protein	3.05573e-05	global and pairwise	1.2336	0.301673	0	1.08392	0.497815	0	1.33384	0.604537	0	2.27114	0.000101656	1	0.878664	0.568017	0	1.08126	0.992436	0	1.84107	0.000942727	1	1.23057	0.93394	0	2.09531	3.98877e-05	1	1.70271	0.104438	0
39978	DCHS1	9	3791993	ENSSSCG00000029189	dachsous cadherin-related 1 [Source:HGNC Symbol;Acc:HGNC:13681]	DCHS1	DCHS1	DCHS1	dachsous 1 (Drosophila)	3.09652e-05	global and pairwise	1.04869	0.979792	0	0.865252	0.107151	0	0.909581	0.389254	0	0.709705	0.00192361	0	0.825075	0.0155341	0	0.867346	0.471568	0	0.676751	2.53834e-05	1	1.05123	0.991604	0	0.820229	0.0982906	0	0.780255	0.554078	0
28593	RAB3A	2	59148689	ENSSSCG00000013897	Sus scrofa RAB3A, member RAS oncogene family (RAB3A), mRNA. [Source:RefSeq mRNA;Acc:NM_001123179]	RAB3A	0	RAB3A	RAB3A, member RAS oncogene family	3.11327e-05	global and pairwise	0.845148	0.351195	0	0.986161	0.939227	0	0.834947	0.627631	0	0.653632	0.000337713	1	1.16685	0.216986	0	0.98793	0.997972	0	0.773393	0.0219851	0	0.846663	0.79321	0	0.662804	4.48957e-05	1	0.782843	0.27757	0
24964	CCDC141	15	93937140	ENSSSCG00000016002	coiled-coil domain containing 141 [Source:HGNC Symbol;Acc:HGNC:26821]	CCDC141	CCDC141	0	0	3.17016e-05	global and pairwise	1.22151	0.192774	0	1.35805	0.0107925	0	1.56168	0.026039	0	0.958021	0.782165	0	1.11178	0.401729	0	1.27848	0.437671	0	0.784291	0.0180703	0	1.14994	0.79321	0	0.705438	0.000169129	1	0.613454	0.0051183	0
28492	IBA57	2	53801030	ENSSSCG00000013988	Sus scrofa IBA57, iron-sulfur cluster assembly homolog (S. cerevisiae) (IBA57), mRNA. [Source:RefSeq mRNA;Acc:NM_001244830]	IBA57	0	IBA57	IBA57, iron-sulfur cluster assembly homolog (S. cerevisiae)	3.17016e-05	global and pairwise	1.33557	0.0124592	0	1.12868	0.380392	0	1.27675	0.270278	0	1.50365	1.82624e-05	1	0.845092	0.0927268	0	0.955962	0.954721	0	1.12585	0.243848	0	1.13119	0.79321	0	1.33222	0.000522473	1	1.17771	0.452817	0
20779	RASGEF1B	8	145838989	ENSSSCG00000029507	ras-GEF domain-containing family member 1B [Source:RefSeq peptide;Acc:NP_001182296]	RASGEF1B	0	RASGEF1B	RasGEF domain family, member 1B	3.17016e-05	global and pairwise	1.06945	0.790188	0	0.806719	0.538899	0	1.03663	0.948628	0	1.65874	0.0181903	0	0.754331	0.0602189	0	0.969309	0.841766	0	1.55102	0.0192419	0	1.28499	0.894912	0	2.05616	5.80742e-06	1	1.60013	0.0780951	0
14176	NDUFA4	9	88556904	ENSSSCG00000024313	Sus scrofa NADH dehydrogenase (ubiquinone) 1 alpha subcomplex, 4, 9kDa (NDUFA4), mRNA. [Source:RefSeq mRNA;Acc:NM_001097468]	NDUFA4	0	NDUFA4	NADH dehydrogenase (ubiquinone) 1 alpha subcomplex, 4, 9kDa	3.23782e-05	global and pairwise	1.15868	0.213705	0	0.953136	0.933588	0	1.0972	0.644858	0	1.48015	0.000431927	1	0.822608	0.0745034	0	0.946942	0.955876	0	1.27745	0.0375194	0	1.15115	0.79321	0	1.55293	1.87005e-05	1	1.34903	0.221417	0
14875	CD48	4	97736528	ENSSSCG00000006379	Sus scrofa CD48 molecule (CD48), mRNA. [Source:RefSeq mRNA;Acc:NM_001243714]	CD48	0	CD48	CD48 molecule	3.26502e-05	global and pairwise	0.88048	0.658795	0	0.694716	0.0318322	0	0.903619	0.840238	0	0.558687	0.000104144	1	0.78902	0.112981	0	1.02628	0.99481	0	0.634525	0.000678459	1	1.3007	0.681778	0	0.804194	0.120721	0	0.618276	0.0723404	0
13273	BTAF1	14	113154029	ENSSSCG00000010467	Uncharacterized protein {ECO:0000313|Ensembl:ENSSSCP00000011156} [Source:UniProtKB/TrEMBL;Acc:F1SCA0]	0	0	BTAF1	BTAF1 RNA polymerase II, B-TFIID transcription factor-associated, 170kDa	3.27041e-05	global and pairwise	0.928517	0.597815	0	0.938306	0.801296	0	0.846852	0.400541	0	1.11804	0.0658998	0	1.01054	0.656833	0	0.912048	0.827159	0	1.20412	0.000207984	1	0.902533	0.698883	0	1.19156	0.00168257	0	1.32023	0.00740716	0
15469	MRPS27	16	52489545	ENSSSCG00000023818	mitochondrial ribosomal protein S27 [Source:HGNC Symbol;Acc:HGNC:14512]	MRPS27	MRPS27	MRPS27	mitochondrial ribosomal protein S27	3.27041e-05	global and pairwise	1.15869	0.388458	0	1.1741	0.268975	0	1.24949	0.596521	0	0.770265	0.154583	0	1.0133	0.948101	0	1.07837	0.99481	0	0.664773	0.000221854	1	1.06421	0.996618	0	0.656047	8.66674e-05	1	0.616461	0.0574062	0
25173	C19orf42	2	60556952	ENSSSCG00000013863	Sus scrofa chromosome 19 open reading frame 42 ortholog (C2H19orf42), mRNA. [Source:RefSeq mRNA;Acc:NM_001244720]	C2H19orf42	0	C2H19orf42	chromosome 19 open reading frame 42 ortholog	3.29468e-05	global and pairwise	1.70594	0.00477295	0	1.10271	0.739872	0	0.993857	0.9937	0	1.71395	0.000916319	1	0.646395	0.00589678	0	0.582585	0.131277	0	1.00469	0.987344	0	0.901283	0.905111	0	1.5543	0.00168618	0	1.72454	0.0528706	0
27048	EIF4EBP2	14	79266802	ENSSSCG00000010268	eukaryotic translation initiation factor 4E binding protein 2 [Source:HGNC Symbol;Acc:HGNC:3289]	EIF4EBP2	EIF4EBP2	EIF4EBP2	eukaryotic translation initiation factor 4E binding protein 2	3.29665e-05	global and pairwise	1.04908	0.543374	0	1.06508	0.32069	0	0.986861	0.963989	0	1.19518	7.34596e-05	1	1.01525	0.835619	0	0.940691	0.755218	0	1.13926	0.00156703	0	0.926561	0.700974	0	1.12215	0.00302371	0	1.21109	0.00884064	0
25137	DST	7	33577144	ENSSSCG00000001499	dystonin [Source:HGNC Symbol;Acc:HGNC:1090]	DST	DST	DST	dystonin	3.29665e-05	global and pairwise	0.948269	0.732507	0	1.06737	0.582066	0	1.10861	0.649826	0	1.27504	0.000918059	1	1.1256	0.123722	0	1.16908	0.476605	0	1.3446	7.4673e-06	1	1.03863	0.923511	0	1.19456	0.00552168	0	1.15013	0.373345	0
37968	TINF2	7	80331678	ENSSSCG00000001994	TERF1 (TRF1)-interacting nuclear factor 2 [Source:HGNC Symbol;Acc:HGNC:11824]	TINF2	TINF2	TINF2	TERF1 (TRF1)-interacting nuclear factor 2	3.29665e-05	global and pairwise	0.986457	0.909558	0	0.992904	0.939227	0	1.0383	0.87808	0	1.19573	0.00168365	0	1.00654	0.925517	0	1.05255	0.860269	0	1.21214	8.24976e-05	1	1.04572	0.879218	0	1.20427	7.39299e-05	1	1.15162	0.172451	0
16955	MARCH5	14	113435480	ENSSSCG00000010469	membrane-associated ring finger (C3HC4) 5 [Source:HGNC Symbol;Acc:HGNC:26025]	MARCH5	MARCH5	MARCH5	membrane-associated ring finger (C3HC4) 5	3.29665e-05	global and pairwise	1.04801	0.539856	0	1.1227	0.0264095	0	1.10209	0.356043	0	1.2281	3.79504e-05	1	1.07127	0.142477	0	1.05161	0.816248	0	1.17185	0.000396948	1	0.981645	0.950132	0	1.09389	0.0647431	0	1.11434	0.325463	0
27640	CPSF6	5	36154412	ENSSSCG00000000490	cleavage and polyadenylation specificity factor subunit 6 [Source:RefSeq peptide;Acc:NP_001182260]	CPSF6	0	CPSF6	cleavage and polyadenylation specific factor 6, 68kDa	3.36551e-05	global and pairwise	1.04947	0.751591	0	1.02993	0.8317	0	0.997222	0.993588	0	1.29675	0.000170378	1	0.981377	0.858849	0	0.950212	0.912576	0	1.23562	0.000897375	1	0.968244	0.933548	0	1.25907	0.000104359	1	1.30036	0.0250763	0
8275	CHRNB1	12	54993091	ENSSSCG00000030263	cholinergic receptor, nicotinic, beta 1 (muscle) [Source:HGNC Symbol;Acc:HGNC:1961]	CHRNB1	CHRNB1	CHRNB1	cholinergic receptor, nicotinic, beta 1 (muscle)	3.37965e-05	global and pairwise	0.955746	0.590216	0	1.01382	0.912172	0	0.913418	0.69182	0	0.777252	0.000776786	1	1.06077	0.470538	0	0.955711	0.986407	0	0.813241	0.00336863	0	0.900963	0.827779	0	0.766654	5.60282e-05	1	0.850928	0.224671	0
40360	RIPK2	4	51491236	ENSSSCG00000024096	Uncharacterized protein {ECO:0000313|Ensembl:ENSSSCP00000022084} [Source:UniProtKB/TrEMBL;Acc:I3LDF3]	RIPK2	0	0	0	3.38248e-05	global and pairwise	1.32456	0.0439025	0	0.913866	0.682987	0	1.0141	0.982223	0	1.23398	0.108003	0	0.689941	2.91658e-05	1	0.765613	0.2142	0	0.931615	0.477117	0	1.10968	0.909231	0	1.35028	0.00148282	0	1.21682	0.301362	0
19851	SEC24D	8	112778272	ENSSSCG00000030024	SEC24 family member D [Source:HGNC Symbol;Acc:HGNC:10706]	SEC24D	SEC24D	LOC100739491	protein transport protein Sec24D-like	3.45876e-05	global and pairwise	0.827225	0.173229	0	0.789979	0.0275631	0	0.754443	0.0901908	0	0.660976	1.87882e-05	1	0.954975	0.610537	0	0.912017	0.720233	0	0.799028	0.00584773	0	0.955017	0.873189	0	0.836701	0.0365951	0	0.876111	0.6932	0
14711	UNC50	3	58217647	ENSSSCG00000025010	unc-50 homolog (C. elegans) [Source:HGNC Symbol;Acc:HGNC:16046]	UNC50	UNC50	UNC50	unc-50 homolog (C. elegans)	3.48656e-05	global and pairwise	1.18423	0.0493015	0	0.979721	0.88768	0	1.16531	0.34931	0	0.910813	0.223703	0	0.827309	0.00354501	0	0.984028	0.986407	0	0.769121	1.48504e-05	1	1.18943	0.47981	0	0.929666	0.265634	0	0.781605	0.0311305	0
29941	NR3C1	2	151153528	ENSSSCG00000014401	Sus scrofa nuclear receptor subfamily 3, group C, member 1 (glucocorticoid receptor) (NR3C1), mRNA. [Source:RefSeq mRNA;Acc:NM_001008481]	NR3C1	0	NR3C1	nuclear receptor subfamily 3, group C, member 1 (glucocorticoid receptor)	3.48656e-05	global and pairwise	1.02625	0.925395	0	1.15477	0.284415	0	1.10439	0.782775	0	1.4694	8.15998e-05	1	1.12524	0.282288	0	1.07614	0.911962	0	1.43182	5.4261e-05	1	0.956369	0.934501	0	1.27245	0.0052101	0	1.3305	0.108175	0
14990	BMP8A	6	88401828	ENSSSCG00000027920	Uncharacterized protein {ECO:0000313|Ensembl:ENSSSCP00000003963} [Source:UniProtKB/TrEMBL;Acc:F1SV08]	0	0	BMP8B	bone morphogenetic protein 8b	3.53782e-05	global and pairwise	0.85474	0.516453	0	0.730435	0.00202207	0	0.911257	0.766086	0	0.911247	0.894622	0	0.854571	0.00812534	0	1.06612	0.99385	0	1.06611	0.337426	0	1.24755	0.507729	0	1.24754	8.83567e-05	1	0.999989	0.77536	0
42955	OXCT1	16	27702641	ENSSSCG00000016863	Sus scrofa 3-oxoacid CoA transferase 1 (OXCT1), mRNA. [Source:RefSeq mRNA;Acc:NM_213938]	OXCT1	0	OXCT1	3-oxoacid CoA transferase 1	3.53782e-05	global and pairwise	1.63891	0.00129171	0	1.00255	0.548736	0	1.13897	0.995976	0	1.14637	0.0794315	0	0.611721	6.65152e-05	1	0.694958	0.0333036	0	0.69947	0.0368057	0	1.13607	0.832885	0	1.14345	0.175273	0	1.00649	0.270601	0
11840	YPEL1	14	53656476	ENSSSCG00000030379	yippee-like 1 (Drosophila) [Source:HGNC Symbol;Acc:HGNC:12845]	YPEL1	YPEL1	YPEL2	yippee-like 2 (Drosophila)	3.62742e-05	global and pairwise	1.25778	0.000654769	1	1.21734	0.00214599	0	0.964166	0.885052	0	1.13282	0.0511229	0	0.967848	0.683565	0	0.766562	0.0182139	0	0.90065	0.0755731	0	0.792027	0.133123	0	0.930569	0.209736	0	1.17492	0.148123	0
4124	DNMT3A	3	120657639	ENSSSCG00000029413	DNA (cytosine-5-)-methyltransferase 3 alpha [Source:HGNC Symbol;Acc:HGNC:2978]	DNMT3A	DNMT3A	DNMT3A	DNA (cytosine-5-)-methyltransferase 3 alpha	3.62742e-05	global and pairwise	0.899298	0.465229	0	0.815506	0.0346546	0	0.758361	0.0959152	0	0.709136	3.12849e-05	1	0.906825	0.269538	0	0.843281	0.490034	0	0.788544	0.0012372	0	0.929927	0.862584	0	0.869566	0.0574527	0	0.935091	0.774967	0
30823	FAM174B	7	92247866	ENSSSCG00000002265	family with sequence similarity 174, member B [Source:HGNC Symbol;Acc:HGNC:34339]	FAM174B	FAM174B	FAM174B	family with sequence similarity 174, member B	3.62892e-05	global and pairwise	1.34742	0.000318129	1	1.25659	0.00461159	0	1.47889	0.00180079	0	1.1461	0.0915034	0	0.932593	0.42355	0	1.09757	0.78136	0	0.85059	0.022201	0	1.17691	0.543701	0	0.91207	0.194967	0	0.774973	0.0480501	0
19950		8	73874190	ENSSSCG00000023426	Uncharacterized protein {ECO:0000313|Ensembl:ENSSSCP00000019332} [Source:UniProtKB/TrEMBL;Acc:I3L5N3]	0	0	LOC102166306	alpha-fetoprotein-like	3.6342e-05	global and pairwise	0.934687	0.687385	0	1.35451	0.313721	0	1.48696	0.395561	0	0.809239	0.132229	0	1.44916	0.00906953	0	1.59086	0.186346	0	0.865786	0.375375	0	1.09778	0.895506	0	0.59744	9.94746e-05	1	0.544225	0.0164518	0
34439	RRP36	7	43542754	ENSSSCG00000001656	Sus scrofa chromosome 6 open reading frame 153 ortholog (C7H6orf153), mRNA. [Source:RefSeq mRNA;Acc:NM_001123090]	C7H6ORF153	0	C7H6orf153	chromosome 6 open reading frame 153 ortholog	3.6342e-05	global and pairwise	1.41598	0.000412093	1	1.0849	0.554909	0	1.18488	0.39412	0	1.15085	0.154091	0	0.766187	0.00078338	1	0.836794	0.548162	0	0.812757	0.00873028	0	1.09215	0.810896	0	1.06078	0.521502	0	0.971275	0.891393	0
11908	ERBB2	12	23049122	ENSSSCG00000017497	erb-b2 receptor tyrosine kinase 2 [Source:HGNC Symbol;Acc:HGNC:3430]	ERBB2	ERBB2	ERBB2	v-erb-b2 avian erythroblastic leukemia viral oncogene homolog 2	3.65639e-05	global and pairwise	0.729947	0.00666473	0	0.99372	0.879286	0	0.975948	0.985327	0	0.77929	0.0176093	0	1.36136	0.000289315	1	1.33701	0.127645	0	1.0676	0.562032	0	0.982116	0.975597	0	0.784215	0.00533215	0	0.798495	0.163179	0
12553	DIS3	11	49592754	ENSSSCG00000009460	DIS3 exosome endoribonuclease and 3'-5' exoribonuclease [Source:HGNC Symbol;Acc:HGNC:20604]	DIS3	DIS3	DIS3	DIS3 mitotic control homolog (S. cerevisiae)	3.69116e-05	global and pairwise	0.848508	0.162624	0	0.964169	0.849905	0	1.25946	0.179105	0	0.818459	0.0250392	0	1.13631	0.0752183	0	1.48433	0.00700864	0	0.964586	0.677104	0	1.30627	0.241877	0	0.848875	0.0121506	0	0.649848	0.000500722	1
23360	CRIM1	3	110472826	ENSSSCG00000008504	cysteine rich transmembrane BMP regulator 1 (chordin-like) [Source:HGNC Symbol;Acc:HGNC:2359]	CRIM1	CRIM1	CRIM1	cysteine rich transmembrane BMP regulator 1 (chordin-like)	3.75595e-05	global and pairwise	0.804832	0.402984	0	0.635985	0.0167531	0	0.747208	0.403539	0	1.18235	0.595486	0	0.790208	0.149115	0	0.928402	0.925366	0	1.46906	0.0135467	0	1.17488	0.88794	0	1.85908	1.87005e-05	1	1.58235	0.11026	0
6092	RTTN	1	169192358	ENSSSCG00000026815	Uncharacterized protein {ECO:0000313|Ensembl:ENSSSCP00000025861} [Source:UniProtKB/TrEMBL;Acc:I3LP36]	0	0	LOC100623296	rotatin-like	3.75595e-05	global and pairwise	0.789094	0.0244658	0	0.846948	0.161008	0	0.816859	0.34931	0	1.07179	0.672471	0	1.07332	0.288348	0	1.03519	0.925118	0	1.35825	3.39527e-05	1	0.964473	0.939508	0	1.26547	0.00375178	0	1.31208	0.104438	0
22969	EHD1	2	6452779	ENSSSCG00000013017	EH-domain containing 1 [Source:HGNC Symbol;Acc:HGNC:3242]	EHD1	EHD1	EHD1	EH-domain containing 1	3.77541e-05	global and pairwise	0.88176	0.265573	0	0.808799	0.01219	0	0.838733	0.339613	0	0.710987	6.67843e-06	1	0.917255	0.313795	0	0.951204	0.926867	0	0.806327	0.00212827	0	1.03701	0.931777	0	0.879065	0.0637197	0	0.847692	0.283761	0
25903	CKAP4	5	14107268	ENSSSCG00000000171	cytoskeleton-associated protein 4 [Source:HGNC Symbol;Acc:HGNC:16991]	CKAP4	CKAP4	0	0	3.77541e-05	global and pairwise	1.10257	0.399347	0	0.78662	0.313141	0	0.945492	0.626119	0	0.719836	0.177978	0	0.713441	0.000164894	1	0.857532	0.179456	0	0.652869	9.13297e-05	1	1.20197	0.998631	0	0.9151	0.841342	0	0.761335	0.949145	0
7223	HOMER2	7	57584372	ENSSSCG00000001804	homer homolog 2 (Drosophila) [Source:HGNC Symbol;Acc:HGNC:17513]	HOMER2	HOMER2	HOMER2	homer homolog 2 (Drosophila)	3.79657e-05	global and pairwise	0.8997	0.617497	0	0.727035	0.010242	0	0.848649	0.630184	0	1.12987	0.362141	0	0.808086	0.0636398	0	0.943257	0.948547	0	1.25583	0.0344881	0	1.16727	0.778113	0	1.55408	4.13668e-06	1	1.33138	0.180874	0
2494	SCCPDH	10	17524016	ENSSSCG00000010866	Sus scrofa saccharopine dehydrogenase (putative) (SCCPDH), mRNA. [Source:RefSeq mRNA;Acc:NM_001244389]	SCCPDH	0	SCCPDH	saccharopine dehydrogenase (putative)	3.79657e-05	global and pairwise	1.09551	0.250957	0	1.3023	6.71554e-05	1	1.1517	0.226137	0	1.14242	0.0436843	0	1.18876	0.00209752	0	1.05129	0.872959	0	1.04282	0.58715	0	0.884363	0.681778	0	0.877233	0.0284926	0	0.991937	0.949145	0
29814	SPP1	8	140308089	ENSSSCG00000009216	Sus scrofa secreted phosphoprotein 1 (SPP1), mRNA. [Source:RefSeq mRNA;Acc:NM_214023]	SPP1	0	SPP1	secreted phosphoprotein 1	3.79657e-05	global and pairwise	0.856957	0.943774	0	0.406276	0.0788687	0	1.40212	0.91746	0	0.263882	0.00254733	0	0.474092	0.0288211	0	1.63616	0.920763	0	0.307929	0.000373087	1	3.45115	0.408811	0	0.649514	0.251905	0	0.188202	0.0232073	0
29788	ABLIM3	2	157186329	ENSSSCG00000014430	actin binding LIM protein family, member 3 [Source:HGNC Symbol;Acc:HGNC:29132]	ABLIM3	ABLIM3	0	0	3.82067e-05	global and pairwise	1.1233	0.395435	0	0.896879	0.38205	0	0.977815	0.964166	0	0.817887	0.047533	0	0.798429	0.00172985	0	0.870481	0.637971	0	0.728108	1.55813e-05	1	1.09024	0.824649	0	0.911926	0.317713	0	0.836444	0.318242	0
23383	JPH3	6	1765679	ENSSSCG00000002653	junctophilin 3 [Source:HGNC Symbol;Acc:HGNC:14203]	JPH3	JPH3	JPH3	junctophilin 3	3.84723e-05	global and pairwise	1.30144	0.0368801	0	1.07891	0.573356	0	1.06707	0.793203	0	1.41861	0.000423278	1	0.829014	0.0723204	0	0.819917	0.627918	0	1.09003	0.389108	0	0.989028	0.993237	0	1.31485	0.00156768	0	1.32944	0.146129	0
1695	MITF	13	56310877	ENSSSCG00000011512	microphthalmia-associated transcription factor [Source:RefSeq peptide;Acc:NP_001033090]	MITF	0	LOC100736857	microphthalmia-associated transcription factor-like	3.86025e-05	global and pairwise	1.07585	0.801343	0	0.929917	0.717124	0	0.969902	0.966768	0	1.39336	0.0031371	0	0.864355	0.242608	0	0.901521	0.888287	0	1.29512	0.00822529	0	1.043	0.937641	0	1.49837	1.27537e-05	1	1.43659	0.0580302	0
4291	VCAN	2	93894402	ENSSSCG00000014136	Sus scrofa versican (VCAN), mRNA. [Source:RefSeq mRNA;Acc:NM_001206429]	VCAN	0	VCAN	versican	4.01034e-05	only global	ND	ND	ND	ND	ND	ND	ND	ND	ND	ND	ND	ND	ND	ND	ND	ND	ND	ND	ND	ND	ND	ND	ND	ND	ND	ND	ND	ND	ND	ND
33469	PAAF1	9	9123909	ENSSSCG00000014831	proteasomal ATPase-associated factor 1 [Source:HGNC Symbol;Acc:HGNC:25687]	PAAF1	PAAF1	PAAF1	proteasomal ATPase-associated factor 1	4.01092e-05	global and pairwise	0.87017	0.127667	0	0.94169	0.514828	0	0.802191	0.146428	0	1.12125	0.257153	0	1.08219	0.30839	0	0.921878	0.873188	0	1.28854	7.13905e-05	1	0.851863	0.611871	0	1.19068	0.00554832	0	1.39774	0.00609675	0
19583	HSPD1	15	112534218	ENSSSCG00000016077	Sus scrofa heat shock 60kDa protein 1 (chaperonin) (HSPD1), mRNA. [Source:RefSeq mRNA;Acc:NM_001254716]	HSPD1	0	HSPD1	heat shock 60kDa protein 1 (chaperonin)	4.02647e-05	global and pairwise	1.05728	0.571444	0	1.03497	0.725335	0	0.977139	0.927648	0	1.22631	0.000151008	1	0.978901	0.783388	0	0.924201	0.720788	0	1.15987	0.00299664	0	0.944121	0.830274	0	1.18487	0.000253908	1	1.255	0.00960665	0
28251	EXOC8	14	63866052	ENSSSCG00000010174	0	0	0	0	0	4.03657e-05	global and pairwise	0.877436	0.634063	0	1.10991	0.102116	0	0.874788	0.991432	0	0.907881	0.62076	0	1.26495	3.89455e-05	1	0.996982	0.85422	0	1.0347	0.862835	0	0.788159	0.52649	0	0.817975	0.000373755	1	1.03783	0.82413	0
14386	HOXD1	15	91457239	ENSSSCG00000015986	homeobox D1 [Source:HGNC Symbol;Acc:HGNC:5132]	HOXD1	HOXD1	HOXD1	homeobox D1	4.04194e-05	global and pairwise	2.04033	8.28592e-05	1	1.47661	0.0273746	0	1.123	0.842066	0	1.28304	0.121573	0	0.723714	0.0395026	0	0.550401	0.0642608	0	0.628839	0.00231643	0	0.760523	0.631684	0	0.868906	0.443063	0	1.14251	0.693383	0
24884		6	5788446	ENSSSCG00000026558	Uncharacterized protein {ECO:0000313|Ensembl:ENSSSCP00000026789} [Source:UniProtKB/TrEMBL;Acc:I3LRQ0]	0	0	0	0	4.04194e-05	global and pairwise	1.09051	0.739557	0	0.877996	0.408193	0	0.87315	0.670471	0	1.32565	0.0344014	0	0.805126	0.037754	0	0.800683	0.483213	0	1.21563	0.096754	0	0.994481	0.988422	0	1.50986	2.12062e-05	1	1.51824	0.0279417	0
1821	ADAMTSL3	7	56498904	ENSSSCG00000001793	ADAMTS-like 3 [Source:HGNC Symbol;Acc:HGNC:14633]	ADAMTSL3	ADAMTSL3	0	0	4.0615e-05	global and pairwise	1.08726	0.911029	0	1.01238	0.892889	0	0.932045	0.721255	0	0.685119	0.00411701	0	0.931122	0.584511	0	0.85724	0.685676	0	0.630132	5.32976e-05	1	0.920652	0.854037	0	0.676744	0.000778756	1	0.735071	0.353302	0
12448	UBP1	13	20832254	ENSSSCG00000011235	upstream binding protein 1 (LBP-1a) [Source:HGNC Symbol;Acc:HGNC:12507]	UBP1	UBP1	UBP1	upstream binding protein 1 (LBP-1a)	4.07928e-05	global and pairwise	0.882907	0.155891	0	0.875584	0.084942	0	0.940977	0.796131	0	0.754396	7.98141e-06	1	0.991706	0.937831	0	1.06577	0.848794	0	0.854446	0.00825762	0	1.07469	0.818624	0	0.861593	0.00766992	0	0.801716	0.0438118	0
40173	FAM129A	9	138454675	ENSSSCG00000015567	family with sequence similarity 129, member A [Source:HGNC Symbol;Acc:HGNC:16784]	FAM129A	FAM129A	LOC100516994	protein Niban-like	4.08012e-05	global and pairwise	1.09283	0.707276	0	0.862841	0.416772	0	1.04275	0.957403	0	0.696986	0.00329412	0	0.78955	0.0445675	0	0.954181	0.953016	0	0.637783	1.95751e-05	1	1.20851	0.746022	0	0.80778	0.0426411	0	0.668408	0.0537679	0
25704	DAK	2	9704277	ENSSSCG00000013087	Bifunctional ATP-dependent dihydroxyacetone kinase/FAD-AMP lyase (cyclizing) ATP-dependent dihydroxyacetone kinase FAD-AMP lyase (cyclizing) [Source:UniProtKB/Swiss-Prot;Acc:F1RKQ4]	DAK	0	DAK	dihydroxyacetone kinase 2 homolog (S. cerevisiae)	4.08522e-05	global and pairwise	1.46354	0.000258309	1	1.17496	0.298087	0	1.24408	0.362362	0	1.16642	0.190942	0	0.80282	0.0015381	0	0.850045	0.494569	0	0.796988	0.00236426	0	1.05882	0.884101	0	0.992735	0.94623	0	0.937583	0.841387	0
20729	DYNC1I2	15	87246380	ENSSSCG00000015948	dynein, cytoplasmic 1, intermediate chain 2 [Source:HGNC Symbol;Acc:HGNC:2964]	DYNC1I2	DYNC1I2	DYNC1I2	dynein, cytoplasmic 1, intermediate chain 2	4.14098e-05	global and pairwise	0.885267	0.0582057	0	0.944713	0.445903	0	1.02419	0.91788	0	0.824867	9.92339e-05	1	1.06715	0.235673	0	1.15693	0.224406	0	0.931772	0.167612	0	1.08413	0.71092	0	0.87314	0.00167347	0	0.805382	0.0070914	0
13739	U6	14	143752451	ENSSSCG00000019381	U6 spliceosomal RNA [Source:RFAM;Acc:RF00026]	U6	0	0	0	4.15381e-05	global and pairwise	0.886974	0.544987	0	0.692947	0.025632	0	1.01169	0.816827	0	0.51802	0.000249553	1	0.781249	0.104662	0	1.14061	0.983435	0	0.584031	0.000954338	1	1.45999	0.647828	0	0.747561	0.141902	0	0.512033	0.0744573	0
39047	MLLT11	4	107418991	ENSSSCG00000030278	myeloid/lymphoid or mixed-lineage leukemia (trithorax homolog, Drosophila); translocated to, 11 [Source:HGNC Symbol;Acc:HGNC:16997]	MLLT11	MLLT11	MLLT11	myeloid/lymphoid or mixed-lineage leukemia (trithorax homolog, Drosophila); translocated to, 11	4.16081e-05	global and pairwise	0.923146	0.741167	0	1.08134	0.67743	0	1.20651	0.533531	0	0.734171	0.00612882	0	1.17137	0.178255	0	1.30695	0.383141	0	0.795293	0.0284038	0	1.11575	0.843237	0	0.678945	3.37716e-05	1	0.608509	0.00497211	0
18936	HSPA2	7	94990026	ENSSSCG00000002274	heat shock 70kDa protein 2 [Source:HGNC Symbol;Acc:HGNC:5235]	HSPA2	HSPA2	HSPA2	heat shock 70kDa protein 2	4.21782e-05	global and pairwise	1.22016	0.163674	0	1.36039	0.024291	0	1.64004	0.0916683	0	1.75708	4.3264e-05	1	1.11493	0.578419	0	1.34412	0.745138	0	1.44004	0.005283	0	1.20556	0.887398	0	1.2916	0.0397146	0	1.07136	0.674744	0
13262	LMTK2	3	5409944	ENSSSCG00000007599	lemur tyrosine kinase 2 [Source:HGNC Symbol;Acc:HGNC:17880]	LMTK2	LMTK2	LMTK2	lemur tyrosine kinase 2	4.2408e-05	global and pairwise	1.23535	0.163914	0	1.26849	0.0564543	0	1.49275	0.0697618	0	1.59559	5.55251e-05	1	1.02683	0.819016	0	1.20836	0.678556	0	1.29161	0.0187751	0	1.17679	0.79321	0	1.25786	0.0384647	0	1.0689	0.857423	0
40579	CD14	2	148292186	ENSSSCG00000014369	Sus scrofa CD14 molecule (CD14), mRNA. [Source:RefSeq mRNA;Acc:NM_001097445]	CD14	0	CD14	CD14 molecule	4.26874e-05	global and pairwise	1.1261	0.573313	0	0.916009	0.593567	0	1.28696	0.637756	0	0.730662	0.03767	0	0.813434	0.0249919	0	1.14284	0.969522	0	0.648842	3.68658e-05	1	1.40496	0.507729	0	0.797659	0.0945327	0	0.567744	0.0194891	0
1671	TUBA4A	15	134325131	ENSSSCG00000016215	tubulin, alpha 4a [Source:HGNC Symbol;Acc:HGNC:12407]	TUBA4A	TUBA4A	TUBA4A	tubulin, alpha 4a	4.30203e-05	global and pairwise	1.04309	0.927616	0	1.61283	0.00182261	0	1.09472	0.738373	0	1.26903	0.188671	0	1.5462	8.89339e-05	1	1.0495	0.871277	0	1.2166	0.151627	0	0.678758	0.507729	0	0.786833	0.0337265	0	1.15922	0.889181	0
9060	DUROC-SLA-11	7	26679062	ENSSSCG00000001341	Uncharacterized protein {ECO:0000313|Ensembl:ENSSSCP00000001415} [Source:UniProtKB/TrEMBL;Acc:F1RUD0]	SLA-11	0	0	0	4.32661e-05	global and pairwise	1.36132	0.286573	0	1.4638	0.0623394	0	1.62815	0.180781	0	1.89646	0.000169458	1	1.07528	0.58952	0	1.19601	0.803947	0	1.3931	0.00692843	0	1.11228	0.917143	0	1.29557	0.0460819	0	1.16479	0.620769	0
25784	BTC	8	74828260	ENSSSCG00000008965	betacellulin [Source:HGNC Symbol;Acc:HGNC:1121]	BTC	BTC	0	0	4.35572e-05	global and pairwise	0.896057	0.480988	0	1.32805	0.354542	0	0.849935	0.791019	0	0.766786	0.0671723	0	1.48211	0.00137404	0	0.948528	0.976908	0	0.855734	0.389108	0	0.639987	0.507729	0	0.577377	1.48722e-05	1	0.90217	0.629812	0
32246	ECHS1	14	153784435	ENSSSCG00000010790	Sus scrofa enoyl CoA hydratase, short chain, 1, mitochondrial (ECHS1), mRNA. [Source:RefSeq mRNA;Acc:NM_001190175]	ECHS1	0	ECHS1	enoyl CoA hydratase, short chain, 1, mitochondrial	4.40044e-05	global and pairwise	0.83871	0.137632	0	0.826944	0.0670765	0	0.85943	0.522094	0	1.12021	0.258527	0	0.985971	0.922827	0	1.0247	0.981761	0	1.33564	0.000246352	1	1.03928	0.936348	0	1.35464	4.21679e-05	1	1.30344	0.086029	0
24471	ZNF212	18	60819289	ENSSSCG00000016777	zinc finger protein 212 [Source:HGNC Symbol;Acc:HGNC:13004]	ZNF212	ZNF212	ZNF212	zinc finger protein 212	4.41623e-05	global and pairwise	1.0818	0.477726	0	0.979031	0.911955	0	0.86726	0.842547	0	1.33421	0.00105089	0	0.904999	0.317172	0	0.80168	0.485491	0	1.23332	0.0111654	0	0.885835	0.827779	0	1.36279	8.37723e-05	1	1.53842	0.00654099	0
17746	FBN1	1	137389287	ENSSSCG00000004658	fibrillin-1 precursor [Source:RefSeq peptide;Acc:NP_001001771]	FBN1	0	FBN1	fibrillin 1	4.45733e-05	global and pairwise	1.07264	0.803232	0	0.970568	0.94743	0	0.961039	0.957403	0	0.657352	0.00319131	0	0.904837	0.530705	0	0.895953	0.873526	0	0.612833	3.83065e-05	1	0.990182	0.985109	0	0.677286	0.000707309	1	0.684001	0.128066	0
9203	HSPE1	15	112550170	ENSSSCG00000016078	Sus scrofa heat shock 10kDa protein 1 (chaperonin 10) (HSPE1), mRNA. [Source:RefSeq mRNA;Acc:NM_214307]	HSPE1	0	HSPE1	heat shock 10kDa protein 1 (chaperonin 10)	4.46992e-05	global and pairwise	1.03444	0.817985	0	1.04486	0.650148	0	1.02515	0.853924	0	1.26818	0.000352887	1	1.01007	0.881557	0	0.991018	0.99385	0	1.22596	0.00024224	1	0.98114	0.991604	0	1.21374	0.000415552	1	1.23707	0.0799668	0
41503	NMT1	12	18555171	ENSSSCG00000017339	N-myristoyltransferase 1 [Source:HGNC Symbol;Acc:HGNC:7857]	NMT1	NMT1	NMT1	N-myristoyltransferase 1	4.51674e-05	global and pairwise	1.13217	0.0279237	0	1.12663	0.0203487	0	1.27354	0.00169465	0	1.20799	2.76472e-05	1	0.9951	0.949443	0	1.12486	0.327649	0	1.06696	0.165093	0	1.1304	0.445229	0	1.07222	0.0978605	0	0.948531	0.654224	0
11039	ZFP1	6	12363816	ENSSSCG00000022668	ZFP1 zinc finger protein [Source:HGNC Symbol;Acc:HGNC:23328]	ZFP1	ZFP1	ZFP1	ZFP1 zinc finger protein	4.57154e-05	global and pairwise	1.00969	0.831786	0	1.34065	0.000910553	1	1.12814	0.364048	0	1.05692	0.277125	0	1.32778	0.000186608	1	1.1173	0.64319	0	1.04677	0.443183	0	0.841482	0.744075	0	0.788358	0.00736564	0	0.936868	0.774967	0
1975	SH3BP5	13	2433144	ENSSSCG00000024938	SH3-domain binding protein 5 (BTK-associated) [Source:HGNC Symbol;Acc:HGNC:10827]	SH3BP5	SH3BP5	SH3BP5	SH3-domain binding protein 5 (BTK-associated)	4.65203e-05	global and pairwise	1.148	0.441998	0	1.53009	0.000254582	1	1.43254	0.0547023	0	1.19116	0.208541	0	1.33284	0.00383647	0	1.24786	0.383562	0	1.0376	0.908051	0	0.936244	0.971416	0	0.778493	0.00491398	0	0.831506	0.263958	0
39540	AGBL3	18	15032065	ENSSSCG00000016529	ATP/GTP binding protein-like 3 [Source:HGNC Symbol;Acc:HGNC:27981]	AGBL3	AGBL3	AGBL3	ATP/GTP binding protein-like 3	4.68065e-05	global and pairwise	0.974403	0.889516	0	1.25183	0.138215	0	1.05639	0.882998	0	1.44335	0.0038635	0	1.28471	0.0105169	0	1.08414	0.838139	0	1.48126	5.01695e-05	1	0.843881	0.786254	0	1.15299	0.208405	0	1.3663	0.185111	0
15355	RND3	15	1008853	ENSSSCG00000028384	rho-related GTP-binding protein RhoE precursor [Source:RefSeq peptide;Acc:NP_999461]	RND3	0	RND3	Rho family GTPase 3	4.71341e-05	global and pairwise	1.66595	0.00908364	0	0.892939	0.950264	0	1.52226	0.472618	0	1.24767	0.276397	0	0.535996	2.26042e-05	1	0.91375	0.715075	0	0.748928	0.0312627	0	1.70477	0.563842	0	1.39727	0.0830593	0	0.81962	0.886877	0
20428	HECA	1	28518446	ENSSSCG00000004144	headcase homolog (Drosophila) [Source:HGNC Symbol;Acc:HGNC:21041]	HECA	HECA	HECA	headcase homolog (Drosophila)	4.71568e-05	global and pairwise	1.0032	0.981423	0	1.35599	0.00405129	0	1.50299	0.0151115	0	1.19085	0.0995006	0	1.35166	0.00089034	1	1.4982	0.0250353	0	1.18705	0.0664512	0	1.10841	0.80594	0	0.878214	0.164012	0	0.792318	0.186891	0
21701		14	81125824	ENSSSCG00000010285	Uncharacterized protein {ECO:0000313|Ensembl:ENSSSCP00000010965} [Source:UniProtKB/TrEMBL;Acc:F1SU93]	0	0	0	0	4.78017e-05	global and pairwise	0.706827	0.123723	0	1.08274	0.714164	0	0.824766	0.816827	0	0.6528	0.0121001	0	1.53183	0.00141047	0	1.16686	0.766115	0	0.923564	0.635692	0	0.761741	0.711085	0	0.602916	4.52175e-05	1	0.791497	0.379411	0
42745	AUH	14	3149811	ENSSSCG00000009591	Uncharacterized protein {ECO:0000313|Ensembl:ENSSSCP00000010238} [Source:UniProtKB/TrEMBL;Acc:F1RN10]	0	0	AUH	AU RNA binding protein/enoyl-CoA hydratase	4.78382e-05	global and pairwise	0.834033	0.243509	0	0.939062	0.746619	0	0.80932	0.437129	0	1.25317	0.0472701	0	1.12593	0.322921	0	0.970369	0.981761	0	1.50255	2.38549e-05	1	0.861839	0.773843	0	1.3345	0.00175581	0	1.54843	0.0117836	0
10472	C12orf4	5	68149964	ENSSSCG00000000723	chromosome 12 open reading frame 4 [Source:HGNC Symbol;Acc:HGNC:1184]	C12orf4	C12orf4	C5H12orf4	chromosome 12 open reading frame 4 ortholog	4.79271e-05	global and pairwise	0.908955	0.512591	0	1.12794	0.645993	0	1.57621	0.100576	0	1.38864	0.123154	0	1.24092	0.011497	0	1.73409	0.00941436	0	1.52773	0.000107276	1	1.39743	0.460457	0	1.23113	0.22404	0	0.880996	0.560447	0
33923	TOP2A	12	22329079	ENSSSCG00000017473	Sus scrofa topoisomersae II (TOPOII), mRNA. [Source:RefSeq mRNA;Acc:NM_213884]	TOP2A	0	TOPOII	topoisomersae II	4.79271e-05	global and pairwise	0.766849	0.199761	0	0.695131	0.0179556	0	0.861965	0.556125	0	0.535792	0.000313321	1	0.906477	0.426409	0	1.12403	0.98301	0	0.698692	0.0308315	0	1.24	0.813056	0	0.770778	0.238554	0	0.621593	0.25563	0
27654	MRPS27	16	52486944	ENSSSCG00000023818	mitochondrial ribosomal protein S27 [Source:HGNC Symbol;Acc:HGNC:14512]	MRPS27	MRPS27	MRPS27	mitochondrial ribosomal protein S27	4.7945e-05	global and pairwise	1.14541	0.487158	0	1.07122	0.668759	0	1.22609	0.657581	0	0.714592	0.0472755	0	0.935227	0.711872	0	1.07043	0.99385	0	0.623873	7.36195e-05	1	1.14457	0.905115	0	0.667082	0.000422075	1	0.582823	0.0313613	0
10010	AMIGO2	5	80650749	ENSSSCG00000000810	adhesion molecule with Ig-like domain 2 [Source:HGNC Symbol;Acc:HGNC:24073]	AMIGO2	AMIGO2	AMIGO2	adhesion molecule with Ig-like domain 2	4.95612e-05	only global	ND	ND	ND	ND	ND	ND	ND	ND	ND	ND	ND	ND	ND	ND	ND	ND	ND	ND	ND	ND	ND	ND	ND	ND	ND	ND	ND	ND	ND	ND
43534	LOC100511293	18	16819379	ENSSSCG00000016544	Uncharacterized protein {ECO:0000313|Ensembl:ENSSSCP00000017530} [Source:UniProtKB/TrEMBL;Acc:F1SNF7]	0	0	EXOC4	exocyst complex component 4	4.95612e-05	global and pairwise	0.995014	0.831636	0	0.98608	0.849976	0	0.921347	0.802126	0	1.32262	0.0142632	0	0.991021	0.91823	0	0.925963	0.9633	0	1.32924	9.21142e-05	1	0.934353	0.917143	0	1.34129	0.000138699	1	1.43553	0.0254084	0
8111	RBM6	13	35652399	ENSSSCG00000011394	RNA binding motif protein 6 [Source:HGNC Symbol;Acc:HGNC:9903]	RBM6	RBM6	RBM6	RNA binding motif protein 6	4.95632e-05	global and pairwise	1.04629	0.739405	0	0.969267	0.912749	0	0.945786	0.969851	0	1.27031	0.00218307	0	0.926386	0.300067	0	0.903945	0.845905	0	1.21411	0.00186351	0	0.975775	0.994127	0	1.31059	8.64629e-06	1	1.34313	0.0294782	0
13632	RPL15	13	12167306	ENSSSCG00000008882	Ribosomal protein L15 {ECO:0000256|RuleBase:RU000663} [Source:UniProtKB/TrEMBL;Acc:I3LS62]	0	0	0	0	4.97453e-05	global and pairwise	0.879253	0.0621645	0	0.991063	0.939227	0	0.881054	0.317378	0	0.827564	0.000354558	1	1.12716	0.0249919	0	1.00205	0.99689	0	0.941213	0.291674	0	0.888999	0.543701	0	0.835027	7.15684e-05	1	0.93929	0.647752	0
43057	SDS	14	40856223	ENSSSCG00000009871	Uncharacterized protein {ECO:0000313|Ensembl:ENSSSCP00000021183} [Source:UniProtKB/TrEMBL;Acc:I3LAW5]	SDS	0	SDS	serine dehydratase	4.98116e-05	only global	ND	ND	ND	ND	ND	ND	ND	ND	ND	ND	ND	ND	ND	ND	ND	ND	ND	ND	ND	ND	ND	ND	ND	ND	ND	ND	ND	ND	ND	ND
29636	GRK5	14	140875313	ENSSSCG00000010683	G protein-coupled receptor kinase 5 [Source:HGNC Symbol;Acc:HGNC:4544]	GRK5	GRK5	GRK5	G protein-coupled receptor kinase 5	5.01691e-05	global and pairwise	1.47572	0.0338782	0	1.01616	0.939227	0	1.04327	0.988849	0	0.876769	0.616444	0	0.688582	0.00113546	0	0.706955	0.23363	0	0.594128	1.67729e-05	1	1.02668	0.985834	0	0.862828	0.344594	0	0.840404	0.787715	0
34365		5	65802271	ENSSSCG00000022925	Uncharacterized protein {ECO:0000313|Ensembl:ENSSSCP00000023008} [Source:UniProtKB/TrEMBL;Acc:I3LG15]	SLC2A3	0	0	0	5.01691e-05	global and pairwise	1.22911	0.800961	0	1.16715	0.869286	0	1.86917	0.376005	0	2.09238	0.00139269	0	0.949589	0.822027	0	1.52075	0.682849	0	1.70234	0.000433206	1	1.60148	0.631303	0	1.79272	8.01672e-05	1	1.11941	0.545473	0
5313	PTPN11	14	41703732	ENSSSCG00000030289	protein tyrosine phosphatase, non-receptor type 11 [Source:HGNC Symbol;Acc:HGNC:9644]	PTPN11	PTPN11	PTPN11	protein tyrosine phosphatase, non-receptor type 11	5.06293e-05	global and pairwise	0.904955	0.218553	0	1.02455	0.828302	0	0.949572	0.80965	0	0.831719	0.00115808	0	1.13215	0.0286396	0	1.0493	0.886723	0	0.919072	0.140928	0	0.926819	0.787981	0	0.81179	1.46174e-05	1	0.875888	0.233526	0
38420	LOC100738616	15	147931026	ENSSSCG00000016302	Uncharacterized protein {ECO:0000313|Ensembl:ENSSSCP00000017272} [Source:UniProtKB/TrEMBL;Acc:F1SM29]	0	0	LOC100738616	diacylglycerol kinase delta-like	5.08481e-05	global and pairwise	1.54656	0.00153122	0	1.55419	0.00257638	0	2.34394	0.00169465	0	2.20999	2.00691e-05	1	1.00493	0.649658	0	1.51559	0.715769	0	1.42897	0.369526	0	1.50815	0.611599	0	1.42196	0.112111	0	0.942851	0.88539	0
3886	TNX	7	27722990	ENSSSCG00000001428	Sus scrofa cytochrome P450, family 21, subfamily A, polypepide 2 (CYP21A2), mRNA. [Source:RefSeq mRNA;Acc:NM_214433]	CYP21A2	0	CYP21A2	cytochrome P450, family 21, subfamily A, polypepide 2	5.09844e-05	global and pairwise	1.03011	0.905183	0	0.965724	0.892885	0	1.07538	0.978167	0	0.706125	0.00470518	0	0.937499	0.545054	0	1.04395	0.991848	0	0.685487	2.72615e-05	1	1.11355	0.924825	0	0.731187	0.000582268	1	0.656626	0.049429	0
5883	DCN	5	96143620	ENSSSCG00000000915	Sus scrofa decorin (DCN), mRNA. [Source:RefSeq mRNA;Acc:NM_213920]	DCN	0	DCN	decorin	5.11044e-05	global and pairwise	1.07539	0.892296	0	1.10923	0.750999	0	0.991487	0.898606	0	0.762029	0.0151939	0	1.03146	0.886685	0	0.921975	0.851361	0	0.708604	0.00034091	1	0.893855	0.805217	0	0.686992	7.64214e-05	1	0.768572	0.279787	0
311	UBA2	6	39553487	ENSSSCG00000002876	ubiquitin-like modifier activating enzyme 2 [Source:HGNC Symbol;Acc:HGNC:30661]	UBA2	UBA2	LOC100739612	SUMO-activating enzyme subunit 2-like	5.12266e-05	global and pairwise	1.05935	0.89122	0	1.15989	0.414893	0	1.16384	0.728051	0	1.48398	0.000406771	1	1.0949	0.468127	0	1.09864	0.8926	0	1.40084	0.000216257	1	1.00341	0.994127	0	1.27942	0.00483104	0	1.27507	0.189946	0
28321	LOC100524410	18	15418614	ENSSSCG00000016538	0	0	0	0	0	5.17559e-05	global and pairwise	1.06247	0.743412	0	0.980848	0.91829	0	0.822671	0.347012	0	0.771659	0.00276436	0	0.923181	0.426365	0	0.774304	0.204469	0	0.72629	3.36173e-05	1	0.838734	0.602942	0	0.786726	0.00115475	0	0.937992	0.811456	0
21022	GHR	16	28543981	ENSSSCG00000016866	Sus scrofa growth hormone receptor (GHR), mRNA. [Source:RefSeq mRNA;Acc:NM_214254]	GHR	0	GHR	growth hormone receptor	5.187e-05	global and pairwise	0.727263	0.117132	0	1.03479	0.91829	0	0.898374	0.861336	0	1.36829	0.0527075	0	1.42286	0.0190783	0	1.23528	0.740084	0	1.88143	4.01669e-06	1	0.868167	0.855789	0	1.32228	0.0409239	0	1.52308	0.129709	0
23267	FADD	2	1389263	ENSSSCG00000030888	0	FADD	0	0	0	5.26462e-05	global and pairwise	1.2963	4.8532e-05	1	1.2035	0.00348228	0	1.17048	0.225146	0	1.2633	6.03961e-05	1	0.928407	0.253328	0	0.902936	0.636182	0	0.974543	0.753739	0	0.972565	0.931777	0	1.04969	0.420203	0	1.0793	0.602393	0
42431	ZXDC	7	58703342	ENSSSCG00000001824	Sus scrofa ZXD family zinc finger C (ZXDC), mRNA. [Source:RefSeq mRNA;Acc:NM_001244222]	ZXDC	0	ZXDC	ZXD family zinc finger C	5.32788e-05	global and pairwise	1.00308	0.993126	0	1.41994	0.00676254	0	1.12177	0.602833	0	1.06087	0.874153	0	1.41558	0.000148913	1	1.11833	0.691784	0	1.05761	0.861192	0	0.790011	0.699276	0	0.747119	0.000634867	1	0.945707	0.608308	0
24625	GUCY1A3	8	46546295	ENSSSCG00000008866	guanylate cyclase soluble subunit alpha-3 [Source:RefSeq peptide;Acc:NP_001018043]	GUCY1A3	0	GUCY1A3	guanylate cyclase 1, soluble, alpha 3	5.32788e-05	global and pairwise	0.678935	0.0304428	0	0.578908	0.000207801	1	0.655384	0.128666	0	0.58229	0.000117693	1	0.85267	0.278462	0	0.965312	0.964373	0	0.857651	0.269483	0	1.1321	0.880105	0	1.00584	0.993588	0	0.888471	0.797601	0
14517	SSC.841	13	35910480	ENSSSCG00000011399	Sus scrofa guanine nucleotide binding protein (G protein), alpha inhibiting activity polypeptide 2 (GNAI2), mRNA. [Source:RefSeq mRNA;Acc:NM_001123116]	GBI1	0	GNAI2	guanine nucleotide binding protein (G protein), alpha inhibiting activity polypeptide 2	5.32788e-05	global and pairwise	1.00689	0.924681	0	0.909512	0.49526	0	1.06394	0.888431	0	0.758914	0.00340246	0	0.90329	0.171136	0	1.05666	0.976908	0	0.753722	9.01749e-05	1	1.16979	0.681778	0	0.834419	0.0195952	0	0.713306	0.0250763	0
13988	NCOR1	12	62419512	ENSSSCG00000018039	Uncharacterized protein {ECO:0000313|Ensembl:ENSSSCP00000019114} [Source:UniProtKB/TrEMBL;Acc:F1SDC8]	NCOR1	0	0	0	5.36658e-05	global and pairwise	1.05492	0.817985	0	1.0275	0.886283	0	1.01574	0.982568	0	1.35562	0.000591325	1	0.974015	0.867474	0	0.962861	0.960696	0	1.28505	0.00112368	0	0.988548	0.981869	0	1.31934	0.00018091	1	1.33462	0.0511717	0
5321	KCNK13	7	118546465	ENSSSCG00000002432	Sus scrofa potassium channel, subfamily K, member 13 (KCNK13), mRNA. [Source:RefSeq mRNA;Acc:NM_001244596]	KCNK13	0	KCNK13	potassium channel, subfamily K, member 13	5.46824e-05	global and pairwise	0.948454	0.885098	0	0.787483	0.155074	0	0.848772	0.707	0	0.597839	8.33404e-05	1	0.830281	0.188095	0	0.894901	0.887184	0	0.630331	0.000104769	1	1.07783	0.917143	0	0.759177	0.0184888	0	0.704358	0.154975	0
34031	CIRBP	2	77840096	ENSSSCG00000028040	chromosome 19 open reading frame 24 [Source:HGNC Symbol;Acc:HGNC:26073]	C19orf24	C19orf24	C2H19orf24	chromosome 2 open reading frame, human C19orf24	5.47188e-05	global and pairwise	1.1078	0.949419	0	1.10315	0.910667	0	1.13244	0.872544	0	1.4842	0.00488902	0	0.995802	0.687001	0	1.02224	0.875273	0	1.33977	2.53834e-05	1	1.02655	0.937593	0	1.34542	0.000233596	1	1.31062	0.160108	0
14822	MTUS2	11	6176647	ENSSSCG00000009323	microtubule associated tumor suppressor candidate 2 [Source:HGNC Symbol;Acc:HGNC:20595]	MTUS2	MTUS2	LOC100157816	microtubule-associated tumor suppressor candidate 2-like	5.49086e-05	global and pairwise	1.17322	0.347456	0	1.19805	0.205137	0	0.767845	0.301435	0	0.853049	0.196214	0	1.02116	0.903655	0	0.654475	0.0575481	0	0.727098	0.00139281	0	0.640915	0.109028	0	0.712033	0.00026686	1	1.11096	0.727663	0
2972	MARCKS	1	89854861	ENSSSCG00000023610	myristoylated alanine-rich protein kinase C substrate [Source:HGNC Symbol;Acc:HGNC:6759]	MARCKS	MARCKS	MARCKS	myristoylated alanine-rich protein kinase C substrate	5.52158e-05	global and pairwise	0.860336	0.419052	0	0.798663	0.107282	0	0.847393	0.625652	0	0.615639	1.55453e-05	1	0.928315	0.608804	0	0.984956	0.99481	0	0.71558	0.00124806	0	1.06102	0.923511	0	0.770838	0.0089596	0	0.726509	0.122841	0
11244	CYP51A1	9	78792912	ENSSSCG00000015311	Sus scrofa cytochrome P450, family 51, subfamily A, polypeptide 1 (CYP51), mRNA. [Source:RefSeq mRNA;Acc:NM_214432]	CYP51	0	CYP51	cytochrome P450, family 51, subfamily A, polypeptide 1	5.59023e-05	global and pairwise	1.2339	0.0546438	0	1.32666	0.00317122	0	1.21258	0.409804	0	1.61396	2.21129e-05	1	1.07518	0.51878	0	0.982723	0.93832	0	1.30801	0.0268219	0	0.914011	0.79078	0	1.21656	0.163578	0	1.33101	0.172451	0
15065	CLU	14	12521592	ENSSSCG00000009668	Sus scrofa clusterin (CLU), mRNA. [Source:RefSeq mRNA;Acc:NM_213971]	CLU	0	CLU	clusterin	5.72019e-05	global and pairwise	0.919166	0.800961	0	0.648998	0.004683	0	1.00477	0.994285	0	0.624618	0.000850256	1	0.706073	0.0122211	0	1.09313	0.930193	0	0.679549	0.00297079	0	1.54819	0.304103	0	0.962435	0.835494	0	0.621652	0.0519604	0
21226	PANX1	9	30186838	ENSSSCG00000014951	pannexin 1 [Source:HGNC Symbol;Acc:HGNC:8599]	PANX1	PANX1	PANX1	pannexin 1	5.79359e-05	global and pairwise	1.13757	0.619583	0	0.788726	0.407564	0	1.19115	0.869542	0	0.616726	0.01417	0	0.693346	0.0176529	0	1.0471	0.980914	0	0.542145	2.99081e-05	1	1.51022	0.621969	0	0.781926	0.120773	0	0.517757	0.0508282	0
34913	FXYD6	9	50261917	ENSSSCG00000015083	Uncharacterized protein {ECO:0000313|Ensembl:ENSSSCP00000016006} [Source:UniProtKB/TrEMBL;Acc:F1SB94]	0	0	FXYD6	FXYD domain containing ion transport regulator 6	5.82626e-05	global and pairwise	1.06959	0.561686	0	0.944537	0.579126	0	0.836993	0.195399	0	0.837769	0.00692287	0	0.883086	0.0562797	0	0.782538	0.0642608	0	0.783263	2.43884e-05	1	0.886141	0.631801	0	0.886962	0.0379499	0	1.00093	0.995165	0
14674		1	129029431	ENSSSCG00000024046	Uncharacterized protein {ECO:0000313|Ensembl:ENSSSCP00000026927} [Source:UniProtKB/TrEMBL;Acc:I3LS36]	0	0	PIGB	phosphatidylinositol glycan anchor biosynthesis, class B	5.86519e-05	global and pairwise	0.959686	0.670201	0	1.1314	0.124762	0	1.1253	0.386052	0	0.926553	0.337751	0	1.17893	0.0012331	0	1.17258	0.179456	0	0.965475	0.812593	0	0.994611	0.982467	0	0.818943	0.00015132	1	0.82338	0.0504511	0
15721	ASXL2	3	120018115	ENSSSCG00000008575	additional sex combs like transcriptional regulator 2 [Source:HGNC Symbol;Acc:HGNC:23805]	ASXL2	ASXL2	ASXL2	additional sex combs like 2 (Drosophila)	5.87096e-05	global and pairwise	1.04278	0.824242	0	1.39827	0.00295111	0	1.1845	0.318746	0	1.16196	0.602091	0	1.34091	0.00034413	1	1.1359	0.57398	0	1.11428	0.888456	0	0.847113	0.832885	0	0.830993	0.0016243	0	0.98097	0.482462	0
22733	ssc-mir-30b	4	6746008	ENSSSCG00000019231	ssc-mir-30b [Source:miRBase;Acc:MI0008215]	ssc-mir-30b	0	MIR30B	microRNA mir-30b	5.87673e-05	global and pairwise	1.30028	0.295337	0	1.38223	0.117153	0	1.82733	0.063962	0	2.0282	1.67888e-05	1	1.06302	0.797769	0	1.40533	0.509571	0	1.55981	0.00384953	0	1.32202	0.693291	0	1.46734	0.00860236	0	1.10993	0.848213	0
30474	PSENEN	6	40629496	ENSSSCG00000024330	Uncharacterized protein {ECO:0000313|Ensembl:ENSSSCP00000022017} [Source:UniProtKB/TrEMBL;Acc:F1RM64]	0	0	PSENEN	presenilin enhancer gamma secretase subunit	5.87673e-05	global and pairwise	0.84795	0.184483	0	1.04041	0.817786	0	0.937653	0.854885	0	0.755009	0.00157156	0	1.22698	0.0201639	0	1.10579	0.816248	0	0.890393	0.207377	0	0.901231	0.810896	0	0.725681	1.98929e-05	1	0.805211	0.203908	0
41083	LSM6	8	87708234	ENSSSCG00000009036	LSM6 homolog, U6 small nuclear RNA associated (S. cerevisiae) [Source:HGNC Symbol;Acc:HGNC:17017]	LSM6	LSM6	LSM6	LSM6 homolog, U6 small nuclear RNA associated (S. cerevisiae)	5.89004e-05	global and pairwise	0.811822	4.33864e-05	1	0.879188	0.0139117	0	0.882385	0.228141	0	0.934471	0.202576	0	1.08298	0.104058	0	1.08692	0.620075	0	1.15108	0.00107059	0	1.00364	0.990707	0	1.06288	0.170926	0	1.05903	0.630819	0
23714	DBNDD2	17	53452604	ENSSSCG00000028487	dysbindin domain-containing protein 2 [Source:RefSeq peptide;Acc:NP_001230601]	DBNDD2	0	DBNDD2	dysbindin (dystrobrevin binding protein 1) domain containing 2	5.92689e-05	global and pairwise	0.990597	0.992513	0	1.15656	0.155074	0	0.995802	0.963989	0	0.843466	0.102045	0	1.16754	0.0474356	0	1.00525	0.981761	0	0.851472	0.048947	0	0.861002	0.702279	0	0.729287	9.86538e-06	1	0.847021	0.288606	0
7609	CXCR7	15	150859140	ENSSSCG00000016322	atypical chemokine receptor 3 [Source:HGNC Symbol;Acc:HGNC:23692]	ACKR3	ACKR3	ACKR3	atypical chemokine receptor 3	5.98893e-05	global and pairwise	1.52484	0.203892	0	0.797975	0.466369	0	0.813636	0.76584	0	1.58157	0.0644053	0	0.523319	0.00129079	0	0.533589	0.218312	0	1.0372	0.898495	0	1.01963	0.991604	0	1.98198	0.000196229	1	1.94383	0.0758172	0
6992	VAV2	1	307276070	ENSSSCG00000005743	vav 2 guanine nucleotide exchange factor [Source:HGNC Symbol;Acc:HGNC:12658]	VAV2	VAV2	VAV2	vav 2 guanine nucleotide exchange factor	6.00078e-05	global and pairwise	1.66803	9.76507e-05	1	1.2654	0.102116	0	1.51106	0.118516	0	1.25652	0.0965866	0	0.75862	0.00575728	0	0.905893	0.7449	0	0.753294	0.00376417	0	1.19413	0.823132	0	0.99298	0.936656	0	0.831549	0.635048	0
3188	SLC35B4	18	15796118	ENSSSCG00000016541	solute carrier family 35 (UDP-xylose/UDP-N-acetylglucosamine transporter), member B4 [Source:HGNC Symbol;Acc:HGNC:20584]	SLC35B4	SLC35B4	LOC100525844	UDP-xylose and UDP-N-acetylglucosamine transporter-like	6.01918e-05	global and pairwise	1.11469	0.43473	0	0.9452	0.612275	0	1.01026	0.978771	0	1.23164	0.00809641	0	0.847948	0.0212537	0	0.906315	0.805001	0	1.10491	0.128731	0	1.06883	0.833346	0	1.30304	1.30102e-05	1	1.21913	0.149323	0
14346	NANS	1	268082190	ENSSSCG00000005373	Sus scrofa N-acetylneuraminic acid synthase (NANS), mRNA. [Source:RefSeq mRNA;Acc:NM_001185139]	NANS	0	NANS	N-acetylneuraminic acid synthase	6.02644e-05	global and pairwise	0.975804	0.984364	0	0.941355	0.891289	0	0.823407	0.353439	0	1.174	0.0378431	0	0.964697	0.751871	0	0.843824	0.383562	0	1.20311	0.00453998	0	0.874704	0.602027	0	1.24714	0.000739507	1	1.42578	0.00260491	0
8664	METTL5	15	85216006	ENSSSCG00000028458	methyltransferase like 5 [Source:HGNC Symbol;Acc:HGNC:25006]	METTL5	METTL5	METTL5	methyltransferase like 5	6.05342e-05	only global	ND	ND	ND	ND	ND	ND	ND	ND	ND	ND	ND	ND	ND	ND	ND	ND	ND	ND	ND	ND	ND	ND	ND	ND	ND	ND	ND	ND	ND	ND
4873	C14orf118	7	105431826	ENSSSCG00000002387	G patch domain containing 2-like [Source:HGNC Symbol;Acc:HGNC:20210]	GPATCH2L	GPATCH2L	C7H14orf118	uncharacterized protein C14orf118-like	6.13696e-05	global and pairwise	1.8159	0.00217071	0	1.8901	8.47183e-05	1	1.88319	0.0119421	0	1.73368	0.000654394	1	1.04086	0.678011	0	1.03705	0.905724	0	0.95472	0.992024	0	0.996342	0.966942	0	0.917242	0.636327	0	0.920609	0.801019	0
25999	SSC.841	13	35911448	ENSSSCG00000011399	Sus scrofa guanine nucleotide binding protein (G protein), alpha inhibiting activity polypeptide 2 (GNAI2), mRNA. [Source:RefSeq mRNA;Acc:NM_001123116]	GBI1	0	GNAI2	guanine nucleotide binding protein (G protein), alpha inhibiting activity polypeptide 2	6.13696e-05	global and pairwise	0.980371	0.996349	0	0.876708	0.312783	0	1.02595	0.974182	0	0.741347	0.00216521	0	0.894261	0.12766	0	1.04649	0.991433	0	0.756191	0.000112854	1	1.17023	0.685823	0	0.845604	0.0340701	0	0.722599	0.0372334	0
2001	NABP1	15	107667183	ENSSSCG00000016062	nucleic acid binding protein 1 [Source:HGNC Symbol;Acc:HGNC:26232]	NABP1	NABP1	OBFC2A	nucleic acid binding protein 1	6.30569e-05	global and pairwise	1.6473	0.0158397	0	1.04852	0.488341	0	1.52765	0.373056	0	2.09903	0.000218213	1	0.636506	0.015893	0	0.927363	0.848794	0	1.27423	0.312182	0	1.45696	0.818962	0	2.00191	0.000226251	1	1.37403	0.341946	0
18304	KIAA1143	13	30802974	ENSSSCG00000011308	KIAA1143 [Source:HGNC Symbol;Acc:HGNC:29198]	KIAA1143	KIAA1143	LOC100512313	KIAA1143 homolog	6.32487e-05	global and pairwise	0.939916	0.750768	0	1.19528	0.0100451	0	1.07607	0.624785	0	1.03953	0.516579	0	1.27169	1.87302e-05	1	1.14486	0.441156	0	1.10598	0.089638	0	0.900269	0.741323	0	0.869696	0.0180927	0	0.96604	0.857423	0
25012	FARS2	7	3548405	ENSSSCG00000001016	phenylalanyl-tRNA synthetase 2, mitochondrial [Source:HGNC Symbol;Acc:HGNC:21062]	FARS2	FARS2	FARS2	phenylalanyl-tRNA synthetase 2, mitochondrial	6.34273e-05	global and pairwise	1.07757	0.482352	0	0.877817	0.0839973	0	0.783334	0.0359591	0	0.952669	0.542897	0	0.814625	0.000537374	1	0.726944	0.00666076	0	0.884089	0.039499	0	0.892366	0.6523	0	1.08527	0.164815	0	1.21617	0.0751225	0
33482	ARL6IP5	13	55669746	ENSSSCG00000011507	Sus scrofa ADP-ribosylation-like factor 6 interacting protein 5 (ARL6IP5), mRNA. [Source:RefSeq mRNA;Acc:NM_001048073]	ARL6IP5	0	ARL6IP5	ADP-ribosylation-like factor 6 interacting protein 5	6.51711e-05	global and pairwise	0.864359	0.0137319	0	0.906059	0.102263	0	0.877451	0.228812	0	0.804175	7.77033e-06	1	1.04824	0.411672	0	1.01515	0.978958	0	0.930371	0.148602	0	0.968426	0.902944	0	0.887552	0.00552168	0	0.916489	0.423474	0
42887	CH242-134A11.1	9	25965746	ENSSSCG00000030953	Uncharacterized protein {ECO:0000313|Ensembl:ENSSSCP00000029343} [Source:UniProtKB/TrEMBL;Acc:K7GN92]	CH242-134A11.1	0	0	0	6.58294e-05	global and pairwise	1.07255	0.68447	0	0.843048	0.106884	0	0.908726	0.751215	0	1.15932	0.115865	0	0.786025	0.00386322	0	0.84726	0.552479	0	1.0809	0.429134	0	1.07791	0.862862	0	1.37515	1.30102e-05	1	1.27576	0.117918	0
41927	ATXN10	5	809356	ENSSSCG00000024864	Uncharacterized protein {ECO:0000313|Ensembl:ENSSSCP00000021799} [Source:UniProtKB/TrEMBL;Acc:I3LCM4]	0	0	ATXN10	ataxin 10	6.58294e-05	global and pairwise	1.02255	0.84746	0	1.15079	0.0652987	0	0.969185	0.981378	0	0.896671	0.252774	0	1.1254	0.0572301	0	0.94781	0.925118	0	0.876895	0.035093	0	0.842195	0.507729	0	0.779182	1.0224e-05	1	0.925181	0.605471	0
17060	ANKRD42	9	19323707	ENSSSCG00000014902	ankyrin repeat domain 42 [Source:HGNC Symbol;Acc:HGNC:26752]	ANKRD42	ANKRD42	ANKRD42	ankyrin repeat domain 42	6.58651e-05	global and pairwise	1.00784	0.907856	0	0.930599	0.410772	0	0.896367	0.71378	0	1.20677	0.0753382	0	0.923361	0.350406	0	0.889395	0.869866	0	1.19738	0.00344628	0	0.963214	0.995109	0	1.29676	3.25879e-05	1	1.34629	0.047289	0
11220	GLRX5	7	124011778	ENSSSCG00000002496	glutaredoxin 5 [Source:HGNC Symbol;Acc:HGNC:20134]	GLRX5	GLRX5	GLRX5	glutaredoxin 5	6.63632e-05	global and pairwise	1.12839	0.671426	0	0.948757	0.86028	0	1.11279	0.852366	0	0.653728	0.00369686	0	0.840809	0.279558	0	0.986181	0.99481	0	0.579348	2.71804e-05	1	1.1729	0.823554	0	0.689036	0.00300304	0	0.587466	0.029824	0
36766	PRKRA	15	93668092	ENSSSCG00000015997	protein kinase, interferon-inducible double stranded RNA dependent activator [Source:HGNC Symbol;Acc:HGNC:9438]	PRKRA	PRKRA	PRKRA	protein kinase, interferon-inducible double stranded RNA dependent activator	6.64566e-05	global and pairwise	1.01574	0.908663	0	1.09296	0.365941	0	1.08142	0.655513	0	0.818993	0.0497721	0	1.07602	0.335998	0	1.06465	0.830975	0	0.806299	0.0034324	0	0.989434	0.991604	0	0.749332	1.87005e-05	1	0.757334	0.0298393	0
43927	ADA	17	52502125	ENSSSCG00000021255	adenosine deaminase [Source:HGNC Symbol;Acc:HGNC:186]	ADA	ADA	ADA	adenosine deaminase	6.64566e-05	global and pairwise	1.3372	0.1284	0	1.04086	0.939416	0	0.90332	0.851647	0	0.88593	0.246731	0	0.778384	0.00478387	0	0.675529	0.186174	0	0.662524	1.0477e-05	1	0.86786	0.914739	0	0.851153	0.148449	0	0.980749	0.811456	0
30861	RIC8A	2	162187004	ENSSSCG00000014557	RIC8 guanine nucleotide exchange factor A [Source:HGNC Symbol;Acc:HGNC:29550]	RIC8A	RIC8A	RIC8A	RIC8 guanine nucleotide exchange factor A	6.74219e-05	only global	ND	ND	ND	ND	ND	ND	ND	ND	ND	ND	ND	ND	ND	ND	ND	ND	ND	ND	ND	ND	ND	ND	ND	ND	ND	ND	ND	ND	ND	ND
32578	RAB2A	4	79258692	ENSSSCG00000006232	Uncharacterized protein {ECO:0000313|Ensembl:ENSSSCP00000006644} [Source:UniProtKB/TrEMBL;Acc:F1RT87]	0	0	0	0	6.83158e-05	global and pairwise	1.03457	0.789798	0	1.14505	0.029518	0	1.19199	0.11096	0	1.23106	0.000120401	1	1.10679	0.0698562	0	1.15217	0.323403	0	1.18993	0.000455959	1	1.041	0.889356	0	1.07512	0.159389	0	1.03278	0.858797	0
6987	PRKD1	7	74787541	ENSSSCG00000001975	protein kinase D1 [Source:HGNC Symbol;Acc:HGNC:9407]	PRKD1	PRKD1	LOC102165436	serine/threonine-protein kinase D1-like	6.83937e-05	global and pairwise	1.20349	0.0178551	0	0.98051	0.88768	0	0.964359	0.898337	0	0.936779	0.402966	0	0.814719	0.000863675	1	0.8013	0.118582	0	0.778382	1.62623e-05	1	0.983529	0.966942	0	0.9554	0.499542	0	0.9714	0.900537	0
4853	ST6GALNAC2	12	4807257	ENSSSCG00000017177	ST6 (alpha-N-acetyl-neuraminyl-2,3-beta-galactosyl-1,3)-N-acetylgalactosaminide alpha-2,6-sialyltransferase 2 [Source:HGNC Symbol;Acc:HGNC:10867]	ST6GALNAC2	ST6GALNAC2	LOC100518510	alpha-N-acetylgalactosaminide alpha-2,6-sialyltransferase 2-like	6.98072e-05	only global	ND	ND	ND	ND	ND	ND	ND	ND	ND	ND	ND	ND	ND	ND	ND	ND	ND	ND	ND	ND	ND	ND	ND	ND	ND	ND	ND	ND	ND	ND
27604	EIF4G2	2	52003345	ENSSSCG00000013405	eukaryotic translation initiation factor 4 gamma, 2 [Source:HGNC Symbol;Acc:HGNC:3297]	EIF4G2	EIF4G2	EIF4G2	eukaryotic translation initiation factor 4 gamma, 2	6.98072e-05	global and pairwise	1.65857	4.25855e-05	1	1.46484	0.001694	0	1.19378	0.591921	0	1.43984	0.00145329	0	0.883199	0.335121	0	0.719768	0.23363	0	0.868122	0.238973	0	0.814956	0.660242	0	0.982929	0.919092	0	1.20611	0.474197	0
20789	G3BP1	16	77425208	ENSSSCG00000017079	Sus scrofa GTPase activating protein (SH3 domain) binding protein 1 (G3BP1), mRNA. [Source:RefSeq mRNA;Acc:NM_001205405]	G3BP1	0	G3BP1	GTPase activating protein (SH3 domain) binding protein 1	6.98072e-05	global and pairwise	0.95505	0.966223	0	0.806111	0.103176	0	0.875787	0.678483	0	1.10496	0.246088	0	0.844051	0.0353801	0	0.917007	0.790973	0	1.15697	0.104449	0	1.08643	0.88226	0	1.37073	2.97175e-05	1	1.26168	0.128982	0
28275	C19orf38	2	70035615	ENSSSCG00000013632	chromosome 19 open reading frame 38 [Source:HGNC Symbol;Acc:HGNC:34073]	C19orf38	C19orf38	C2H19orf38	chromosome 2 open reading frame, human C19orf38	7.03284e-05	global and pairwise	0.98315	0.979871	0	0.987425	0.98379	0	0.987242	0.9856	0	0.723652	0.00326367	0	1.00435	0.985635	0	1.00416	0.991433	0	0.736055	0.000807172	1	0.999814	0.982467	0	0.732868	0.000374051	1	0.733004	0.0663346	0
12391	LOC100624532	3	98673631	ENSSSCG00000027373	Uncharacterized protein {ECO:0000313|Ensembl:ENSSSCP00000027767} [Source:UniProtKB/TrEMBL;Acc:I3LUG7]	0	0	LOC100624532	DNA mismatch repair protein Msh6-like	7.06579e-05	global and pairwise	1.00968	0.82614	0	1.22096	0.00873508	0	1.2262	0.105355	0	0.961277	0.97652	0	1.20925	0.00759551	0	1.21444	0.271708	0	0.952061	0.618227	0	1.00429	0.960606	0	0.787315	0.000334073	1	0.783951	0.0528706	0
27240	LY96	4	67631696	ENSSSCG00000006175	Sus scrofa lymphocyte antigen 96 (LY96), mRNA. [Source:RefSeq mRNA;Acc:NM_001104956]	LY96	0	LY96	lymphocyte antigen 96	7.12061e-05	global and pairwise	0.714751	0.068933	0	0.549064	0.000156724	1	0.850818	0.322824	0	0.529984	0.000189047	1	0.76819	0.0726645	0	1.19037	0.991433	0	0.741495	0.0727803	0	1.54958	0.639998	0	0.965249	0.97816	0	0.622911	0.402613	0
37008	FOXO1	11	15545089	ENSSSCG00000009370	Sus scrofa forkhead box O1 (FOXO1), mRNA. [Source:RefSeq mRNA;Acc:NM_214014]	FOXO1	0	LOC102159988	forkhead box protein O1-like	7.12854e-05	global and pairwise	0.942184	0.84725	0	1.13376	0.326802	0	0.981135	0.986818	0	0.796388	0.037765	0	1.20333	0.0397257	0	1.04134	0.960696	0	0.845257	0.0482718	0	0.86538	0.733307	0	0.70243	7.82842e-06	1	0.811701	0.24943	0
1077	DDOST	6	73132838	ENSSSCG00000003505	Sus scrofa oligosaccharyltransferase OST48 (OST48), mRNA. [Source:RefSeq mRNA;Acc:NM_214188]	OST48	0	OST48	oligosaccharyltransferase OST48	7.14991e-05	global and pairwise	0.845527	0.359836	0	1.30635	0.103241	0	1.11507	0.762138	0	1.12017	0.641477	0	1.54501	1.48186e-05	1	1.31879	0.294016	0	1.32482	0.0130395	0	0.853577	0.831691	0	0.857483	0.119277	0	1.00458	0.911419	0
1293	NOP2	5	66463613	ENSSSCG00000000696	Sus scrofa NOP2 nucleolar protein homolog (yeast) (NOP2), mRNA. [Source:RefSeq mRNA;Acc:NM_001244246]	NOP2	0	NOP2	NOP2 nucleolar protein homolog (yeast)	7.16446e-05	global and pairwise	1.01459	0.939216	0	0.994023	0.968115	0	0.942223	0.815556	0	1.23521	0.00154736	0	0.979728	0.834123	0	0.928673	0.824659	0	1.21745	0.00119399	0	0.947888	0.879218	0	1.24264	0.000126146	1	1.31095	0.0122451	0
8522	NCF2	9	137106563	ENSSSCG00000015559	neutrophil cytosolic factor 2 [Source:HGNC Symbol;Acc:HGNC:7661]	NCF2	NCF2	NCF2	neutrophil cytosolic factor 2	7.24808e-05	global and pairwise	1.15514	0.746393	0	0.842529	0.501956	0	1.3668	0.822067	0	0.637303	0.020309	0	0.729376	0.0359703	0	1.18324	0.99481	0	0.551711	4.17841e-05	1	1.62226	0.602942	0	0.756416	0.0711346	0	0.466273	0.0343307	0
26880	LOC100620963	5	14200796	ENSSSCG00000000170	Uncharacterized protein {ECO:0000313|Ensembl:ENSSSCP00000000177} [Source:UniProtKB/TrEMBL;Acc:F1SPP9]	0	0	LOC100620963	T-complex protein 11-like protein 2-like	7.24808e-05	global and pairwise	0.890022	0.798155	0	1.32558	0.0243398	0	1.10124	0.687499	0	0.965556	0.916331	0	1.48938	5.42677e-05	1	1.23732	0.529005	0	1.08487	0.439654	0	0.830762	0.764712	0	0.728401	0.00332867	0	0.876787	0.666718	0
34736	TRNT1	13	66079555	ENSSSCG00000011529	tRNA nucleotidyl transferase, CCA-adding, 1 [Source:HGNC Symbol;Acc:HGNC:17341]	TRNT1	TRNT1	LOC100737746	CCA tRNA nucleotidyltransferase 1, mitochondrial-like	7.30913e-05	global and pairwise	0.715273	0.338644	0	1.04726	0.280066	0	0.692322	0.508013	0	0.788832	0.585317	0	1.46413	6.01378e-05	1	0.967913	0.989558	0	1.10284	0.451202	0	0.661082	0.204355	0	0.753237	0.00488579	0	1.1394	0.71421	0
12996	DNMT3A	3	120657646	ENSSSCG00000029413	DNA (cytosine-5-)-methyltransferase 3 alpha [Source:HGNC Symbol;Acc:HGNC:2978]	DNMT3A	DNMT3A	DNMT3A	DNA (cytosine-5-)-methyltransferase 3 alpha	7.30913e-05	global and pairwise	0.912848	0.516453	0	0.825814	0.0405208	0	0.772879	0.114334	0	0.717748	3.12849e-05	1	0.904656	0.260856	0	0.846668	0.502065	0	0.786274	0.0010996	0	0.9359	0.878521	0	0.869141	0.0552753	0	0.928668	0.749494	0
21880	CTNNA3	14	75072646	ENSSSCG00000010230	catenin (cadherin-associated protein), alpha 3 [Source:HGNC Symbol;Acc:HGNC:2511]	CTNNA3	CTNNA3	0	0	7.42336e-05	global and pairwise	0.736211	0.0375417	0	0.900953	0.569942	0	0.708151	0.187021	0	0.641612	0.000249553	1	1.22377	0.0824671	0	0.961887	0.99385	0	0.871506	0.315323	0	0.786002	0.631303	0	0.712148	0.00104537	0	0.906038	0.740819	0
11046	CYP51A1	9	78792912	ENSSSCG00000015311	Sus scrofa cytochrome P450, family 51, subfamily A, polypeptide 1 (CYP51), mRNA. [Source:RefSeq mRNA;Acc:NM_214432]	CYP51	0	CYP51	cytochrome P450, family 51, subfamily A, polypeptide 1	7.51754e-05	global and pairwise	1.28177	0.0235052	0	1.34101	0.00225667	0	1.33633	0.18188	0	1.62021	1.40755e-05	1	1.04622	0.702979	0	1.04257	0.99481	0	1.26404	0.0510676	0	0.996515	0.912868	0	1.2082	0.15199	0	1.21243	0.368878	0
13040	SLAIN2	8	40291082	ENSSSCG00000008821	SLAIN motif family, member 2 [Source:HGNC Symbol;Acc:HGNC:29282]	SLAIN2	SLAIN2	SLAIN2	SLAIN motif family, member 2	7.55974e-05	global and pairwise	1.14754	0.639895	0	0.843735	0.38205	0	0.783129	0.489674	0	1.344	0.0660344	0	0.735253	0.0208158	0	0.682439	0.262812	0	1.1712	0.284744	0	0.928169	0.917143	0	1.59292	8.44177e-05	1	1.7162	0.0189808	0
8154	GEMIN5	16	74245830	ENSSSCG00000017066	gem (nuclear organelle) associated protein 5 [Source:HGNC Symbol;Acc:HGNC:20043]	GEMIN5	GEMIN5	GEMIN5	gem (nuclear organelle) associated protein 5	7.60539e-05	only global	ND	ND	ND	ND	ND	ND	ND	ND	ND	ND	ND	ND	ND	ND	ND	ND	ND	ND	ND	ND	ND	ND	ND	ND	ND	ND	ND	ND	ND	ND
41675	U6	6	93289729	ENSSSCG00000019153	U6 spliceosomal RNA [Source:RFAM;Acc:RF00026]	U6	0	0	0	7.69775e-05	global and pairwise	1.42712	0.382533	0	1.16443	0.842394	0	1.15913	0.98999	0	1.8068	0.00121604	0	0.815929	0.204523	0	0.812212	0.663079	0	1.26604	0.00626755	0	0.995444	0.923511	0	1.55165	2.7846e-05	1	1.55876	0.0212745	0
26413	DYNC1I2	15	87246440	ENSSSCG00000015948	dynein, cytoplasmic 1, intermediate chain 2 [Source:HGNC Symbol;Acc:HGNC:2964]	DYNC1I2	DYNC1I2	DYNC1I2	dynein, cytoplasmic 1, intermediate chain 2	7.70482e-05	global and pairwise	0.930742	0.319267	0	0.9986	0.990657	0	1.05691	0.733891	0	0.85981	0.00140108	0	1.07291	0.158075	0	1.13556	0.290526	0	0.92379	0.0893222	0	1.0584	0.807767	0	0.861015	0.000203098	1	0.81351	0.00654099	0
32817		14	114504906	ENSSSCG00000010476	Uncharacterized protein {ECO:0000313|Ensembl:ENSSSCP00000011165} [Source:UniProtKB/TrEMBL;Acc:F1SC82]	0	0	0	0	7.77748e-05	global and pairwise	1.14161	0.893883	0	1.04797	0.987071	0	1.59738	0.49245	0	0.672089	0.0326458	0	0.917977	0.72024	0	1.39924	0.715075	0	0.58872	0.00079041	1	1.52426	0.626141	0	0.641323	0.00400492	0	0.420744	0.00654527	0
12100	KIF1B	6	64497532	ENSSSCG00000003401	kinesin family member 1B [Source:HGNC Symbol;Acc:HGNC:16636]	KIF1B	KIF1B	KIF1B	kinesin family member 1B	7.9185e-05	global and pairwise	0.870797	0.676599	0	0.889014	0.662028	0	0.838472	0.750356	0	1.32595	0.0435439	0	1.02092	0.949308	0	0.962879	0.986407	0	1.52269	0.000137685	1	0.943148	0.950723	0	1.49149	0.000156279	1	1.58139	0.0393765	0
9417	NUP50	5	1507356	ENSSSCG00000000019	Uncharacterized protein {ECO:0000313|Ensembl:ENSSSCP00000000020} [Source:UniProtKB/TrEMBL;Acc:F1SJU9]	0	0	NUP50	nucleoporin 50kDa	7.9991e-05	global and pairwise	0.980644	0.930473	0	0.936637	0.586984	0	0.918908	0.734033	0	1.20731	0.0110826	0	0.955125	0.622612	0	0.937046	0.869965	0	1.23114	0.00166484	0	0.981072	0.961739	0	1.28899	3.72338e-05	1	1.31386	0.0239649	0
18024	MSRB2	10	57544558	ENSSSCG00000011077	methionine sulfoxide reductase B2 [Source:HGNC Symbol;Acc:HGNC:17061]	MSRB2	MSRB2	MSRB2	methionine sulfoxide reductase B2	8.13048e-05	global and pairwise	1.63075	0.0146658	0	1.74482	0.000802015	1	1.37244	0.620326	0	1.85823	0.000168101	1	1.06995	0.605875	0	0.841604	0.648222	0	1.1395	0.326884	0	0.786584	0.52649	0	1.065	0.708628	0	1.35396	0.14914	0
21902	CCDC71L	9	117340889	ENSSSCG00000015436	coiled-coil domain containing 71-like [Source:HGNC Symbol;Acc:HGNC:26685]	CCDC71L	CCDC71L	0	0	8.13372e-05	global and pairwise	0.920571	0.886196	0	1.44078	0.0306847	0	1.20154	0.732971	0	0.854414	0.447157	0	1.56509	0.00186443	0	1.30522	0.682859	0	0.928135	0.66956	0	0.833956	0.787105	0	0.593024	4.45728e-05	1	0.711097	0.291306	0
27874	GPR37L1	10	28715561	ENSSSCG00000022056	G protein-coupled receptor 37 like 1 [Source:HGNC Symbol;Acc:HGNC:14923]	GPR37L1	GPR37L1	GPR37L1	G protein-coupled receptor 37 like 1	8.1384e-05	only global	ND	ND	ND	ND	ND	ND	ND	ND	ND	ND	ND	ND	ND	ND	ND	ND	ND	ND	ND	ND	ND	ND	ND	ND	ND	ND	ND	ND	ND	ND
15144	ANK2	8	117790743	ENSSSCG00000009125	ankyrin 2, neuronal [Source:HGNC Symbol;Acc:HGNC:493]	ANK2	ANK2	0	0	8.25251e-05	global and pairwise	0.440544	0.00183354	0	0.424501	0.000160547	1	0.500812	0.0554543	0	0.600392	0.0352653	0	0.963584	0.809619	0	1.1368	0.99689	0	1.36284	0.170428	0	1.17977	0.948584	0	1.41435	0.0636873	0	1.19884	0.593545	0
30591	TTF1	1	306238510	ENSSSCG00000005725	transcription termination factor, RNA polymerase I [Source:HGNC Symbol;Acc:HGNC:12397]	TTF1	TTF1	TTF1	transcription termination factor, RNA polymerase I	8.26085e-05	global and pairwise	1.15915	0.349528	0	1.01202	0.994301	0	1.05191	0.93279	0	1.36139	0.0017264	0	0.873073	0.144088	0	0.907492	0.825862	0	1.17447	0.0653253	0	1.03942	0.946784	0	1.34522	0.000134842	1	1.2942	0.109866	0
35375	DEPTOR	4	20002144	ENSSSCG00000005998	DEP domain containing MTOR-interacting protein [Source:HGNC Symbol;Acc:HGNC:22953]	DEPTOR	DEPTOR	DEPTOR	DEP domain containing MTOR-interacting protein	8.30274e-05	global and pairwise	0.905488	0.962271	0	0.679485	0.0940511	0	0.56619	0.223367	0	0.617124	0.00663391	0	0.750408	0.015464	0	0.625287	0.30378	0	0.681538	0.000269569	1	0.833264	0.917143	0	0.908224	0.282691	0	1.08996	0.894856	0
29285		2	153519364	ENSSSCG00000029914	0	0	0	0	0	8.30543e-05	global and pairwise	0.769102	0.00137411	0	0.979968	0.610042	0	0.89923	0.419556	0	0.824789	0.0234129	0	1.27417	0.000173443	1	1.16919	0.547661	0	1.0724	0.194901	0	0.917612	0.803171	0	0.841649	0.0390318	0	0.917217	0.841468	0
6386		3	30085445	ENSSSCG00000023626	Phosphatase and actin regulator {ECO:0000256|RuleBase:RU301113} [Source:UniProtKB/TrEMBL;Acc:I3L750]	0	0	0	0	8.31529e-05	global and pairwise	1.09025	0.980706	0	1.04131	0.986289	0	0.838815	0.733891	0	1.48989	0.0115697	0	0.955115	0.926753	0	0.76938	0.80944	0	1.36656	0.000129833	1	0.805536	0.79321	0	1.43078	0.000233596	1	1.77618	0.00884064	0
29672	LAMA2	1	37218362	ENSSSCG00000004207	Uncharacterized protein {ECO:0000313|Ensembl:ENSSSCP00000004541} [Source:UniProtKB/TrEMBL;Acc:F1S2Z4]	0	0	0	0	8.49729e-05	global and pairwise	0.870573	0.20643	0	0.95438	0.738611	0	0.87966	0.551818	0	0.741951	8.91392e-05	1	1.09627	0.283107	0	1.01044	0.99481	0	0.852256	0.0296691	0	0.921708	0.830274	0	0.777417	0.000125998	1	0.843453	0.267854	0
23302	RMND5B	2	81844875	ENSSSCG00000014033	required for meiotic nuclear division 5 homolog B [Source:RefSeq peptide;Acc:NP_001230729]	RMND5B	0	RMND5B	required for meiotic nuclear division 5 homolog B (S. cerevisiae)	8.53278e-05	global and pairwise	1.10365	0.757019	0	1.26947	0.0192638	0	1.20453	0.253142	0	0.990204	0.792166	0	1.15025	0.019339	0	1.09141	0.556381	0	0.897209	0.240579	0	0.948845	0.980386	0	0.780012	0.000120857	1	0.822064	0.0852814	0
9025	AMZ2	12	12361886	ENSSSCG00000017264	archaelysin family metallopeptidase 2 [Source:HGNC Symbol;Acc:HGNC:28041]	AMZ2	AMZ2	AMZ2	archaelysin family metallopeptidase 2	8.53278e-05	global and pairwise	1.36753	0.00185039	0	1.06128	0.739238	0	0.970351	0.979354	0	1.05572	0.585521	0	0.776059	0.000718284	1	0.709565	0.0569051	0	0.771989	0.000984692	1	0.914319	0.879218	0	0.994756	0.937246	0	1.08798	0.750371	0
32907	TMEM126B	9	21825278	ENSSSCG00000014905	transmembrane protein 126B [Source:HGNC Symbol;Acc:HGNC:30883]	TMEM126B	TMEM126B	TMEM126B	transmembrane protein 126B	8.55431e-05	global and pairwise	0.95943	0.966354	0	1.22376	0.0229689	0	1.1071	0.560117	0	0.910486	0.644036	0	1.27551	0.0013355	0	1.15391	0.604565	0	0.948987	0.670491	0	0.904667	0.827779	0	0.744004	6.77337e-05	1	0.822407	0.236211	0
2266	ANGEL2	9	143400824	ENSSSCG00000015588	angel homolog 2 (Drosophila) [Source:HGNC Symbol;Acc:HGNC:30534]	ANGEL2	ANGEL2	ANGEL2	angel homolog 2 (Drosophila)	8.68478e-05	global and pairwise	1.61678	0.0125459	0	1.75766	0.00101036	0	1.04075	0.951172	0	1.82612	0.000315272	1	1.08713	0.714436	0	0.643716	0.262953	0	1.12948	0.606069	0	0.592122	0.25771	0	1.03895	0.913832	0	1.75462	0.0485175	0
18665	CIRBP	2	77840106	ENSSSCG00000028040	chromosome 19 open reading frame 24 [Source:HGNC Symbol;Acc:HGNC:26073]	C19orf24	C19orf24	C2H19orf24	chromosome 2 open reading frame, human C19orf24	8.74371e-05	global and pairwise	1.09959	0.977189	0	1.09907	0.848716	0	1.09949	0.91746	0	1.44405	0.00430857	0	0.999534	0.65023	0	0.999909	0.937173	0	1.31327	3.11544e-05	1	1.00037	0.990707	0	1.31388	0.000363789	1	1.31339	0.112403	0
7594	FGL2	9	113110923	ENSSSCG00000015413	Sus scrofa fibrinogen-like 2 (FGL2), mRNA. [Source:RefSeq mRNA;Acc:NM_001005152]	FGL2	0	FGL2	fibrinogen-like 2	8.766e-05	only global	ND	ND	ND	ND	ND	ND	ND	ND	ND	ND	ND	ND	ND	ND	ND	ND	ND	ND	ND	ND	ND	ND	ND	ND	ND	ND	ND	ND	ND	ND
18005	DDX18	15	26822942	ENSSSCG00000015712	Uncharacterized protein {ECO:0000313|Ensembl:ENSSSCP00000019922} [Source:UniProtKB/TrEMBL;Acc:I3L7B7]	0	0	DDX18	DEAD (Asp-Glu-Ala-Asp) box polypeptide 18	8.89839e-05	global and pairwise	0.95895	0.977826	0	1.25157	0.00497298	0	1.31748	0.110193	0	1.12269	0.198172	0	1.30515	0.000339481	1	1.37388	0.150217	0	1.17074	0.120942	0	1.05266	0.991604	0	0.897018	0.075251	0	0.852145	0.460336	0
21225	POMT1	1	305439220	ENSSSCG00000005716	protein-O-mannosyltransferase 1 [Source:HGNC Symbol;Acc:HGNC:9202]	POMT1	POMT1	POMT1	protein-O-mannosyltransferase 1	9.09738e-05	global and pairwise	0.925878	0.225306	0	0.971095	0.557811	0	0.938047	0.551818	0	0.832462	0.000380851	1	1.04884	0.432116	0	1.01314	0.99385	0	0.899106	0.0351142	0	0.965969	0.893965	0	0.857241	0.00101674	0	0.887441	0.296136	0
37840	SLTM	1	125212662	ENSSSCG00000004590	Uncharacterized protein {ECO:0000313|Ensembl:ENSSSCP00000004947} [Source:UniProtKB/TrEMBL;Acc:F1S052]	0	0	LOC102161684	SAFB-like transcription modulator-like	9.09738e-05	global and pairwise	0.907678	0.197578	0	1.0683	0.556009	0	0.936195	0.91595	0	0.893574	0.0762594	0	1.17696	0.000245021	1	1.03142	0.698953	0	0.984462	0.895331	0	0.876343	0.729413	0	0.836447	0.000127759	1	0.954474	0.457937	0
31641	PSMC1	7	118607714	ENSSSCG00000002433	Sus scrofa proteasome (prosome, macropain) 26S subunit, ATPase, 1 (PSMC1), mRNA. [Source:RefSeq mRNA;Acc:NM_001244151]	PSMC1	0	PSMC1	proteasome (prosome, macropain) 26S subunit, ATPase, 1	9.11232e-05	global and pairwise	1.00149	0.994128	0	0.907878	0.472472	0	0.85639	0.542902	0	0.763435	0.00115625	0	0.906524	0.273278	0	0.855112	0.634863	0	0.762296	7.86358e-05	1	0.943287	0.917143	0	0.8409	0.00778073	0	0.891457	0.425234	0
33062	SAMD4A	1	204554368	ENSSSCG00000023408	sterile alpha motif domain containing 4A [Source:HGNC Symbol;Acc:HGNC:23023]	SAMD4A	SAMD4A	SAMD4A	sterile alpha motif domain containing 4A	9.18992e-05	global and pairwise	1.45221	0.0851787	0	1.09329	0.611687	0	1.4165	0.582076	0	1.86524	0.000319638	1	0.752845	0.0472238	0	0.975413	0.871573	0	1.28442	0.0435463	0	1.29564	0.883831	0	1.70609	3.36721e-05	1	1.31679	0.167972	0
18255	TACC2	14	143038383	ENSSSCG00000028063	transforming, acidic coiled-coil containing protein 2 [Source:RefSeq peptide;Acc:NP_001245281]	TACC2	0	TACC2	transforming, acidic coiled-coil containing protein 2	9.2657e-05	global and pairwise	1.07224	0.779402	0	1.30683	0.0742373	0	1.26721	0.481357	0	1.60302	0.000192758	1	1.21878	0.135461	0	1.18183	0.793233	0	1.49501	0.000435295	1	0.969686	0.95381	0	1.22665	0.0743479	0	1.265	0.350677	0
11935	SAMD4A	1	204560318	ENSSSCG00000023408	sterile alpha motif domain containing 4A [Source:HGNC Symbol;Acc:HGNC:23023]	SAMD4A	SAMD4A	SAMD4A	sterile alpha motif domain containing 4A	9.2657e-05	global and pairwise	1.4062	0.0798606	0	1.05281	0.70378	0	1.39407	0.542902	0	1.8202	0.000528581	1	0.74869	0.0271421	0	0.991373	0.890209	0	1.29441	0.0889606	0	1.32414	0.829983	0	1.7289	4.07623e-05	1	1.30568	0.238927	0
27079	CASP10	15	116213272	ENSSSCG00000026940	Sus scrofa caspase 10, apoptosis-related cysteine peptidase (CASP10), mRNA. [Source:RefSeq mRNA;Acc:NM_001161640]	CASP10	0	CASP10	caspase 10, apoptosis-related cysteine peptidase	9.2657e-05	global and pairwise	1.3759	0.0115828	0	1.07518	0.339025	0	1.55864	0.1149	0	1.56349	0.000199804	1	0.781437	0.0339401	0	1.13281	0.99689	0	1.13634	0.393729	0	1.44965	0.631684	0	1.45416	0.00104257	0	1.00311	0.736028	0
37947	ABHD13	11	82983495	ENSSSCG00000009541	abhydrolase domain containing 13 [Source:HGNC Symbol;Acc:HGNC:20293]	ABHD13	ABHD13	ABHD13	abhydrolase domain containing 13	9.2657e-05	global and pairwise	1.08202	0.465467	0	0.928972	0.439647	0	0.961749	0.884933	0	1.17266	0.0166437	0	0.858555	0.0159795	0	0.888848	0.596595	0	1.08378	0.231233	0	1.03528	0.918822	0	1.26233	1.86566e-05	1	1.2193	0.079204	0
28332	FKBP4	5	69599797	ENSSSCG00000000743	Sus scrofa FK506 binding protein 4, 59kDa (FKBP4), mRNA. [Source:RefSeq mRNA;Acc:NM_001195337]	FKBP4	0	FKBP4	FK506 binding protein 4, 59kDa	9.28949e-05	global and pairwise	1.08777	0.637588	0	1.19552	0.123414	0	1.02514	0.853924	0	1.41678	0.000306221	1	1.09905	0.31178	0	0.942421	0.987713	0	1.30246	0.000961561	1	0.857487	0.79321	0	1.18508	0.0366932	0	1.38204	0.0738747	0
1261		16	50228104	ENSSSCG00000021964	Uncharacterized protein {ECO:0000313|Ensembl:ENSSSCP00000024885} [Source:UniProtKB/TrEMBL;Acc:I3LLB7]	PIK3R1	0	LOC100623707	phosphatidylinositol 3-kinase regulatory subunit alpha-like	9.3238e-05	global and pairwise	0.956056	0.937475	0	0.89134	0.753159	0	0.711683	0.536821	0	1.70198	0.00934672	0	0.932309	0.809345	0	0.744394	0.715075	0	1.78021	0.00156703	0	0.798441	0.818624	0	1.90946	0.000143041	1	2.39149	0.00654527	0
11234	HMBOX1	14	14124380	ENSSSCG00000009682	homeobox containing 1 [Source:HGNC Symbol;Acc:HGNC:26137]	HMBOX1	HMBOX1	HMBOX1	homeobox containing 1	9.38851e-05	global and pairwise	1.14171	0.0183665	0	1.0749	0.201254	0	1.08926	0.392661	0	1.20175	5.80189e-05	1	0.941487	0.242459	0	0.954058	0.890209	0	1.05259	0.254401	0	1.01335	0.939121	0	1.118	0.00542417	0	1.10327	0.330858	0
23737		10	37388856	ENSSSCG00000010993	Uncharacterized protein {ECO:0000313|Ensembl:ENSSSCP00000011726} [Source:UniProtKB/TrEMBL;Acc:F1SE90]	0	0	0	0	9.3953e-05	global and pairwise	0.660835	0.00386869	0	1.01406	0.964286	0	0.883396	0.774097	0	0.833629	0.212397	0	1.53451	9.91762e-05	1	1.33679	0.385855	0	1.26148	0.0369645	0	0.871149	0.813056	0	0.822072	0.0892788	0	0.943664	0.907764	0
7405	FBXO7	5	12291461	ENSSSCG00000000156	Sus scrofa F-box protein 7 (FBXO7), mRNA. [Source:RefSeq mRNA;Acc:NM_001171751]	FBXO7	0	FBXO7	F-box protein 7	9.43244e-05	only global	ND	ND	ND	ND	ND	ND	ND	ND	ND	ND	ND	ND	ND	ND	ND	ND	ND	ND	ND	ND	ND	ND	ND	ND	ND	ND	ND	ND	ND	ND
41493	NISCH	13	37831231	ENSSSCG00000011442	nischarin [Source:HGNC Symbol;Acc:HGNC:18006]	NISCH	NISCH	NISCH	nischarin	9.4475e-05	global and pairwise	1.0478	0.77572	0	1.08468	0.45165	0	1.03129	0.927274	0	1.31422	0.000130033	1	1.03519	0.72719	0	0.984236	0.987713	0	1.25426	0.000553162	1	0.950775	0.895229	0	1.21162	0.00207875	0	1.27435	0.0519604	0
33542		15	36696653	ENSSSCG00000030414	0	0	0	0	0	9.59381e-05	global and pairwise	1.01282	0.990749	0	0.860822	0.184388	0	0.83449	0.225291	0	0.750811	0.00337533	0	0.849929	0.0409073	0	0.82393	0.262525	0	0.741309	0.000104769	1	0.969411	0.858125	0	0.872202	0.104734	0	0.899723	0.857423	0
2961	LOC100624086	4	108825357	ENSSSCG00000026938	Histone H2A {ECO:0000256|RuleBase:RU000527} [Source:UniProtKB/TrEMBL;Acc:F2Z5L2]	0	0	0	0	9.67697e-05	only global	ND	ND	ND	ND	ND	ND	ND	ND	ND	ND	ND	ND	ND	ND	ND	ND	ND	ND	ND	ND	ND	ND	ND	ND	ND	ND	ND	ND	ND	ND
11003	GHRHR	18	46445147	ENSSSCG00000016673	Sus scrofa growth hormone releasing hormone receptor (GHRHR), mRNA. [Source:RefSeq mRNA;Acc:NM_214035]	GHRHR	0	GHRHR	growth hormone releasing hormone receptor	9.71746e-05	global and pairwise	1.07272	0.615463	0	0.992002	0.964922	0	0.895219	0.612486	0	0.813365	0.0101304	0	0.924758	0.340307	0	0.834536	0.372087	0	0.75823	4.2332e-05	1	0.902437	0.771109	0	0.819923	0.00279258	0	0.908566	0.636005	0
32865	LNPEP	2	107465215	ENSSSCG00000014173	Sus scrofa leucyl/cystinyl aminopeptidase (LNPEP), mRNA. [Source:RefSeq mRNA;Acc:NM_001105291]	LNPEP	0	LNPEP	leucyl/cystinyl aminopeptidase	9.79214e-05	global and pairwise	1.08935	0.599468	0	1.08709	0.543859	0	1.35231	0.075405	0	1.36735	0.000249553	1	0.997929	0.996304	0	1.24139	0.342796	0	1.2552	0.00341516	0	1.24397	0.489184	0	1.2578	0.00177648	0	1.01112	0.967717	0
28363	TANC2	12	15437982	ENSSSCG00000017298	tetratricopeptide repeat, ankyrin repeat and coiled-coil containing 2 [Source:HGNC Symbol;Acc:HGNC:30212]	TANC2	TANC2	TANC2	tetratricopeptide repeat, ankyrin repeat and coiled-coil containing 2	9.81656e-05	global and pairwise	0.859108	0.396382	0	0.857001	0.288883	0	0.83122	0.475704	0	0.67901	0.000214324	1	0.997548	0.962215	0	0.967538	0.955876	0	0.790366	0.00700827	0	0.969917	0.946784	0	0.792309	0.00638016	0	0.816883	0.334047	0
23723	FBLIM1	6	69342891	ENSSSCG00000003465	filamin binding LIM protein 1 [Source:HGNC Symbol;Acc:HGNC:24686]	FBLIM1	FBLIM1	FBLIM1	filamin binding LIM protein 1	9.85425e-05	global and pairwise	1.08548	0.510316	0	1.02271	0.88386	0	0.992746	0.986555	0	0.827333	0.011347	0	0.942172	0.492616	0	0.914569	0.781917	0	0.762182	2.86996e-05	1	0.970703	0.94086	0	0.808962	0.000646281	1	0.833378	0.187506	0
39718	CALCR	9	80111391	ENSSSCG00000015320	calcitonin receptor precursor [Source:RefSeq peptide;Acc:NP_999519]	CALCR	0	CALCR	calcitonin receptor	9.98594e-05	global and pairwise	0.894829	0.741111	0	0.723409	0.144357	0	0.660341	0.382309	0	1.34543	0.241874	0	0.808432	0.257846	0	0.737951	0.727458	0	1.50356	0.0170737	0	0.912819	0.967229	0	1.85984	7.45483e-05	1	2.03747	0.033422	0
37566	RPRD1A	6	112290736	ENSSSCG00000027700	regulation of nuclear pre-mRNA domain containing 1A [Source:HGNC Symbol;Acc:HGNC:25560]	RPRD1A	RPRD1A	RPRD1A	regulation of nuclear pre-mRNA domain containing 1A	0.000100438	global and pairwise	0.870397	0.943424	0	1.20165	0.0306174	0	1.14783	0.144561	0	0.873268	0.960831	0	1.38058	0.000375386	1	1.31875	0.125131	0	1.0033	0.939773	0	0.955214	0.933023	0	0.726724	0.00107393	0	0.760797	0.0716242	0
31284	HSF2BP	13	216662819	ENSSSCG00000022164	heat shock transcription factor 2 binding protein [Source:HGNC Symbol;Acc:HGNC:5226]	HSF2BP	HSF2BP	HSF2BP	heat shock transcription factor 2 binding protein	0.000101346	global and pairwise	1.03262	0.893382	0	1.08298	0.562199	0	0.882765	0.649985	0	0.795136	0.0129309	0	1.04877	0.673573	0	0.854879	0.619322	0	0.770018	0.00113968	0	0.815124	0.52649	0	0.73421	3.45985e-05	1	0.900734	0.64212	0
11321	PAPD4	2	90166410	ENSSSCG00000014114	PAP associated domain containing 4 [Source:HGNC Symbol;Acc:HGNC:26776]	PAPD4	PAPD4	PAPD4	PAP associated domain containing 4	0.000102802	global and pairwise	1.14476	0.169833	0	1.16722	0.0730922	0	1.47223	0.00176821	0	1.2922	0.000508568	1	1.01961	0.872604	0	1.28606	0.129136	0	1.12879	0.0936198	0	1.26132	0.300689	0	1.10708	0.134046	0	0.877716	0.459221	0
14630	ACADSB	14	144190088	ENSSSCG00000010723	acyl-CoA dehydrogenase, short/branched chain [Source:HGNC Symbol;Acc:HGNC:91]	ACADSB	ACADSB	ACADSB	acyl-CoA dehydrogenase, short/branched chain	0.000102802	global and pairwise	0.973163	0.632435	0	0.993765	0.810465	0	0.974069	0.896689	0	1.13934	0.0421364	0	1.02117	0.711012	0	1.00093	0.964191	0	1.17076	0.000207984	1	0.98018	0.990707	0	1.14649	0.00113619	0	1.16967	0.108175	0
2684	P4HA1	14	81892563	ENSSSCG00000010292	Sus scrofa prolyl 4-hydroxylase, alpha polypeptide I (P4HA1), mRNA. [Source:RefSeq mRNA;Acc:NM_001097435]	P4HA1	0	P4HA1	prolyl 4-hydroxylase, alpha polypeptide I	0.000102967	only global	ND	ND	ND	ND	ND	ND	ND	ND	ND	ND	ND	ND	ND	ND	ND	ND	ND	ND	ND	ND	ND	ND	ND	ND	ND	ND	ND	ND	ND	ND
4519	MTRF1	11	26579886	ENSSSCG00000009436	peptide chain release factor 1, mitochondrial [Source:RefSeq peptide;Acc:NP_001230509]	MTRF1	0	MTRF1	mitochondrial translational release factor 1	0.000103679	global and pairwise	1.49108	0.00964256	0	1.23682	0.160107	0	1.18138	0.398953	0	1.66953	0.000111619	1	0.829479	0.135461	0	0.792299	0.797836	0	1.11968	0.38065	0	0.955177	0.969076	0	1.34985	0.00647548	0	1.4132	0.296999	0
18124	FNDC1	1	9838960	ENSSSCG00000004052	fibronectin type III domain containing 1 [Source:HGNC Symbol;Acc:HGNC:21184]	FNDC1	FNDC1	FNDC1	fibronectin type III domain containing 1	0.000106529	global and pairwise	1.29984	0.760321	0	1.1317	0.964076	0	1.2181	0.956861	0	0.517464	0.022026	0	0.870642	0.566165	0	0.937112	0.83358	0	0.398098	4.52417e-05	1	1.07635	0.938337	0	0.457247	0.000818853	1	0.424814	0.213522	0
23693	SRSF2	12	4653391	ENSSSCG00000023148	serine/arginine-rich splicing factor 2 [Source:RefSeq peptide;Acc:NP_001070697]	SRSF2	0	SRSF2	serine/arginine-rich splicing factor 2	0.000109878	global and pairwise	1.17213	0.0411551	0	1.07913	0.391319	0	1.23524	0.0876926	0	1.27722	6.03291e-05	1	0.920655	0.216961	0	1.05385	0.886723	0	1.08965	0.174983	0	1.14467	0.543701	0	1.18356	0.00155224	0	1.03398	0.875244	0
23641	ZFHX3	6	15059737	ENSSSCG00000002752	zinc finger homeobox 3 [Source:HGNC Symbol;Acc:HGNC:777]	ZFHX3	ZFHX3	ZFHX3	zinc finger homeobox 3	0.00011041	global and pairwise	0.928569	0.434548	0	1.09075	0.546161	0	1.07186	0.866043	0	0.873062	0.0469924	0	1.17466	0.00632296	0	1.15431	0.478996	0	0.940222	0.368951	0	0.982679	0.95381	0	0.800423	6.38054e-05	1	0.814531	0.0850226	0
15254	100153153	4	90593677	ENSSSCG00000006303	Uncharacterized protein {ECO:0000313|Ensembl:ENSSSCP00000006720} [Source:UniProtKB/TrEMBL;Acc:F1RPU9]	0	0	DCAF6	DDB1 and CUL4 associated factor 6	0.000111242	global and pairwise	0.800505	0.107971	0	1.06728	0.946117	0	0.79121	0.488262	0	1.22351	0.271155	0	1.33326	0.00834126	0	0.988389	0.962921	0	1.52842	3.66247e-05	1	0.741332	0.602027	0	1.14638	0.208676	0	1.54638	0.0651805	0
29479	FAM188A	10	50693939	ENSSSCG00000011045	family with sequence similarity 188, member A [Source:HGNC Symbol;Acc:HGNC:23578]	FAM188A	FAM188A	FAM188A	family with sequence similarity 188, member A	0.000111525	global and pairwise	0.799945	0.0166116	0	0.74967	0.00035266	1	0.763188	0.0770738	0	0.920616	0.368462	0	0.937152	0.486511	0	0.954051	0.933192	0	1.15085	0.0614288	0	1.01803	0.972765	0	1.22803	0.00208163	0	1.20628	0.208365	0
5079	NQO1	6	16248099	ENSSSCG00000002754	Sus scrofa NAD(P)H dehydrogenase, quinone 1 (NQO1), mRNA. [Source:RefSeq mRNA;Acc:NM_001159613]	NQO1	0	NQO1	NAD(P)H dehydrogenase, quinone 1	0.00011191	global and pairwise	1.04826	0.861058	0	0.759327	0.0186688	0	0.781978	0.319447	0	0.756133	0.00892288	0	0.724368	0.00122608	0	0.745976	0.256243	0	0.721322	0.000572265	1	1.02983	0.961739	0	0.995795	0.980576	0	0.96695	0.932982	0
4382	CSNK1E	5	6902826	ENSSSCG00000000107	casein kinase 1, epsilon [Source:HGNC Symbol;Acc:HGNC:2453]	CSNK1E	CSNK1E	CSNK1E	casein kinase 1, epsilon	0.00011191	global and pairwise	1.00793	0.590216	0	0.936462	0.911955	0	0.896338	0.888893	0	0.694352	0.0435981	0	0.929096	0.418709	0	0.889288	0.64319	0	0.68889	2.79006e-05	1	0.957154	0.861365	0	0.741463	0.00132065	0	0.774653	0.393697	0
35032	PYURF	8	139943200	ENSSSCG00000009211	Sus scrofa phosphatidylinositol glycan anchor biosynthesis, class Y (PIGY), mRNA. [Source:RefSeq mRNA;Acc:NM_001271967]	PIGY	0	PYURF	PIGY upstream reading frame	0.000112362	only global	ND	ND	ND	ND	ND	ND	ND	ND	ND	ND	ND	ND	ND	ND	ND	ND	ND	ND	ND	ND	ND	ND	ND	ND	ND	ND	ND	ND	ND	ND
40781	MARCKS	1	89855162	ENSSSCG00000023610	myristoylated alanine-rich protein kinase C substrate [Source:HGNC Symbol;Acc:HGNC:6759]	MARCKS	MARCKS	MARCKS	myristoylated alanine-rich protein kinase C substrate	0.000113013	global and pairwise	0.96003	0.870865	0	0.879205	0.333411	0	0.890084	0.684257	0	0.69101	0.000637459	1	0.91581	0.389016	0	0.927142	0.882144	0	0.71978	0.000428659	1	1.01237	0.990707	0	0.785949	0.0130291	0	0.776343	0.248518	0
36311	COX19	3	764058	ENSSSCG00000007550	COX19 cytochrome c oxidase assembly factor [Source:HGNC Symbol;Acc:HGNC:28074]	COX19	COX19	LOC100522861	cytochrome c oxidase assembly protein COX19-like	0.000113289	global and pairwise	0.952861	0.790133	0	1.11409	0.430902	0	1.01711	0.976942	0	0.827926	0.0378431	0	1.16921	0.0581785	0	1.06743	0.889824	0	0.868884	0.0850451	0	0.912948	0.836966	0	0.743139	3.52658e-05	1	0.813999	0.190347	0
25202	LUC7L2	18	10817251	ENSSSCG00000016509	Uncharacterized protein {ECO:0000313|Ensembl:ENSSSCP00000017490} [Source:UniProtKB/TrEMBL;Acc:F1SR21]	0	0	LUC7L2	LUC7-like 2 (S. cerevisiae)	0.000113289	global and pairwise	1.20779	0.0184353	0	1.15982	0.0207082	0	0.956804	0.973785	0	1.2661	0.000305326	1	0.960281	0.806249	0	0.792193	0.128353	0	1.04827	0.394591	0	0.824959	0.309658	0	1.09163	0.188972	0	1.32326	0.00933799	0
24741	G3BP1	16	77425204	ENSSSCG00000017079	Sus scrofa GTPase activating protein (SH3 domain) binding protein 1 (G3BP1), mRNA. [Source:RefSeq mRNA;Acc:NM_001205405]	G3BP1	0	G3BP1	GTPase activating protein (SH3 domain) binding protein 1	0.000114701	global and pairwise	0.96809	0.93924	0	0.828302	0.169862	0	0.87249	0.688175	0	1.18572	0.117027	0	0.855604	0.123056	0	0.901249	0.829009	0	1.2248	0.0369747	0	1.05335	0.926902	0	1.43151	2.97175e-05	1	1.35901	0.0824436	0
19354	CAMK1D	10	64912917	ENSSSCG00000027955	calcium/calmodulin-dependent protein kinase ID [Source:RefSeq peptide;Acc:NP_001230864]	CAMK1D	0	CAMK1D	calcium/calmodulin-dependent protein kinase ID	0.000114857	global and pairwise	0.982031	0.965435	0	0.782846	0.17076	0	0.915506	0.852103	0	0.617046	0.00061828	1	0.79717	0.105967	0	0.932259	0.932775	0	0.628337	0.000191898	1	1.16946	0.832885	0	0.788209	0.0616808	0	0.673994	0.134307	0
30125	ORC4	15	3673794	ENSSSCG00000015668	origin recognition complex, subunit 4 [Source:HGNC Symbol;Acc:HGNC:8490]	ORC4	ORC4	ORC4	origin recognition complex, subunit 4	0.000117168	global and pairwise	0.971079	0.845063	0	1.00683	0.947922	0	0.985957	0.98541	0	1.35085	0.0078962	0	1.03682	0.561104	0	1.01532	0.926604	0	1.39108	7.12007e-05	1	0.979266	0.99562	0	1.34168	0.00113619	0	1.37009	0.120097	0
28727	CH242-402I11.1	6	64031087	ENSSSCG00000003395	Uncharacterized protein {ECO:0000313|Ensembl:ENSSSCP00000003679} [Source:UniProtKB/TrEMBL;Acc:F1RIH5]	CH242-402I11.1	0	PIK3CD	phosphatidylinositol-4,5-bisphosphate 3-kinase, catalytic subunit delta	0.000119202	global and pairwise	1.08945	0.586405	0	1.0994	0.497395	0	0.985788	0.897038	0	0.866469	0.0744234	0	1.00913	0.9767	0	0.904852	0.669168	0	0.79533	0.000422591	1	0.896662	0.685823	0	0.788131	0.000208668	1	0.878961	0.524412	0
21814	GRK5	14	140650149	ENSSSCG00000010683	G protein-coupled receptor kinase 5 [Source:HGNC Symbol;Acc:HGNC:4544]	GRK5	GRK5	GRK5	G protein-coupled receptor kinase 5	0.000119466	global and pairwise	1.16791	0.525081	0	1.33788	0.0872903	0	1.44848	0.319292	0	1.69598	0.000178571	1	1.14554	0.337067	0	1.24024	0.790973	0	1.45215	0.00100685	0	1.08267	0.976546	0	1.26766	0.0328333	0	1.17086	0.453553	0
557	CH242-102C5.1	10	46559285	ENSSSCG00000011025	zinc finger E-box binding homeobox 1 [Source:HGNC Symbol;Acc:HGNC:11642]	ZEB1	ZEB1	LOC100623591	zinc finger E-box-binding homeobox 1-like	0.000120857	global and pairwise	1.01707	0.949499	0	0.914598	0.554061	0	0.949673	0.900005	0	1.28239	0.0108574	0	0.899245	0.313179	0	0.933731	0.912413	0	1.26086	0.00816761	0	1.03835	0.946784	0	1.40213	2.41697e-05	1	1.35034	0.0679273	0
13637	DUS2L	6	25957843	ENSSSCG00000022098	dihydrouridine synthase 2 [Source:HGNC Symbol;Acc:HGNC:26014]	DUS2	DUS2	DUS2	dihydrouridine synthase 2	0.000121206	only global	ND	ND	ND	ND	ND	ND	ND	ND	ND	ND	ND	ND	ND	ND	ND	ND	ND	ND	ND	ND	ND	ND	ND	ND	ND	ND	ND	ND	ND	ND
40193	SH3BGRL2	1	97113397	ENSSSCG00000004468	SH3 domain binding glutamate-rich protein like 2 [Source:HGNC Symbol;Acc:HGNC:15567]	SH3BGRL2	SH3BGRL2	0	0	0.000124132	global and pairwise	1.25118	0.917269	0	0.881425	0.0248759	0	1.15216	0.995976	0	1.08539	0.754169	0	0.704477	9.83095e-05	1	0.92086	0.977595	0	0.867499	0.425582	0	1.30715	0.369534	0	1.23141	0.00895059	0	0.942053	0.880037	0
28955	FAM217B	17	67416897	ENSSSCG00000007531	family with sequence similarity 217, member B [Source:HGNC Symbol;Acc:HGNC:16170]	FAM217B	FAM217B	FAM217B	family with sequence similarity 217, member B	0.000124132	global and pairwise	0.731636	0.0773789	0	0.997211	0.894444	0	0.819393	0.693561	0	1.03513	0.586325	0	1.36299	0.000729404	1	1.11995	0.785289	0	1.41481	9.38016e-05	1	0.821685	0.698883	0	1.03802	0.651307	0	1.26328	0.305941	0
29872	ZNF655	3	6532852	ENSSSCG00000007617	zinc finger protein 655 [Source:HGNC Symbol;Acc:HGNC:30899]	ZNF655	ZNF655	ZNF655	zinc finger protein 655	0.000124642	global and pairwise	1.0581	0.7256	0	1.31722	0.000622648	1	1.22817	0.220792	0	1.05597	0.581968	0	1.24489	0.00312714	0	1.16073	0.547661	0	0.997995	0.989022	0	0.932394	0.858125	0	0.801671	0.000780139	1	0.859799	0.34644	0
1929	FASTKD3	16	80332097	ENSSSCG00000017099	FAST kinase domains 3 [Source:HGNC Symbol;Acc:HGNC:28758]	FASTKD3	FASTKD3	FASTKD3	FAST kinase domains 3	0.000124691	global and pairwise	0.919319	0.66282	0	1.006	0.900895	0	0.864925	0.789497	0	1.22965	0.0295481	0	1.09429	0.196586	0	0.940832	0.995295	0	1.33757	3.08121e-05	1	0.859764	0.788369	0	1.22231	0.00713267	0	1.42168	0.03472	0
3207	WHSC1L1	15	55405292	ENSSSCG00000015820	Wolf-Hirschhorn syndrome candidate 1-like 1 [Source:HGNC Symbol;Acc:HGNC:12767]	WHSC1L1	WHSC1L1	WHSC1L1	Wolf-Hirschhorn syndrome candidate 1-like 1	0.000125097	global and pairwise	0.964675	0.89313	0	0.985749	0.950593	0	1.17618	0.612143	0	0.724899	0.00357375	0	1.02185	0.875844	0	1.21925	0.570731	0	0.751444	0.00442734	0	1.19318	0.702166	0	0.735379	0.000921178	1	0.616317	0.00505845	0
37709	CXCL14	2	143453469	ENSSSCG00000014310	Sus scrofa chemokine (C-X-C motif) ligand 14 (CXCL14), mRNA. [Source:RefSeq mRNA;Acc:NM_001244128]	CXCL14	0	CXCL14	chemokine (C-X-C motif) ligand 14	0.000125352	global and pairwise	0.708034	0.0554572	0	0.550347	3.00922e-05	1	0.570533	0.0318545	0	0.686284	0.00901491	0	0.777288	0.0824778	0	0.805799	0.697637	0	0.969281	0.886471	0	1.03668	0.966942	0	1.247	0.0880201	0	1.20288	0.596387	0
21643	GNAI2	13	35909669	ENSSSCG00000011399	Sus scrofa guanine nucleotide binding protein (G protein), alpha inhibiting activity polypeptide 2 (GNAI2), mRNA. [Source:RefSeq mRNA;Acc:NM_001123116]	GBI1	0	GNAI2	guanine nucleotide binding protein (G protein), alpha inhibiting activity polypeptide 2	0.000125413	global and pairwise	1.01144	0.915778	0	0.908212	0.528538	0	1.08183	0.827775	0	0.767724	0.00622734	0	0.897942	0.196767	0	1.06959	0.947181	0	0.759042	0.000280598	1	1.19116	0.631684	0	0.845313	0.0341321	0	0.709655	0.0250763	0
3527	PAMR1	2	27954832	ENSSSCG00000028338	peptidase domain containing associated with muscle regeneration 1 [Source:HGNC Symbol;Acc:HGNC:24554]	PAMR1	PAMR1	PAMR1	peptidase domain containing associated with muscle regeneration 1	0.000125528	global and pairwise	1.20849	0.80584	0	1.33471	0.565222	0	1.3242	0.862337	0	0.620007	0.0393202	0	1.10445	0.794125	0	1.09575	0.99481	0	0.513044	0.000670458	1	0.992121	0.966942	0	0.464525	8.0747e-05	1	0.468213	0.079412	0
26282	NTRK2	10	34187384	ENSSSCG00000010959	Uncharacterized protein {ECO:0000313|Ensembl:ENSSSCP00000011688} [Source:UniProtKB/TrEMBL;Acc:F1S4H5]	0	0	NTRK2	neurotrophic tyrosine kinase, receptor, type 2	0.000129269	global and pairwise	0.765717	0.455879	0	1.30661	0.380392	0	1.00793	0.993705	0	0.602367	0.0229542	0	1.70639	0.0104773	0	1.31633	0.770548	0	0.786671	0.296098	0	0.771411	0.801365	0	0.461016	1.87005e-05	1	0.597626	0.212603	0
1509	WDYHV1	4	16724022	ENSSSCG00000005982	WDYHV motif containing 1 [Source:HGNC Symbol;Acc:HGNC:25490]	WDYHV1	WDYHV1	WDYHV1	WDYHV motif containing 1	0.000130458	only global	ND	ND	ND	ND	ND	ND	ND	ND	ND	ND	ND	ND	ND	ND	ND	ND	ND	ND	ND	ND	ND	ND	ND	ND	ND	ND	ND	ND	ND	ND
28345	SULF2	17	55846869	ENSSSCG00000007456	Uncharacterized protein {ECO:0000313|Ensembl:ENSSSCP00000007944} [Source:UniProtKB/TrEMBL;Acc:F1SBF2]	0	0	0	0	0.00013187	global and pairwise	1.00579	0.966838	0	0.927863	0.780031	0	0.811168	0.503321	0	0.645649	0.00341186	0	0.922522	0.554313	0	0.806498	0.544738	0	0.641932	0.000102248	1	0.874232	0.79321	0	0.695845	0.00167347	0	0.79595	0.545473	0
38134	DUROC-SLA-DQA	7	29169699	ENSSSCG00000001456	Sus scrofa MHC class II histocompatibility antigen SLA-DQA (SLA-DQA1), mRNA. [Source:RefSeq mRNA;Acc:NM_001130224]	SLA-DQA1	0	SLA-DQA1	MHC class II histocompatibility antigen SLA-DQA	0.000132078	global and pairwise	0.848474	0.438987	0	0.856264	0.382921	0	0.747917	0.301435	0	0.613245	0.000111619	1	1.00918	0.979687	0	0.881485	0.822796	0	0.722762	0.00395265	0	0.873465	0.811271	0	0.716187	0.00202083	0	0.819937	0.516553	0
8255	LOC100518689	12	54719206	ENSSSCG00000017928	Uncharacterized protein {ECO:0000313|Ensembl:ENSSSCP00000018993} [Source:UniProtKB/TrEMBL;Acc:F1RFR7]	0	0	C12H17orf49	chromosome 12 open reading frame, human C17orf49	0.000133908	global and pairwise	1.06902	0.936896	0	0.854687	0.171981	0	0.889869	0.404881	0	0.626634	0.00274168	0	0.799507	0.0575243	0	0.832418	0.552694	0	0.586178	8.22759e-05	1	1.04116	0.96643	0	0.733174	0.0621682	0	0.704187	0.567102	0
16033		5	86199371	ENSSSCG00000026250	Uncharacterized protein {ECO:0000313|Ensembl:ENSSSCP00000026069} [Source:UniProtKB/TrEMBL;Acc:I3LPP2]	0	0	0	0	0.000134522	global and pairwise	0.745639	0.0949876	0	1.06205	0.672207	0	0.947603	0.9856	0	1.13851	0.435681	0	1.42435	0.000568452	1	1.27086	0.448893	0	1.52689	0.000152132	1	0.892236	0.858125	0	1.07199	0.845672	0	1.20146	0.656472	0
24865	NHEDC2	8	126852019	ENSSSCG00000028101	Solute carrier family 9, subfamily B (NHA2, cation proton antiporter 2), member 2 {ECO:0000313|EMBL:JAA74291.1}; Uncharacterized protein {ECO:0000313|Ensembl:ENSSSCP00000009770} [Source:UniProtKB/TrEMBL;Acc:F1S111]	0	0	LOC100739358	mitochondrial sodium/hydrogen exchanger 9B2-like	0.000135242	global and pairwise	0.945121	0.578123	0	1.13707	0.0489698	0	0.942741	0.766086	0	0.952803	0.490345	0	1.2031	0.000481584	1	0.997482	0.99689	0	1.00813	0.930754	0	0.829096	0.247548	0	0.837945	0.000207103	1	1.01067	0.958866	0
20422	EFR3A	4	9089644	ENSSSCG00000005955	Uncharacterized protein {ECO:0000313|Ensembl:ENSSSCP00000006365} [Source:UniProtKB/TrEMBL;Acc:F1RRT7]	EFR3A	0	0	0	0.000135593	global and pairwise	0.805303	0.0342701	0	0.946914	0.707443	0	0.934401	0.829699	0	0.74463	0.000287493	1	1.17585	0.0506368	0	1.16031	0.603027	0	0.924658	0.397987	0	0.986785	0.982467	0	0.786376	0.000634867	1	0.796907	0.130273	0
11557	ZNF629	3	18065251	ENSSSCG00000007780	zinc finger protein 629 [Source:HGNC Symbol;Acc:HGNC:29008]	ZNF629	ZNF629	ZNF629	zinc finger protein 629	0.000136969	global and pairwise	0.915104	0.317897	0	1.13086	0.0783697	0	0.953457	0.831911	0	0.957147	0.555365	0	1.23577	9.91762e-05	1	1.04191	0.919752	0	1.04594	0.522201	0	0.843128	0.345705	0	0.846392	0.000856466	1	1.00387	0.984885	0
14438	ITGB3	12	16719169	ENSSSCG00000017306	Sus scrofa integrin, beta 3 (platelet glycoprotein IIIa, antigen CD61) (ITGB3), mRNA. [Source:RefSeq mRNA;Acc:NM_214002]	CD61	0	ITGB3	integrin, beta 3 (platelet glycoprotein IIIa, antigen CD61)	0.000139459	global and pairwise	1.18032	0.526051	0	0.875739	0.392359	0	1.11382	0.916302	0	0.769737	0.0937222	0	0.74195	0.0041623	0	0.943659	0.91713	0	0.652142	0.000195646	1	1.27186	0.639661	0	0.878958	0.486823	0	0.691078	0.186891	0
25499	CC2D1B	6	147697996	ENSSSCG00000022425	Uncharacterized protein {ECO:0000313|Ensembl:ENSSSCP00000023694} [Source:UniProtKB/TrEMBL;Acc:I3LHZ5]	0	0	LOC100622838	coiled-coil and C2 domain-containing protein 1B-like	0.000144229	global and pairwise	0.908118	0.789255	0	1.18252	0.0382969	0	0.991075	0.78989	0	1.0725	0.542985	0	1.30217	4.94902e-05	1	1.09135	0.638499	0	1.18101	0.0850451	0	0.838104	0.707431	0	0.906961	0.060454	0	1.08216	0.976609	0
26238	ARL2BP	6	17205907	ENSSSCG00000002819	ADP-ribosylation factor-like 2 binding protein [Source:HGNC Symbol;Acc:HGNC:17146]	ARL2BP	ARL2BP	ARL2BP	ADP-ribosylation factor-like 2 binding protein	0.000144269	only global	ND	ND	ND	ND	ND	ND	ND	ND	ND	ND	ND	ND	ND	ND	ND	ND	ND	ND	ND	ND	ND	ND	ND	ND	ND	ND	ND	ND	ND	ND
26711	ATP6AP1L	2	92726294	ENSSSCG00000014132	ATPase, H+ transporting, lysosomal accessory protein 1-like [Source:HGNC Symbol;Acc:HGNC:28091]	ATP6AP1L	ATP6AP1L	ATP6AP1L	ATPase, H+ transporting, lysosomal accessory protein 1-like	0.000144947	global and pairwise	0.935949	0.891918	0	1.04587	0.340102	0	1.1137	0.34931	0	0.833515	0.147056	0	1.11744	0.0253237	0	1.18992	0.251357	0	0.890556	0.109987	0	1.06486	0.855789	0	0.796958	5.1179e-05	1	0.748418	0.00985931	0
19535	GPD1	5	16335733	ENSSSCG00000000214	Sus scrofa glycerol-3-phosphate dehydrogenase 1 (soluble) (GPD1), mRNA. [Source:RefSeq mRNA;Acc:NM_001190240]	GPD1	0	GPD1	glycerol-3-phosphate dehydrogenase 1 (soluble)	0.000145683	global and pairwise	1.15705	0.382327	0	0.879337	0.138738	0	0.838732	0.322824	0	1.00822	0.927862	0	0.75998	0.000198181	1	0.724886	0.0630794	0	0.871365	0.102258	0	0.953823	0.934978	0	1.14656	0.0512997	0	1.20207	0.267384	0
32792	TACC3	8	296956	ENSSSCG00000008677	transforming, acidic coiled-coil containing protein 3 [Source:HGNC Symbol;Acc:HGNC:11524]	TACC3	TACC3	TACC3	transforming, acidic coiled-coil containing protein 3	0.00014662	only global	ND	ND	ND	ND	ND	ND	ND	ND	ND	ND	ND	ND	ND	ND	ND	ND	ND	ND	ND	ND	ND	ND	ND	ND	ND	ND	ND	ND	ND	ND
19077	U6	1	257519899	ENSSSCG00000022769	U6 spliceosomal RNA [Source:RFAM;Acc:RF00026]	U6	0	0	0	0.000149877	global and pairwise	0.756933	0.0503918	0	0.637399	9.2903e-05	1	0.623134	0.017167	0	0.701124	0.00164482	0	0.842082	0.141651	0	0.823235	0.620075	0	0.926269	0.58539	0	0.977619	0.971416	0	1.09998	0.400139	0	1.12516	0.679806	0
5835	TMX3	1	170789456	ENSSSCG00000004884	thioredoxin-related transmembrane protein 3 [Source:HGNC Symbol;Acc:HGNC:24718]	TMX3	TMX3	TMX3	thioredoxin-related transmembrane protein 3	0.0001558	global and pairwise	0.82901	0.00397397	0	0.847676	0.00752332	0	0.797677	0.0307695	0	0.795133	3.9498e-05	1	1.02252	0.765271	0	0.962205	0.927251	0	0.959136	0.538779	0	0.941017	0.827779	0	0.938016	0.227861	0	0.996811	0.978456	0
13288	BAG3	14	141036642	ENSSSCG00000010686	BCL2-associated athanogene 3 [Source:HGNC Symbol;Acc:HGNC:939]	BAG3	BAG3	BAG3	BCL2-associated athanogene 3	0.000158114	only global	ND	ND	ND	ND	ND	ND	ND	ND	ND	ND	ND	ND	ND	ND	ND	ND	ND	ND	ND	ND	ND	ND	ND	ND	ND	ND	ND	ND	ND	ND
42364	MICU1	14	81590320	ENSSSCG00000010289	mitochondrial calcium uptake 1 [Source:HGNC Symbol;Acc:HGNC:1530]	MICU1	MICU1	MICU1	mitochondrial calcium uptake 1	0.000161544	global and pairwise	1.13965	0.441998	0	0.983902	0.943012	0	1.01713	0.979679	0	1.39471	0.00114704	0	0.86334	0.177978	0	0.892497	0.824659	0	1.22381	0.0392187	0	1.03377	0.95381	0	1.41753	5.84909e-05	1	1.37122	0.0794227	0
1793	DCN	5	96143614	ENSSSCG00000000915	Sus scrofa decorin (DCN), mRNA. [Source:RefSeq mRNA;Acc:NM_213920]	DCN	0	DCN	decorin	0.00016168	global and pairwise	1.02481	0.935909	0	1.08065	0.683741	0	0.988433	0.979679	0	0.75064	0.00892288	0	1.05448	0.72555	0	0.964502	0.963141	0	0.732467	0.00123531	0	0.914668	0.862687	0	0.694622	5.77996e-05	1	0.759425	0.179985	0
38768	LRRC33	13	143119211	ENSSSCG00000023527	negative regulator of reactive oxygen species [Source:HGNC Symbol;Acc:HGNC:24613]	NRROS	NRROS	NRROS	negative regulator of reactive oxygen species	0.000162022	only global	ND	ND	ND	ND	ND	ND	ND	ND	ND	ND	ND	ND	ND	ND	ND	ND	ND	ND	ND	ND	ND	ND	ND	ND	ND	ND	ND	ND	ND	ND
23230	MAPRE3	3	119083232	ENSSSCG00000029185	microtubule-associated protein, RP/EB family, member 3 [Source:HGNC Symbol;Acc:HGNC:6892]	MAPRE3	MAPRE3	MAPRE3	microtubule-associated protein, RP/EB family, member 3	0.000166729	global and pairwise	1.13376	0.529935	0	1.34115	0.0173098	0	1.27551	0.235026	0	0.955155	0.7572	0	1.18293	0.094022	0	1.12503	0.705823	0	0.84247	0.0887087	0	0.951057	0.985231	0	0.712189	0.000126146	1	0.74884	0.0755191	0
26966	FAM105B	16	4436693	ENSSSCG00000016783	OTU deubiquitinase with linear linkage specificity [Source:HGNC Symbol;Acc:HGNC:25118]	OTULIN	OTULIN	FAM105B	family with sequence similarity 105, member B	0.000168351	global and pairwise	1.16784	0.105202	0	1.32175	0.00033584	1	1.29671	0.0112798	0	1.15679	0.0871484	0	1.13179	0.0674023	0	1.11034	0.436003	0	0.990539	0.861479	0	0.981052	0.916236	0	0.875198	0.0307959	0	0.892101	0.199235	0
27838	HABP4	10	29539421	ENSSSCG00000010934	Sus scrofa hyaluronan binding protein 4 (HABP4), mRNA. [Source:RefSeq mRNA;Acc:NM_001244681]	HABP4	0	HABP4	hyaluronan binding protein 4	0.00017155	global and pairwise	1.0055	0.971516	0	1.12046	0.102116	0	1.11951	0.433507	0	1.2189	0.000447174	1	1.11433	0.0608895	0	1.11339	0.565933	0	1.21222	0.000178469	1	0.999154	0.997161	0	1.08785	0.109601	0	1.08877	0.524412	0
40742	TLR1	8	31627793	ENSSSCG00000026583	Sus scrofa toll-like receptor 1 (TLR1), mRNA. [Source:RefSeq mRNA;Acc:NM_001031775]	TLR1	0	TLR1	toll-like receptor 1	0.000172379	only global	ND	ND	ND	ND	ND	ND	ND	ND	ND	ND	ND	ND	ND	ND	ND	ND	ND	ND	ND	ND	ND	ND	ND	ND	ND	ND	ND	ND	ND	ND
5034	PTPRJ	2	15633371	ENSSSCG00000023709	protein tyrosine phosphatase, receptor type, J [Source:HGNC Symbol;Acc:HGNC:9673]	PTPRJ	PTPRJ	PTPRJ	protein tyrosine phosphatase, receptor type, J	0.000172424	global and pairwise	1.01218	0.987022	0	0.805971	0.152944	0	0.993763	0.968878	0	0.679196	0.00156524	0	0.79627	0.0581785	0	0.981801	0.983102	0	0.67102	0.000242891	1	1.233	0.705187	0	0.842705	0.13285	0	0.683459	0.0864434	0
15066	NCOA2	4	70766500	ENSSSCG00000025149	U6 spliceosomal RNA [Source:RFAM;Acc:RF00026]	U6	0	0	0	0.000172874	only global	ND	ND	ND	ND	ND	ND	ND	ND	ND	ND	ND	ND	ND	ND	ND	ND	ND	ND	ND	ND	ND	ND	ND	ND	ND	ND	ND	ND	ND	ND
9330	C1H6orf35	1	11756214	ENSSSCG00000004063	Sus scrofa chromosome 6 open reading frame 35 (C1H6orf35), mRNA. [Source:RefSeq mRNA;Acc:NM_001185165]	0	0	C1H6orf35	chromosome 6 open reading frame 35	0.000174772	global and pairwise	0.886782	0.474974	0	1.03722	0.563938	0	0.821522	0.979679	0	0.817887	0.0670825	0	1.16965	0.00228785	0	0.926408	0.790973	0	0.922309	0.299608	0	0.79204	0.800669	0	0.788536	3.44483e-05	1	0.995575	0.28846	0
35744	STT3A	9	58397294	ENSSSCG00000015214	STT3A, subunit of the oligosaccharyltransferase complex (catalytic) [Source:HGNC Symbol;Acc:HGNC:6172]	STT3A	STT3A	STT3A	STT3, subunit of the oligosaccharyltransferase complex, homolog A (S. cerevisiae)	0.000175153	global and pairwise	0.995722	0.984945	0	0.973292	0.86555	0	0.864569	0.473142	0	1.22808	0.00980255	0	0.977474	0.842897	0	0.868284	0.60171	0	1.23335	0.00333279	0	0.888293	0.740996	0	1.26178	0.000457931	1	1.42045	0.0048377	0
28090	OLA1	15	89391970	ENSSSCG00000015963	Uncharacterized protein {ECO:0000313|Ensembl:ENSSSCP00000016917} [Source:UniProtKB/TrEMBL;Acc:F1S062]	OLA1	0	OLA1	Obg-like ATPase 1	0.000175153	global and pairwise	0.84002	0.0347589	0	1.01285	0.796112	0	0.944746	0.949501	0	0.918576	0.411366	0	1.20575	4.65009e-05	1	1.12467	0.335461	0	1.09352	0.0604215	0	0.932757	0.859433	0	0.906919	0.0664863	0	0.9723	0.798258	0
8232	ECD	14	82082330	ENSSSCG00000010295	ecdysoneless homolog (Drosophila) [Source:HGNC Symbol;Acc:HGNC:17029]	ECD	ECD	ECD	ecdysoneless homolog (Drosophila)	0.000175798	global and pairwise	1.26576	0.00395127	0	1.28835	0.000560422	1	1.34315	0.0137377	0	1.26789	0.000980242	1	1.01785	0.84316	0	1.06114	0.860385	0	1.00168	0.99786	0	1.04253	0.896674	0	0.984115	0.832847	0	0.943963	0.736028	0
28349	MED19	2	12882410	ENSSSCG00000013177	mediator complex subunit 19 [Source:HGNC Symbol;Acc:HGNC:29600]	MED19	MED19	MED19	mediator complex subunit 19	0.000176832	global and pairwise	0.953903	0.775989	0	1.06423	0.560903	0	1.18175	0.29529	0	1.21743	0.00469615	0	1.11566	0.126798	0	1.23886	0.176387	0	1.27626	7.64804e-05	1	1.11043	0.74423	0	1.14395	0.0279092	0	1.03019	0.899082	0
38544	KIAA1671	14	45896773	ENSSSCG00000009953	KIAA1671 [Source:HGNC Symbol;Acc:HGNC:29345]	KIAA1671	KIAA1671	KIAA1671	KIAA1671 ortholog	0.000177662	global and pairwise	1.23399	0.114376	0	1.37235	0.00253729	0	1.22029	0.203026	0	1.02664	0.765913	0	1.11213	0.242459	0	0.988897	0.948575	0	0.831965	0.0483634	0	0.889194	0.89957	0	0.748084	0.000457931	1	0.841306	0.238274	0
19338		5	44785656	ENSSSCG00000000529	Uncharacterized protein {ECO:0000313|Ensembl:ENSSSCP00000000559} [Source:UniProtKB/TrEMBL;Acc:F1SGD1]	0	0	0	0	0.00017834	global and pairwise	0.896448	0.030792	0	0.921499	0.102263	0	0.87295	0.0959152	0	1.01788	0.755854	0	1.02794	0.59385	0	0.973787	0.927204	0	1.13545	0.000616212	1	0.947315	0.788795	0	1.10459	0.00524271	0	1.16602	0.0250763	0
4838	BLOC1S2	14	120893627	ENSSSCG00000010551	biogenesis of lysosomal organelles complex-1, subunit 2 [Source:HGNC Symbol;Acc:HGNC:20984]	BLOC1S2	BLOC1S2	LOC100157183	biogenesis of lysosome-related organelles complex-1 subunit 2-like	0.000180307	global and pairwise	0.875933	0.183299	0	0.795304	0.00364967	0	0.876468	0.493495	0	0.975866	0.816559	0	0.907951	0.218789	0	1.00061	0.99481	0	1.11409	0.110478	0	1.10205	0.772158	0	1.22703	0.000897549	1	1.11341	0.532229	0
7217	MAP2K1	1	182189280	ENSSSCG00000004943	0	MAP2K1	0	0	0	0.000181641	global and pairwise	0.912245	0.41677	0	1.03579	0.897023	0	0.79792	0.118427	0	0.822346	0.0129737	0	1.13543	0.0967291	0	0.874677	0.604565	0	0.901453	0.202355	0	0.770352	0.208948	0	0.793934	0.000549306	1	1.03061	0.886571	0
22476	FAM210B	17	64063375	ENSSSCG00000007492	Sus scrofa chromosome 20 open reading frame 108 ortholog (C17H20orf108), mRNA. [Source:RefSeq mRNA;Acc:NM_001113701]	C17H20ORF108	0	C17H20orf108	chromosome 20 open reading frame 108 ortholog	0.000181641	only global	ND	ND	ND	ND	ND	ND	ND	ND	ND	ND	ND	ND	ND	ND	ND	ND	ND	ND	ND	ND	ND	ND	ND	ND	ND	ND	ND	ND	ND	ND
4081		8	112235541	ENSSSCG00000027086	0	0	0	0	0	0.00018216	global and pairwise	0.981928	0.966379	0	1.00557	0.987238	0	1.12611	0.847124	0	1.63257	0.0017264	0	1.02407	0.926753	0	1.14684	0.879806	0	1.66262	0.000313609	1	1.11988	0.892036	0	1.62354	0.00026686	1	1.44974	0.220985	0
22474	NDUFC1	8	93410339	ENSSSCG00000009063	NADH dehydrogenase (ubiquinone) 1, subcomplex unknown, 1, 6kDa [Source:HGNC Symbol;Acc:HGNC:7705]	NDUFC1	NDUFC1	NDUFC1	NADH dehydrogenase (ubiquinone) 1, subcomplex unknown, 1, 6kDa	0.00018216	global and pairwise	0.791624	0.0138575	0	0.991012	0.991831	0	0.919627	0.848679	0	0.833711	0.0386538	0	1.25187	0.000537374	1	1.1617	0.409596	0	1.05317	0.517078	0	0.927967	0.879218	0	0.841272	0.00716482	0	0.906576	0.500883	0
39674	MEF2C	2	98858547	ENSSSCG00000014149	Sus scrofa myocyte enhancer factor 2C (MEF2C), mRNA. [Source:RefSeq mRNA;Acc:NM_001044540]	MEF2C	0	LOC100625305	myocyte-specific enhancer factor 2C-like	0.00018216	only global	ND	ND	ND	ND	ND	ND	ND	ND	ND	ND	ND	ND	ND	ND	ND	ND	ND	ND	ND	ND	ND	ND	ND	ND	ND	ND	ND	ND	ND	ND
19704	ETS1	9	61537919	ENSSSCG00000015235	Sus scrofa v-ets erythroblastosis virus E26 oncogene homolog 1 (avian) (ETS1), mRNA. [Source:RefSeq mRNA;Acc:NM_001162886]	ETS1	0	ETS1	v-ets erythroblastosis virus E26 oncogene homolog 1 (avian)	0.000185508	global and pairwise	1.10271	0.624937	0	0.781875	0.0946138	0	0.966261	0.760516	0	0.83044	0.287896	0	0.709051	8.76518e-05	1	0.876263	0.466829	0	0.753092	0.00532574	0	1.23583	0.823132	0	1.06211	0.443239	0	0.859436	0.939971	0
7546		6	52324258	ENSSSCG00000027839	Uncharacterized protein {ECO:0000313|Ensembl:ENSSSCP00000021169} [Source:UniProtKB/TrEMBL;Acc:I3LAV1]	0	0	0	0	0.000186927	global and pairwise	0.971041	0.783087	0	1.12447	0.138215	0	1.02284	0.935683	0	1.16447	0.0244122	0	1.158	0.00371143	0	1.05334	0.82934	0	1.1992	0.000245791	1	0.909616	0.719189	0	1.03557	0.579041	0	1.13847	0.287539	0
17255	U6	16	3914217	ENSSSCG00000019643	U6 spliceosomal RNA [Source:RFAM;Acc:RF00026]	U6	0	0	0	0.000188296	global and pairwise	1.15872	0.573313	0	1.05819	0.847462	0	0.992445	0.987728	0	1.63926	0.000591325	1	0.913237	0.618879	0	0.856501	0.825337	0	1.41472	0.00966952	0	0.937874	0.931777	0	1.54912	0.000363253	1	1.65174	0.0391695	0
30198	WDR36	2	120431069	ENSSSCG00000014199	WD repeat domain 36 [Source:HGNC Symbol;Acc:HGNC:30696]	WDR36	WDR36	WDR36	WD repeat domain 36	0.000190483	global and pairwise	1.00476	0.984112	0	0.885562	0.245931	0	0.959381	0.904879	0	0.766602	0.000663825	1	0.881363	0.124121	0	0.954832	0.93776	0	0.762967	0.000133905	1	1.08336	0.837146	0	0.865666	0.0410523	0	0.799058	0.111896	0
43290	CYP51A1	9	78792912	ENSSSCG00000015311	Sus scrofa cytochrome P450, family 51, subfamily A, polypeptide 1 (CYP51), mRNA. [Source:RefSeq mRNA;Acc:NM_214432]	CYP51	0	CYP51	cytochrome P450, family 51, subfamily A, polypeptide 1	0.000191164	global and pairwise	1.22119	0.0647412	0	1.29726	0.00534015	0	1.23727	0.386512	0	1.57589	5.06029e-05	1	1.06229	0.575955	0	1.01316	0.960696	0	1.29045	0.0352358	0	0.953758	0.826564	0	1.21478	0.167893	0	1.27368	0.237344	0
20441		1	292926597	ENSSSCG00000005509	Uncharacterized protein {ECO:0000313|Ensembl:ENSSSCP00000005905} [Source:UniProtKB/TrEMBL;Acc:F1SME4]	0	0	LOC102164650	protein CutA homolog	0.000191487	only global	ND	ND	ND	ND	ND	ND	ND	ND	ND	ND	ND	ND	ND	ND	ND	ND	ND	ND	ND	ND	ND	ND	ND	ND	ND	ND	ND	ND	ND	ND
15252	PARP1	10	16598351	ENSSSCG00000023660	poly (ADP-ribose) polymerase 1 [Source:HGNC Symbol;Acc:HGNC:270]	PARP1	PARP1	PARP1	poly (ADP-ribose) polymerase 1	0.000197684	global and pairwise	0.808516	0.0158397	0	1.01504	0.960933	0	0.869099	0.49245	0	0.863881	0.0580585	0	1.25543	0.000323939	1	1.07493	0.783536	0	1.06848	0.422473	0	0.856224	0.618412	0	0.851083	0.00859898	0	0.993996	0.929116	0
18761	PIP4K2A	10	58064624	ENSSSCG00000011079	phosphatidylinositol-5-phosphate 4-kinase, type II, alpha [Source:HGNC Symbol;Acc:HGNC:8997]	PIP4K2A	PIP4K2A	PIP4K2A	phosphatidylinositol-5-phosphate 4-kinase, type II, alpha	0.000197745	global and pairwise	1.23034	0.278379	0	1.07217	0.891289	0	1.00167	0.972755	0	0.839111	0.114317	0	0.871446	0.174565	0	0.814138	0.564048	0	0.682016	6.79163e-05	1	0.934238	0.923511	0	0.782626	0.0155194	0	0.837716	0.476725	0
17165	CDK5RAP1	17	41827927	ENSSSCG00000007264	CDK5 regulatory subunit associated protein 1 [Source:HGNC Symbol;Acc:HGNC:15880]	CDK5RAP1	CDK5RAP1	CDK5RAP1	CDK5 regulatory subunit associated protein 1	0.000197745	global and pairwise	0.9247	0.417632	0	0.854208	0.0169004	0	0.815956	0.0845923	0	1.02584	0.756651	0	0.923768	0.21425	0	0.882401	0.478996	0	1.10938	0.0715476	0	0.95522	0.88226	0	1.20093	0.00026981	1	1.25723	0.0198097	0
2050	LOC100624376	13	167903994	ENSSSCG00000011959	ABI family, member 3 (NESH) binding protein [Source:HGNC Symbol;Acc:HGNC:17265]	ABI3BP	ABI3BP	0	0	0.00019792	global and pairwise	1.11553	0.66293	0	0.97067	0.915956	0	1.06633	0.925555	0	0.707944	0.00889494	0	0.870145	0.323609	0	0.955899	0.960696	0	0.634628	6.54107e-05	1	1.09855	0.898444	0	0.729336	0.00437541	0	0.663907	0.072476	0
39962	KLF3	8	31536602	ENSSSCG00000022270	Sus scrofa Kruppel-like factor 3 (basic) (KLF3), mRNA. [Source:RefSeq mRNA;Acc:NM_001134352]	KLF3	0	KLF3	Kruppel-like factor 3 (basic)	0.00019792	global and pairwise	1.11259	0.233223	0	0.879699	0.0865907	0	1.02132	0.948628	0	0.952628	0.537871	0	0.790676	4.77642e-05	1	0.91796	0.743449	0	0.856225	0.00692439	0	1.16098	0.507729	0	1.0829	0.173515	0	0.932747	0.666486	0
39534		15	139183943	ENSSSCG00000016233	Sus scrofa nexin-1 (PN-1), mRNA. [Source:RefSeq mRNA;Acc:NM_214287]	PN-1	0	PN-1	nexin-1	0.00019792	global and pairwise	0.946471	0.901146	0	0.797028	0.17089	0	1.00461	0.71497	0	0.607851	0.00217968	0	0.842106	0.0961506	0	1.06142	0.874205	0	0.642229	0.000197087	1	1.26044	0.903321	0	0.762646	0.0624955	0	0.605063	0.251265	0
4680	DUROC-SLA-DQA	7	29169540	ENSSSCG00000001456	Sus scrofa MHC class II histocompatibility antigen SLA-DQA (SLA-DQA1), mRNA. [Source:RefSeq mRNA;Acc:NM_001130224]	SLA-DQA1	0	SLA-DQA1	MHC class II histocompatibility antigen SLA-DQA	0.00020317	global and pairwise	0.874807	0.486117	0	0.807918	0.143416	0	0.837509	0.494862	0	0.637933	0.000165227	1	0.923538	0.574359	0	0.957364	0.937403	0	0.729227	0.00242433	0	1.03663	0.990707	0	0.789601	0.020559	0	0.761703	0.291466	0
34348	SYNC	6	83034076	ENSSSCG00000021232	syncoilin, intermediate filament protein [Source:HGNC Symbol;Acc:HGNC:28897]	SYNC	SYNC	SYNC	syncoilin, intermediate filament protein	0.000205096	global and pairwise	0.756394	0.0976279	0	0.797661	0.16329	0	0.887214	0.800538	0	0.594323	3.48486e-05	1	1.05456	0.767193	0	1.17295	0.779364	0	0.785733	0.0493919	0	1.11227	0.873656	0	0.745082	0.00826919	0	0.669876	0.0735102	0
38400	CSE1L	17	57256678	ENSSSCG00000025534	exportin-2 [Source:RefSeq peptide;Acc:NP_001230144]	CSE1L	0	CSE1L	CSE1 chromosome segregation 1-like (yeast)	0.000206929	only global	ND	ND	ND	ND	ND	ND	ND	ND	ND	ND	ND	ND	ND	ND	ND	ND	ND	ND	ND	ND	ND	ND	ND	ND	ND	ND	ND	ND	ND	ND
27167	CAST	2	107107141	ENSSSCG00000014170	Sus scrofa calpastatin (CAST), mRNA. [Source:RefSeq mRNA;Acc:NM_214067]	CAST	0	CAST	calpastatin	0.000207036	global and pairwise	0.897982	0.312033	0	1.06687	0.556009	0	1.06728	0.792228	0	0.853198	0.0308868	0	1.18808	0.0102236	0	1.18853	0.350005	0	0.950128	0.5403	0	1.00039	0.994563	0	0.79972	0.000147477	1	0.799412	0.0607642	0
43959	LOC100157017	1	310087641	ENSSSCG00000005776	Uncharacterized protein {ECO:0000313|Ensembl:ENSSSCP00000006190} [Source:UniProtKB/TrEMBL;Acc:F1RZA1]	0	0	LOC100157017	glyoxylate reductase/hydroxypyruvate reductase-like	0.000207036	global and pairwise	0.924344	0.757033	0	1.27857	0.0456659	0	0.99844	0.9856	0	0.902865	0.496062	0	1.38321	0.00084427	1	1.08016	0.890301	0	0.976763	0.909802	0	0.780906	0.52649	0	0.706154	0.000127492	1	0.904275	0.713868	0
3584	PCIF1	17	53763014	ENSSSCG00000007433	PDX1 C-terminal inhibiting factor 1 [Source:HGNC Symbol;Acc:HGNC:16200]	PCIF1	PCIF1	PCIF1	PDX1 C-terminal inhibiting factor 1	0.000209408	global and pairwise	0.924102	0.519465	0	1.02682	0.936687	0	0.95432	0.908683	0	1.20683	0.0386347	0	1.11115	0.176315	0	1.0327	0.925118	0	1.30595	6.41285e-05	1	0.929396	0.894431	0	1.17531	0.0145052	0	1.26459	0.112403	0
34841	ADAMTS15	9	63420879	ENSSSCG00000015250	ADAM metallopeptidase with thrombospondin type 1 motif, 15 [Source:HGNC Symbol;Acc:HGNC:16305]	ADAMTS15	ADAMTS15	ADAMTS15	ADAM metallopeptidase with thrombospondin type 1 motif, 15	0.000209605	global and pairwise	1.57162	0.103199	0	0.819947	0.57073	0	1.10986	0.986818	0	0.963329	0.99128	0	0.52172	4.55979e-05	1	0.706185	0.35623	0	0.612951	0.006213	0	1.35357	0.858125	0	1.17487	0.330762	0	0.867974	0.984885	0
9625	TPM3	4	104490001	ENSSSCG00000006556	Sus scrofa tropomyosin 3 (TPM3), mRNA. [Source:RefSeq mRNA;Acc:NM_001001632]	TPM3	0	TPM3	tropomyosin 3	0.000209605	global and pairwise	1.12434	0.775259	0	0.878108	0.186429	0	1.11296	0.888531	0	0.818354	0.0630448	0	0.780997	0.00156786	0	0.989872	0.754382	0	0.727851	0.000266367	1	1.26745	0.79321	0	0.931951	0.647657	0	0.735298	0.44753	0
38813	TTC14	13	127826088	ENSSSCG00000011767	tetratricopeptide repeat domain 14 [Source:HGNC Symbol;Acc:HGNC:24697]	TTC14	TTC14	TTC14	tetratricopeptide repeat domain 14	0.000209605	global and pairwise	0.948811	0.496781	0	0.995462	0.86555	0	0.8595	0.381494	0	1.18526	0.0917797	0	1.04917	0.423437	0	0.905871	0.862057	0	1.24921	0.000244664	1	0.863419	0.640437	0	1.19067	0.00712303	0	1.37901	0.0100422	0
6259	SNORA9	18	55403019	ENSSSCG00000019018	Small nucleolar RNA SNORA9 [Source:RFAM;Acc:RF00411]	SNORA9	0	0	0	0.000209605	global and pairwise	2.55369	0.000225703	1	1.95548	0.0077101	0	1.15418	0.881372	0	1.90549	0.00602352	0	0.765747	0.299453	0	0.451965	0.115308	0	0.746171	0.224257	0	0.590228	0.52649	0	0.974435	0.942957	0	1.65095	0.277723	0
37576		11	11847749	ENSSSCG00000009352	Uncharacterized protein {ECO:0000313|Ensembl:ENSSSCP00000009982} [Source:UniProtKB/TrEMBL;Acc:F1RSR2]	0	0	0	0	0.000210108	global and pairwise	0.960084	0.934091	0	0.812775	0.22049	0	0.865453	0.740972	0	0.63636	0.00121224	0	0.846566	0.171136	0	0.901434	0.873188	0	0.662817	0.000516856	1	1.06481	0.922826	0	0.782948	0.0609171	0	0.735292	0.262819	0
21548	KCMF1	3	62619338	ENSSSCG00000008242	potassium channel modulatory factor 1 [Source:HGNC Symbol;Acc:HGNC:20589]	KCMF1	KCMF1	LOC100524080	uncharacterized LOC100524080	0.000210108	global and pairwise	0.859331	0.296788	0	1.14523	0.255268	0	1.11991	0.553972	0	0.906168	0.485532	0	1.3327	0.000218695	1	1.30323	0.12716	0	1.0545	0.544697	0	0.977892	0.990707	0	0.791256	0.00337535	0	0.809145	0.161406	0
44566	MAP1A	1	142763414	ENSSSCG00000004705	Uncharacterized protein {ECO:0000313|Ensembl:ENSSSCP00000005070} [Source:UniProtKB/TrEMBL;Acc:F1SI65]	0	0	MAP1A	microtubule-associated protein 1A	0.000210108	only global	ND	ND	ND	ND	ND	ND	ND	ND	ND	ND	ND	ND	ND	ND	ND	ND	ND	ND	ND	ND	ND	ND	ND	ND	ND	ND	ND	ND	ND	ND
38468	ME1	1	93241275	ENSSSCG00000004454	malic enzyme 1, NADP(+)-dependent, cytosolic [Source:HGNC Symbol;Acc:HGNC:6983]	ME1	ME1	ME1	malic enzyme 1, NADP(+)-dependent, cytosolic	0.000210603	global and pairwise	0.716463	0.457449	0	0.784385	0.677533	0	1.097	0.975074	0	1.62541	0.0833509	0	1.0948	0.621609	0	1.53113	0.694695	0	2.26866	8.4353e-05	1	1.39855	0.846127	0	2.07221	0.000946274	1	1.48169	0.382894	0
1127	C11orf84	2	7447399	ENSSSCG00000013048	chromosome 11 open reading frame 84 [Source:HGNC Symbol;Acc:HGNC:25115]	C11orf84	C11orf84	C2H11orf84	chromosome 2 open reading frame, human C11orf84	0.000213894	only global	ND	ND	ND	ND	ND	ND	ND	ND	ND	ND	ND	ND	ND	ND	ND	ND	ND	ND	ND	ND	ND	ND	ND	ND	ND	ND	ND	ND	ND	ND
24586	TXNIP	4	108995469	ENSSSCG00000006681	Sus scrofa thioredoxin interacting protein (TXNIP), mRNA. [Source:RefSeq mRNA;Acc:NM_001044614]	TXNIP	0	TXNIP	thioredoxin interacting protein	0.000213894	global and pairwise	0.84554	0.288709	0	0.849943	0.247448	0	0.727947	0.146146	0	0.656124	5.09496e-05	1	1.00521	0.976167	0	0.860925	0.730708	0	0.775982	0.0099742	0	0.856465	0.757005	0	0.771962	0.00481038	0	0.901335	0.719054	0
20265	LOC100518497	7	41675293	ENSSSCG00000023366	Uncharacterized protein {ECO:0000313|Ensembl:ENSSSCP00000001744} [Source:UniProtKB/TrEMBL;Acc:F1RVM0]	0	0	LOC100157694	O-acetyl-ADP-ribose deacetylase 1-like	0.00021408	global and pairwise	0.865012	0.575482	0	1.03579	0.802212	0	0.979542	0.883347	0	0.70464	0.0159391	0	1.19742	0.0872776	0	1.1324	0.627918	0	0.814602	0.0725839	0	0.945699	0.985231	0	0.680295	9.82962e-05	1	0.719357	0.0496379	0
22389	MAPK1	14	53613928	ENSSSCG00000010081	Sus scrofa mitogen-activated protein kinase 1 (MAPK1), mRNA. [Source:RefSeq mRNA;Acc:NM_001198922]	MAPK1	0	MAPK1	mitogen-activated protein kinase 1	0.000214141	global and pairwise	1.07977	0.23245	0	1.15318	0.00534015	0	1.00427	0.804439	0	1.20167	0.000312161	1	1.06799	0.165573	0	0.930084	0.868489	0	1.1129	0.0217411	0	0.870873	0.52649	0	1.04205	0.465741	0	1.19656	0.0910499	0
40307	ssc-mir-146a	16	68505856	ENSSSCG00000024264	ssc-mir-146a [Source:miRBase;Acc:MI0015926]	ssc-mir-146a	0	MIR146A	microRNA mir-146a	0.0002153	global and pairwise	1.09029	0.177082	0	1.17231	0.000790192	1	1.05013	0.511004	0	1.19709	0.000850256	1	1.07523	0.0450545	0	0.963166	0.98497	0	1.09795	0.0476282	0	0.895778	0.595365	0	1.02114	0.977489	0	1.13994	0.329975	0
7767	SLC16A1	4	117581227	ENSSSCG00000006769	Sus scrofa solute carrier family 16, member 1 (monocarboxylic acid transporter 1) (SLC16A1), mRNA. [Source:RefSeq mRNA;Acc:NM_001128445]	SLC16A1	0	SLC16A1	solute carrier family 16, member 1 (monocarboxylic acid transporter 1)	0.00021627	global and pairwise	1.15459	0.293937	0	0.862175	0.753117	0	1.01266	0.91997	0	1.37011	0.0157241	0	0.746736	0.0126756	0	0.877073	0.790973	0	1.18666	0.324231	0	1.17454	0.823979	0	1.58914	8.83567e-05	1	1.35298	0.257278	0
19032	LUC7L2	18	10821794	ENSSSCG00000016509	Uncharacterized protein {ECO:0000313|Ensembl:ENSSSCP00000017490} [Source:UniProtKB/TrEMBL;Acc:F1SR21]	0	0	LUC7L2	LUC7-like 2 (S. cerevisiae)	0.000216278	global and pairwise	0.899499	0.323179	0	1.09648	0.402584	0	1.06615	0.766086	0	0.880418	0.0914497	0	1.21899	0.00273328	0	1.18528	0.30821	0	0.978787	0.811371	0	0.97234	0.980323	0	0.802947	0.000234462	1	0.825789	0.0965445	0
39661	LUC7L2	18	10817272	ENSSSCG00000016509	Uncharacterized protein {ECO:0000313|Ensembl:ENSSSCP00000017490} [Source:UniProtKB/TrEMBL;Acc:F1SR21]	0	0	LUC7L2	LUC7-like 2 (S. cerevisiae)	0.000217575	global and pairwise	1.22211	0.0114118	0	1.13886	0.0567632	0	0.971148	0.982525	0	1.26502	0.000533695	1	0.931875	0.413085	0	0.794645	0.170813	0	1.03511	0.657723	0	0.852738	0.52649	0	1.11078	0.123138	0	1.3026	0.0313223	0
27660		6	90692042	ENSSSCG00000026285	0	0	0	0	0	0.000218206	global and pairwise	0.969175	0.848636	0	1.21822	0.00517349	0	1.13586	0.443883	0	1.05199	0.54128	0	1.25696	0.000195419	1	1.17199	0.380243	0	1.08545	0.229505	0	0.932398	0.826564	0	0.863553	0.0103014	0	0.926163	0.646031	0
23384		4	8167734	ENSSSCG00000027885	Uncharacterized protein {ECO:0000313|Ensembl:ENSSSCP00000006359} [Source:UniProtKB/TrEMBL;Acc:F1RRV2]	0	0	SLA	Src-like-adaptor	0.000219885	global and pairwise	0.715789	0.772214	0	0.520902	0.117941	0	0.751221	0.602671	0	0.348551	0.000955709	1	0.727731	0.136357	0	1.0495	0.885729	0	0.486947	0.000303176	1	1.44215	0.922212	0	0.66913	0.0542249	0	0.463979	0.267384	0
37716	SIRT2	6	43218299	ENSSSCG00000026794	sirtuin 2 [Source:HGNC Symbol;Acc:HGNC:10886]	SIRT2	SIRT2	0	0	0.000221315	global and pairwise	1.00613	0.999804	0	1.18682	0.0330391	0	1.04996	0.705762	0	0.961831	0.646933	0	1.17959	0.00354526	0	1.04357	0.774003	0	0.955973	0.573506	0	0.884686	0.78372	0	0.810428	0.000125998	1	0.916063	0.363657	0
37280	LRRTM3	14	76096862	ENSSSCG00000010232	leucine rich repeat transmembrane neuronal 3 [Source:HGNC Symbol;Acc:HGNC:19410]	LRRTM3	LRRTM3	LRRTM3	leucine rich repeat transmembrane neuronal 3	0.000224434	global and pairwise	0.748682	0.0870253	0	0.911543	0.811475	0	0.924097	0.96134	0	1.14197	0.313884	0	1.21753	0.0414879	0	1.2343	0.47584	0	1.52531	2.6662e-05	1	1.01377	0.977552	0	1.25279	0.0505961	0	1.23577	0.50248	0
10876	PPP1R3G	7	3162685	ENSSSCG00000000997	protein phosphatase 1, regulatory subunit 3G [Source:HGNC Symbol;Acc:HGNC:14945]	PPP1R3G	PPP1R3G	PPP1R3G	protein phosphatase 1, regulatory subunit 3G	0.000225903	only global	ND	ND	ND	ND	ND	ND	ND	ND	ND	ND	ND	ND	ND	ND	ND	ND	ND	ND	ND	ND	ND	ND	ND	ND	ND	ND	ND	ND	ND	ND
28083	GOPC	1	49627788	ENSSSCG00000004253	golgi-associated PDZ and coiled-coil motif containing [Source:HGNC Symbol;Acc:HGNC:17643]	GOPC	GOPC	GOPC	golgi-associated PDZ and coiled-coil motif containing	0.000226492	only global	ND	ND	ND	ND	ND	ND	ND	ND	ND	ND	ND	ND	ND	ND	ND	ND	ND	ND	ND	ND	ND	ND	ND	ND	ND	ND	ND	ND	ND	ND
11124		16	34132574	ENSSSCG00000018657	0	0	0	0	0	0.000226988	global and pairwise	1.19352	0.13154	0	0.848276	0.561354	0	1.06307	0.973952	0	0.913719	0.96608	0	0.710733	4.23769e-05	1	0.890703	0.485527	0	0.765565	0.0126139	0	1.25322	0.794907	0	1.07715	0.25075	0	0.859506	0.974628	0
11927	NOR1	1	269852605	ENSSSCG00000005385	Sus scrofa neuron-derived orphan receptor-1 alfa (NOR-1), mRNA. [Source:RefSeq mRNA;Acc:NM_214247]	NOR-1	0	NOR-1	neuron-derived orphan receptor-1 alfa	0.000227266	global and pairwise	1.54229	0.0276625	0	1.4083	0.0415689	0	2.99496	0.0753115	0	4.20077	3.11997e-05	1	0.913127	0.654263	0	1.94189	0.932775	0	2.72373	0.0324678	0	2.12664	0.818154	0	2.98286	0.00527777	0	1.40261	0.624458	0
19849	MAK16	15	59545292	ENSSSCG00000015832	Sus scrofa MAK16 homolog (S. cerevisiae) (MAK16), mRNA. [Source:RefSeq mRNA;Acc:NM_001243808]	MAK16	0	MAK16	MAK16 homolog (S. cerevisiae)	0.000230034	only global	ND	ND	ND	ND	ND	ND	ND	ND	ND	ND	ND	ND	ND	ND	ND	ND	ND	ND	ND	ND	ND	ND	ND	ND	ND	ND	ND	ND	ND	ND
44486	MMAB	14	43887150	ENSSSCG00000009932	methylmalonic aciduria (cobalamin deficiency) cblB type [Source:HGNC Symbol;Acc:HGNC:19331]	MMAB	MMAB	MMAB	methylmalonic aciduria (cobalamin deficiency) cblB type	0.000232719	global and pairwise	0.967397	0.85151	0	0.852183	0.0503937	0	0.882113	0.502773	0	1.09196	0.27491	0	0.880903	0.0783737	0	0.911842	0.763498	0	1.12876	0.0779243	0	1.03512	0.928049	0	1.28137	3.03696e-05	1	1.23789	0.0843002	0
43995	PRDX6	9	127503063	ENSSSCG00000022742	Sus scrofa peroxiredoxin 6 (PRDX6), mRNA. [Source:RefSeq mRNA;Acc:NM_214408]	PRDX6	0	PRDX6	peroxiredoxin 6	0.000233531	global and pairwise	0.972699	0.85151	0	1.03646	0.735549	0	0.943781	0.787075	0	1.1847	0.00430371	0	1.06555	0.336164	0	0.970271	0.948575	0	1.21795	0.000197063	1	0.910582	0.71396	0	1.14303	0.00904067	0	1.25527	0.0198097	0
4913	RCOR1	7	129065254	ENSSSCG00000002526	REST corepressor 1 [Source:HGNC Symbol;Acc:HGNC:17441]	RCOR1	RCOR1	RCOR1	REST corepressor 1	0.000234152	global and pairwise	0.790943	0.0289642	0	0.862032	0.184875	0	0.773656	0.157062	0	0.701792	3.60748e-05	1	1.08988	0.391714	0	0.978144	0.986049	0	0.887285	0.180322	0	0.897479	0.794907	0	0.814114	0.00672636	0	0.907111	0.666718	0
26642	TMEM5	5	31462088	ENSSSCG00000000462	transmembrane protein 5 [Source:HGNC Symbol;Acc:HGNC:13530]	TMEM5	TMEM5	TMEM5	transmembrane protein 5	0.000234152	global and pairwise	1.39213	0.00513412	0	1.4668	0.000140726	1	1.30833	0.154304	0	1.32988	0.00430371	0	1.05364	0.575786	0	0.939808	0.963141	0	0.955284	0.810438	0	0.891962	0.824756	0	0.90665	0.301659	0	1.01647	0.987355	0
6609	TAF1B	3	135003052	ENSSSCG00000008637	TATA box binding protein (TBP)-associated factor, RNA polymerase I, B, 63kDa [Source:HGNC Symbol;Acc:HGNC:11533]	TAF1B	TAF1B	TAF1B	TATA box binding protein (TBP)-associated factor, RNA polymerase I, B, 63kDa	0.000234222	global and pairwise	0.964534	0.847465	0	0.923152	0.44545	0	0.880588	0.438504	0	1.12362	0.117173	0	0.957096	0.573443	0	0.912967	0.714062	0	1.16494	0.0119284	0	0.953893	0.878521	0	1.21716	0.000493717	1	1.27599	0.0236342	0
15817	LOC100622190	7	45086663	ENSSSCG00000001699	Uncharacterized protein {ECO:0000313|Ensembl:ENSSSCP00000001851} [Source:UniProtKB/TrEMBL;Acc:F1RQU5]	0	0	0	0	0.000237605	global and pairwise	0.734854	0.119047	0	0.611397	0.00171084	0	0.606899	0.0909477	0	0.555918	5.55251e-05	1	0.831998	0.257846	0	0.825876	0.76646	0	0.756501	0.0493919	0	0.992643	0.992724	0	0.909258	0.545836	0	0.915998	0.857423	0
43619	ADAMTS8	9	63360907	ENSSSCG00000015249	ADAM metallopeptidase with thrombospondin type 1 motif, 8 [Source:HGNC Symbol;Acc:HGNC:224]	ADAMTS8	ADAMTS8	ADAMTS8	ADAM metallopeptidase with thrombospondin type 1 motif, 8	0.000237931	only global	ND	ND	ND	ND	ND	ND	ND	ND	ND	ND	ND	ND	ND	ND	ND	ND	ND	ND	ND	ND	ND	ND	ND	ND	ND	ND	ND	ND	ND	ND
36722	SEPP1	16	29021965	ENSSSCG00000021208	selenoprotein P precursor [Source:RefSeq peptide;Acc:NP_001128295]	SEPP1	0	SEPP1	selenoprotein P, plasma, 1	0.000237931	global and pairwise	1.10167	0.758909	0	1.10998	0.637251	0	0.993298	0.935683	0	0.841535	0.048695	0	1.00755	0.942019	0	0.901629	0.824659	0	0.763872	0.00102236	0	0.894875	0.794975	0	0.75815	0.000354386	1	0.847213	0.39749	0
18381	PAAF1	9	9121127	ENSSSCG00000014831	proteasomal ATPase-associated factor 1 [Source:HGNC Symbol;Acc:HGNC:25687]	PAAF1	PAAF1	PAAF1	proteasomal ATPase-associated factor 1	0.000239094	global and pairwise	0.865651	0.193194	0	0.915397	0.411272	0	0.852452	0.446288	0	1.12725	0.254595	0	1.05747	0.581495	0	0.984752	0.995295	0	1.3022	0.000236966	1	0.931237	0.889356	0	1.23143	0.00269564	0	1.32236	0.0533703	0
18106	GOLIM4	13	115376265	ENSSSCG00000011741	golgi integral membrane protein 4 [Source:HGNC Symbol;Acc:HGNC:15448]	GOLIM4	GOLIM4	GOLIM4	golgi integral membrane protein 4	0.000240208	global and pairwise	0.7631	0.0322002	0	0.742796	0.00636255	0	0.789472	0.279493	0	0.671904	6.03291e-05	1	0.973393	0.831339	0	1.03456	0.987713	0	0.880494	0.182446	0	1.06284	0.922299	0	0.904562	0.28175	0	0.851081	0.493907	0
22844	TUBB4B	1	314135351	ENSSSCG00000005849	tubulin, beta 4B class IVb [Source:HGNC Symbol;Acc:HGNC:20771]	TUBB4B	TUBB4B	TUBB4B	tubulin, beta 4B class IVb	0.000240435	only global	ND	ND	ND	ND	ND	ND	ND	ND	ND	ND	ND	ND	ND	ND	ND	ND	ND	ND	ND	ND	ND	ND	ND	ND	ND	ND	ND	ND	ND	ND
24387	NARF	12	105293	ENSSSCG00000017126	nuclear prelamin A recognition factor [Source:HGNC Symbol;Acc:HGNC:29916]	NARF	NARF	NARF	nuclear prelamin A recognition factor	0.000241421	only global	ND	ND	ND	ND	ND	ND	ND	ND	ND	ND	ND	ND	ND	ND	ND	ND	ND	ND	ND	ND	ND	ND	ND	ND	ND	ND	ND	ND	ND	ND
33303		15	8222525	ENSSSCG00000023628	Uncharacterized protein {ECO:0000313|Ensembl:ENSSSCP00000028080} [Source:UniProtKB/TrEMBL;Acc:I3LVC8]	0	0	0	0	0.000244285	global and pairwise	0.823161	0.0282283	0	1.04683	0.722726	0	0.823996	0.217783	0	0.89314	0.155808	0	1.27172	0.000394919	1	1.00101	0.997972	0	1.08501	0.290099	0	0.787133	0.249907	0	0.853185	0.0119643	0	1.08391	0.666718	0
15188	LMO4	4	141341709	ENSSSCG00000006928	Sus scrofa LIM domain only 4 (LMO4), mRNA. [Source:RefSeq mRNA;Acc:NM_001112686]	LMO4	0	LMO4	LIM domain only 4	0.000245354	global and pairwise	1.13153	0.0347589	0	1.13347	0.0170539	0	1.02778	0.889321	0	0.989487	0.884103	0	1.00171	0.982328	0	0.908307	0.50766	0	0.874465	0.00179806	0	0.906755	0.584513	0	0.87297	0.000749225	1	0.962741	0.788544	0
38064	ECHDC1	1	39591997	ENSSSCG00000004216	Uncharacterized protein {ECO:0000313|Ensembl:ENSSSCP00000004552} [Source:UniProtKB/TrEMBL;Acc:F1S2X3]	0	0	ECHDC1	enoyl CoA hydratase domain containing 1	0.000247315	global and pairwise	0.941445	0.944389	0	1.03195	0.835744	0	1.5152	0.364349	0	1.62597	0.0100729	0	1.09613	0.555301	0	1.60944	0.357469	0	1.7271	0.000193892	1	1.46829	0.633427	0	1.57563	0.00293641	0	1.07311	0.815604	0
32449	BTG1	5	95127019	ENSSSCG00000000914	Sus scrofa B-cell translocation gene 1, anti-proliferative (BTG1), mRNA. [Source:RefSeq mRNA;Acc:NM_001099936]	BTG1	0	BTG1	B-cell translocation gene 1, anti-proliferative	0.000250387	global and pairwise	0.751536	0.144715	0	0.601746	0.000267877	1	0.638257	0.07558	0	0.748785	0.0608233	0	0.800688	0.0440072	0	0.84927	0.720168	0	0.996338	0.965883	0	1.06068	0.935009	0	1.24435	0.0447303	0	1.17317	0.575703	0
7731	PHF2	3	44434078	ENSSSCG00000008080	PHD finger protein 2 [Source:HGNC Symbol;Acc:HGNC:8920]	PHF2	PHF2	PHF2	PHD finger protein 2	0.000250478	global and pairwise	0.952802	0.521647	0	1.0184	0.858398	0	1.00852	0.941137	0	0.885214	0.0106854	0	1.06885	0.134444	0	1.05848	0.702131	0	0.929064	0.113922	0	0.990299	0.998194	0	0.869219	0.000302906	1	0.877734	0.079412	0
6509	OVOL1	2	5640635	ENSSSCG00000027361	ovo-like zinc finger 1 [Source:HGNC Symbol;Acc:HGNC:8525]	OVOL1	OVOL1	OVOL1	ovo-like 1(Drosophila)	0.000252495	global and pairwise	1.12154	0.426045	0	1.30863	0.00429821	0	1.18985	0.433507	0	0.976027	0.853466	0	1.16681	0.0874729	0	1.0609	0.925118	0	0.870252	0.110902	0	0.909231	0.824756	0	0.74584	7.75526e-05	1	0.820297	0.251265	0
31918	LOC100522153	8	4098204	ENSSSCG00000023907	Uncharacterized protein {ECO:0000313|Ensembl:ENSSSCP00000023108} [Source:UniProtKB/TrEMBL;Acc:I3LGB5]	0	0	LOC100522153	actin filament-associated protein 1-like	0.000253697	only global	ND	ND	ND	ND	ND	ND	ND	ND	ND	ND	ND	ND	ND	ND	ND	ND	ND	ND	ND	ND	ND	ND	ND	ND	ND	ND	ND	ND	ND	ND
32011		3	79098225	ENSSSCG00000008355	Uncharacterized protein {ECO:0000313|Ensembl:ENSSSCP00000008918} [Source:UniProtKB/TrEMBL;Acc:F1SJ01]	0	0	LOC100738093	homeobox protein Meis2-like	0.000253697	global and pairwise	0.783482	0.0589115	0	0.927176	0.499385	0	0.674385	0.143277	0	0.655491	0.000550349	1	1.1834	0.0714925	0	0.860753	0.960696	0	0.836638	0.161139	0	0.727353	0.591614	0	0.706975	0.000526952	1	0.971983	0.758527	0
4195	MYBPHL	4	121324712	ENSSSCG00000006834	myosin binding protein H-like [Source:HGNC Symbol;Acc:HGNC:30434]	MYBPHL	MYBPHL	MYBPHL	myosin binding protein H-like	0.000255184	global and pairwise	0.701758	0.00285612	0	0.974206	0.876702	0	0.941921	0.889338	0	0.806022	0.0492589	0	1.38824	0.000795157	1	1.34223	0.228009	0	1.14858	0.188124	0	0.96686	0.966942	0	0.827363	0.0464372	0	0.855721	0.504263	0
23940	ARMC10	9	113503088	ENSSSCG00000024869	Uncharacterized protein {ECO:0000313|Ensembl:ENSSSCP00000020280} [Source:UniProtKB/TrEMBL;Acc:F1SB57]	0	0	LOC100737606	armadillo repeat-containing protein 10-like	0.000255564	global and pairwise	1.00537	0.995082	0	0.888987	0.648571	0	0.969841	0.948884	0	0.620008	0.00181189	0	0.884243	0.495897	0	0.964665	0.970625	0	0.616699	0.000283191	1	1.09095	0.93394	0	0.697432	0.00511209	0	0.639289	0.106683	0
39411	U6	12	11338672	ENSSSCG00000019268	U6 spliceosomal RNA [Source:RFAM;Acc:RF00026]	U6	0	0	0	0.000256686	global and pairwise	1.23759	0.224194	0	1.53793	0.00120165	0	1.30124	0.134656	0	1.52455	0.000734287	1	1.24268	0.0431069	0	1.05143	0.779517	0	1.23187	0.0285323	0	0.846098	0.917143	0	0.9913	0.88684	0	1.17161	0.817653	0
3278	RAD52	5	70410193	ENSSSCG00000000754	Sus scrofa RAD52 homolog (S. cerevisiae) (RAD52), mRNA. [Source:RefSeq mRNA;Acc:NM_001123182]	PIGRAD52	0	RAD52	RAD52 homolog (S. cerevisiae)	0.000257961	global and pairwise	1.06997	0.81318	0	1.08211	0.690363	0	1.0186	0.968642	0	1.33977	0.00130201	0	1.01134	0.930327	0	0.951987	0.964373	0	1.25215	0.000670458	1	0.94131	0.922826	0	1.2381	0.000894981	1	1.3153	0.0530358	0
26652	UBE4B	6	64395723	ENSSSCG00000027687	ubiquitination factor E4B [Source:HGNC Symbol;Acc:HGNC:12500]	UBE4B	UBE4B	UBE4B	ubiquitination factor E4B	0.000261328	global and pairwise	1.19777	0.0287458	0	1.26857	0.000711435	1	1.41622	0.0019106	0	1.17568	0.0199761	0	1.05912	0.472669	0	1.18238	0.35532	0	0.981564	0.853051	0	1.11638	0.701187	0	0.926776	0.237271	0	0.830159	0.125574	0
16658	THNSL2	3	60494664	ENSSSCG00000025106	Uncharacterized protein {ECO:0000313|Ensembl:ENSSSCP00000019343} [Source:UniProtKB/TrEMBL;Acc:I3L5P4]	0	0	LOC100515371	threonine synthase-like 2-like	0.000262869	only global	ND	ND	ND	ND	ND	ND	ND	ND	ND	ND	ND	ND	ND	ND	ND	ND	ND	ND	ND	ND	ND	ND	ND	ND	ND	ND	ND	ND	ND	ND
29316	ALDH5A1	7	20529511	ENSSSCG00000001090	aldehyde dehydrogenase 5 family, member A1 [Source:HGNC Symbol;Acc:HGNC:408]	ALDH5A1	ALDH5A1	ALDH5A1	aldehyde dehydrogenase 5 family, member A1	0.00026469	global and pairwise	0.910479	0.476814	0	1.04474	0.727899	0	1.01669	0.898606	0	1.20586	0.0224946	0	1.14746	0.0534931	0	1.11665	0.60171	0	1.32442	2.6662e-05	1	0.973155	0.990707	0	1.15422	0.0412755	0	1.18606	0.364582	0
1393	SGMS1	14	108299153	ENSSSCG00000010433	Sus scrofa sphingomyelin synthase 1 (SGMS1), mRNA. [Source:RefSeq mRNA;Acc:NM_001097438]	SGMS1	0	SGMS1	sphingomyelin synthase 1	0.00026469	global and pairwise	1.14398	0.429674	0	1.42065	0.00384284	0	1.2231	0.494862	0	1.49515	0.000616572	1	1.24185	0.0472832	0	1.06916	0.955876	0	1.30698	0.0121155	0	0.86094	0.762785	0	1.05244	0.727525	0	1.22243	0.397942	0
25320	SNX6	7	69993810	ENSSSCG00000024755	U1 spliceosomal RNA [Source:RFAM;Acc:RF00003]	U1	0	0	0	0.00026469	global and pairwise	0.854931	0.0125459	0	0.92022	0.230301	0	0.922285	0.593381	0	1.03116	0.658484	0	1.07637	0.189289	0	1.07878	0.722328	0	1.20613	7.05214e-05	1	1.00224	0.993237	0	1.12055	0.0134966	0	1.11804	0.293142	0
32814	IFNGR1	1	30409259	ENSSSCG00000004156	interferon gamma receptor 1 [Source:HGNC Symbol;Acc:HGNC:5439]	IFNGR1	IFNGR1	IFNGR1	interferon gamma receptor 1	0.000264847	global and pairwise	0.942686	0.701389	0	1.13609	0.190102	0	0.990878	0.9856	0	0.867692	0.0807594	0	1.20516	0.0115309	0	1.05112	0.926604	0	0.920447	0.310615	0	0.872185	0.652692	0	0.763755	2.47522e-05	1	0.87568	0.425234	0
23652	RUFY3	8	71447121	ENSSSCG00000025514	RUN and FYVE domain containing 3 [Source:HGNC Symbol;Acc:HGNC:30285]	RUFY3	RUFY3	RUFY3	RUN and FYVE domain containing 3	0.00026833	global and pairwise	1.12925	0.407651	0	1.06865	0.660137	0	1.08718	0.819941	0	1.39646	0.000498259	1	0.946337	0.619767	0	0.962744	0.948416	0	1.23662	0.0178003	0	1.01734	0.989493	0	1.30675	0.0010407	0	1.28448	0.137486	0
30193	KIF1B	6	64510295	ENSSSCG00000003401	kinesin family member 1B [Source:HGNC Symbol;Acc:HGNC:16636]	KIF1B	KIF1B	KIF1B	kinesin family member 1B	0.000270418	global and pairwise	0.807316	0.0949876	0	0.884881	0.370176	0	0.949584	0.888431	0	1.14412	0.265083	0	1.09608	0.411492	0	1.17622	0.664673	0	1.41719	7.64804e-05	1	1.07312	0.895229	0	1.29296	0.00279286	0	1.20486	0.373643	0
17511	MAP3K12	5	19134661	ENSSSCG00000000275	mitogen-activated protein kinase kinase kinase 12 [Source:HGNC Symbol;Acc:HGNC:6851]	MAP3K12	MAP3K12	MAP3K12	mitogen-activated protein kinase kinase kinase 12	0.000273177	only global	ND	ND	ND	ND	ND	ND	ND	ND	ND	ND	ND	ND	ND	ND	ND	ND	ND	ND	ND	ND	ND	ND	ND	ND	ND	ND	ND	ND	ND	ND
29692	MAD2B	6	65692640	ENSSSCG00000003419	Uncharacterized protein {ECO:0000313|Ensembl:ENSSSCP00000003706} [Source:UniProtKB/TrEMBL;Acc:F1RF94]	0	0	MAD2L2	MAD2 mitotic arrest deficient-like 2 (yeast)	0.000277611	global and pairwise	0.998469	0.992172	0	1.08902	0.215776	0	1.04772	0.816827	0	0.901636	0.0655464	0	1.09069	0.112778	0	1.04932	0.86992	0	0.903018	0.0428302	0	0.962068	0.888905	0	0.82793	2.15093e-05	1	0.860573	0.111356	0
10620	TOR3A	9	132660591	ENSSSCG00000015525	torsin family 3, member A [Source:HGNC Symbol;Acc:HGNC:11997]	TOR3A	TOR3A	TOR3A	torsin family 3, member A	0.000278457	global and pairwise	0.324956	0.0681219	0	0.849435	0.868175	0	0.379667	0.415412	0	0.201859	0.000734287	1	2.614	0.0447914	0	1.16837	0.974086	0	0.621189	0.369526	0	0.446965	0.687462	0	0.237639	0.000405952	1	0.531673	0.589487	0
16427	CUL1	9	120392379	ENSSSCG00000015455	cullin 1 [Source:HGNC Symbol;Acc:HGNC:2551]	CUL1	CUL1	CUL1	cullin 1	0.000280989	global and pairwise	1.02781	0.839222	0	1.15529	0.0185832	0	1.11076	0.456023	0	1.20794	0.000506663	1	1.12403	0.0330097	0	1.0807	0.73104	0	1.17525	0.00120189	0	0.961453	0.893965	0	1.04557	0.424048	0	1.08749	0.509795	0
23193	PSEN1	7	102359588	ENSSSCG00000002340	Sus scrofa presenilin 1 (PSEN1), mRNA. [Source:RefSeq mRNA;Acc:NM_001078667]	PSEN1	0	LOC102161398	presenilin-1-like	0.000280989	only global	ND	ND	ND	ND	ND	ND	ND	ND	ND	ND	ND	ND	ND	ND	ND	ND	ND	ND	ND	ND	ND	ND	ND	ND	ND	ND	ND	ND	ND	ND
19809	YWHAH	14	51873717	ENSSSCG00000010035	tyrosine 3-monooxygenase/tryptophan 5-monooxygenase activation protein, eta [Source:HGNC Symbol;Acc:HGNC:12853]	YWHAH	YWHAH	YWHAH	tyrosine 3-monooxygenase/tryptophan 5-monooxygenase activation protein, eta polypeptide	0.000281795	global and pairwise	1.43603	0.000546646	1	1.13904	0.173988	0	1.2361	0.486682	0	1.30982	0.00270346	0	0.793185	0.00394298	0	0.860774	0.382893	0	0.912112	0.494141	0	1.08521	0.996922	0	1.14994	0.0658419	0	1.05964	0.485597	0
43853	SAMD4A	1	204462054	ENSSSCG00000023408	sterile alpha motif domain containing 4A [Source:HGNC Symbol;Acc:HGNC:23023]	SAMD4A	SAMD4A	SAMD4A	sterile alpha motif domain containing 4A	0.000281795	global and pairwise	0.651557	0.296788	0	0.463844	0.0039392	0	0.609831	0.388685	0	0.876043	0.884183	0	0.711901	0.0949793	0	0.935961	0.953015	0	1.34454	0.14341	0	1.31473	0.81611	0	1.88866	0.000373235	1	1.43653	0.368911	0
20616	AAR2	17	44900365	ENSSSCG00000007315	AAR2 splicing factor homolog (S. cerevisiae) [Source:HGNC Symbol;Acc:HGNC:15886]	AAR2	AAR2	AAR2	AAR2 splicing factor homolog (S. cerevisiae)	0.00028252	global and pairwise	0.957398	0.796292	0	0.752625	0.0439387	0	0.858031	0.362362	0	0.637648	0.00216894	0	0.786115	0.0330097	0	0.896212	0.664673	0	0.666022	0.000682585	1	1.14005	0.968613	0	0.847232	0.275346	0	0.743152	0.611057	0
2129	KIAA1919	1	86680216	ENSSSCG00000004419	KIAA1919 [Source:HGNC Symbol;Acc:HGNC:21053]	KIAA1919	KIAA1919	KIAA1919	KIAA1919 ortholog	0.000283291	global and pairwise	0.683761	0.0439025	0	1.08638	0.729598	0	0.93259	0.987758	0	0.917605	0.608368	0	1.58882	7.90671e-05	1	1.36391	0.242892	0	1.342	0.0301769	0	0.858442	0.915465	0	0.844648	0.133478	0	0.983932	0.787715	0
8882	ITM2B	11	19802735	ENSSSCG00000009403	integral membrane protein 2B [Source:RefSeq peptide;Acc:NP_001035834]	ITM2B	0	ITM2B	integral membrane protein 2B	0.000284884	global and pairwise	0.897233	0.104309	0	0.963458	0.665449	0	0.822334	0.0364908	0	0.844363	0.000723933	1	1.07381	0.184083	0	0.916522	0.632051	0	0.941074	0.251916	0	0.853524	0.289421	0	0.876388	0.00239356	0	1.02679	0.880949	0
30536	CA4	12	39642196	ENSSSCG00000023186	Sus scrofa carbonic anhydrase IV (CA4), mRNA. [Source:RefSeq mRNA;Acc:NM_001243920]	CA4	0	CA4	carbonic anhydrase IV	0.000284884	global and pairwise	1.41646	0.00654966	0	1.02723	0.958737	0	1.03652	0.982588	0	1.21012	0.113309	0	0.725213	0.000548969	1	0.731769	0.164899	0	0.85433	0.135203	0	1.00904	0.994834	0	1.17804	0.0649834	0	1.16749	0.467766	0
19396	CDK13	18	59727004	ENSSSCG00000016769	cyclin-dependent kinase 13 [Source:HGNC Symbol;Acc:HGNC:1733]	CDK13	CDK13	0	0	0.000285278	global and pairwise	1.1356	0.426199	0	1.01746	0.936143	0	1.01093	0.9856	0	1.3817	0.000819883	1	0.895971	0.311351	0	0.890218	0.796492	0	1.21672	0.0340486	0	0.993579	0.991604	0	1.35799	0.00021465	1	1.36677	0.0643967	0
17244	KRAS	5	52270057	ENSSSCG00000026969	0	0	0	KRAS	Kirsten rat sarcoma viral oncogene homolog	0.000286037	global and pairwise	0.984127	0.923621	0	0.899388	0.152944	0	0.880503	0.373056	0	0.813853	0.000395005	1	0.913895	0.143399	0	0.894705	0.564048	0	0.82698	0.000344744	1	0.979002	0.949654	0	0.904896	0.0604379	0	0.924304	0.583994	0
9669	UBE2C	17	53667544	ENSSSCG00000007423	ubiquitin-conjugating enzyme E2C [Source:HGNC Symbol;Acc:HGNC:15937]	UBE2C	UBE2C	UBE2C	ubiquitin-conjugating enzyme E2C	0.000286982	only global	ND	ND	ND	ND	ND	ND	ND	ND	ND	ND	ND	ND	ND	ND	ND	ND	ND	ND	ND	ND	ND	ND	ND	ND	ND	ND	ND	ND	ND	ND
14314	ZNF541	6	48651111	ENSSSCG00000003119	zinc finger protein 541 [Source:HGNC Symbol;Acc:HGNC:25294]	ZNF541	ZNF541	ZNF541	zinc finger protein 541	0.000286982	only global	ND	ND	ND	ND	ND	ND	ND	ND	ND	ND	ND	ND	ND	ND	ND	ND	ND	ND	ND	ND	ND	ND	ND	ND	ND	ND	ND	ND	ND	ND
21776	ARL6IP4	14	31574588	ENSSSCG00000009782	Sus scrofa ADP-ribosylation-like factor 6 interacting protein 4 (ARL6IP4), transcript variant 1, mRNA. [Source:RefSeq mRNA;Acc:NM_001185160]	ARL6IP4	0	ARL6IP4	ADP-ribosylation-like factor 6 interacting protein 4	0.000288911	global and pairwise	0.887169	0.217993	0	0.853616	0.033399	0	0.81425	0.244433	0	1.01761	0.748509	0	0.96218	0.541592	0	0.917807	0.907416	0	1.14704	0.00698929	0	0.953883	0.991604	0	1.19212	0.00026686	1	1.24976	0.0744573	0
31829	DHRS7	1	210274617	ENSSSCG00000005083	Sus scrofa dehydrogenase/reductase (SDR family) member 7 (DHRS7), mRNA. [Source:RefSeq mRNA;Acc:NM_001244160]	DHRS7	0	DHRS7	dehydrogenase/reductase (SDR family) member 7	0.000291622	global and pairwise	0.878782	0.631577	0	0.821912	0.386366	0	1.15865	0.962239	0	1.46235	0.142786	0	0.935285	0.787377	0	1.31847	0.911962	0	1.66406	0.000840911	1	1.4097	0.824756	0	1.7792	0.000132793	1	1.26212	0.295874	0
1987	ZNF382	6	41249368	ENSSSCG00000002933	zinc finger protein 382 [Source:HGNC Symbol;Acc:HGNC:17409]	ZNF382	ZNF382	ZNF382	zinc finger protein 382	0.000291622	global and pairwise	1.05479	0.84871	0	1.00872	0.982597	0	1.04026	0.963989	0	1.37678	0.00327	0	0.956318	0.746855	0	0.986228	0.987127	0	1.30526	0.0048873	0	1.03128	0.976661	0	1.36488	0.000431612	1	1.32349	0.121938	0
4438	PCYOX1	3	75477742	ENSSSCG00000029790	prenylcysteine oxidase 1 [Source:HGNC Symbol;Acc:HGNC:20588]	PCYOX1	PCYOX1	PCYOX1	prenylcysteine oxidase 1	0.000291622	global and pairwise	0.887624	0.0701485	0	0.832113	0.000560422	1	0.897565	0.389254	0	0.962562	0.555622	0	0.937462	0.247545	0	1.0112	0.987713	0	1.08443	0.109391	0	1.07866	0.751238	0	1.15677	0.000841246	1	1.07241	0.571023	0
8281	AAR2	17	44900379	ENSSSCG00000007315	AAR2 splicing factor homolog (S. cerevisiae) [Source:HGNC Symbol;Acc:HGNC:15886]	AAR2	AAR2	AAR2	AAR2 splicing factor homolog (S. cerevisiae)	0.000292131	global and pairwise	0.936167	0.729306	0	0.739372	0.036327	0	0.816573	0.403539	0	0.613144	0.000980242	1	0.789787	0.0519412	0	0.872252	0.754737	0	0.654952	0.000920015	1	1.10441	0.93394	0	0.829277	0.24161	0	0.750874	0.502694	0
2151	TMEM143	6	49399836	ENSSSCG00000030544	transmembrane protein 143 [Source:HGNC Symbol;Acc:HGNC:25603]	TMEM143	TMEM143	TMEM143	transmembrane protein 143	0.000292339	global and pairwise	1.27337	0.306839	0	0.967007	0.894749	0	0.827162	0.716744	0	0.779677	0.0814331	0	0.759407	0.0493985	0	0.649584	0.239206	0	0.612293	5.04478e-05	1	0.855383	0.852025	0	0.806278	0.064734	0	0.942593	0.811456	0
29081	ZMIZ1	14	88306644	ENSSSCG00000010329	Uncharacterized protein {ECO:0000313|Ensembl:ENSSSCP00000011015} [Source:UniProtKB/TrEMBL;Acc:F1S2E4]	0	0	ZMIZ1	zinc finger, MIZ-type containing 1	0.000292494	global and pairwise	0.853532	0.241737	0	0.931431	0.653913	0	0.971567	0.953884	0	0.713704	0.000257119	1	1.09127	0.422381	0	1.13829	0.740084	0	0.836178	0.0456963	0	1.04309	0.93394	0	0.766245	0.000879915	1	0.73459	0.0555441	0
28623	LOC100736828	1	1132728	ENSSSCG00000021794	Uncharacterized protein {ECO:0000313|Ensembl:ENSSSCP00000024844} [Source:UniProtKB/TrEMBL;Acc:I3LL77]	0	0	LOC100511844	UPF0669 protein C6orf120 homolog	0.000292494	global and pairwise	0.904624	0.13154	0	0.968625	0.716317	0	0.893953	0.344729	0	0.836647	0.000249962	1	1.07075	0.195288	0	0.988203	0.986407	0	0.924856	0.111272	0	0.92291	0.704303	0	0.863748	0.000498105	1	0.935896	0.582489	0
872	CCM2	18	55227261	ENSSSCG00000016734	cerebral cavernous malformation 2 [Source:HGNC Symbol;Acc:HGNC:21708]	CCM2	CCM2	CCM2	cerebral cavernous malformation 2	0.000292494	global and pairwise	1.19911	0.0127577	0	1.24031	0.000790192	1	1.2185	0.107818	0	1.27512	5.27642e-05	1	1.03435	0.676832	0	1.01617	0.983289	0	1.06339	0.363721	0	0.98242	0.960584	0	1.02807	0.691486	0	1.04647	0.811456	0
31444	NIT1	4	97180553	ENSSSCG00000006365	nitrilase 1 [Source:HGNC Symbol;Acc:HGNC:7828]	NIT1	NIT1	NIT1	nitrilase 1	0.000294086	global and pairwise	0.970838	0.664628	0	1.04837	0.168704	0	1.04229	0.507308	0	1.22894	0.000313321	1	1.07986	0.333252	0	1.0736	0.871277	0	1.26586	0.000219668	1	0.994207	0.991604	0	1.17224	0.0111515	0	1.17908	0.257278	0
42	NTN4	5	91984788	ENSSSCG00000000896	netrin 4 [Source:HGNC Symbol;Acc:HGNC:13658]	NTN4	NTN4	NTN4	netrin 4	0.000294086	global and pairwise	1.67439	0.000334718	1	1.73394	8.07462e-05	1	1.73918	0.0616495	0	1.73933	0.000205769	1	1.03557	0.974337	0	1.03869	0.926461	0	1.03878	0.951502	0	1.00302	0.907871	0	1.00311	0.972795	0	1.00008	0.874778	0
26351	ITGA6	15	87900535	ENSSSCG00000015955	integrin, alpha 6 [Source:HGNC Symbol;Acc:HGNC:6142]	ITGA6	ITGA6	ITGA6	integrin, alpha 6	0.000296576	global and pairwise	0.770323	0.155733	0	0.579391	0.000142909	1	0.770039	0.417626	0	0.670478	0.0037916	0	0.75214	0.0355291	0	0.999632	0.997853	0	0.870386	0.327342	0	1.32905	0.605945	0	1.15721	0.323403	0	0.870707	0.699877	0
2683	IVD	1	145980601	ENSSSCG00000004774	Sus scrofa isovaleryl-CoA dehydrogenase (IVD), mRNA. [Source:RefSeq mRNA;Acc:NM_001167635]	IVD	0	IVD	isovaleryl-CoA dehydrogenase	0.000296576	global and pairwise	0.802394	0.47828	0	0.937465	0.922063	0	1.7497	0.171261	0	1.36974	0.185914	0	1.16834	0.289291	0	2.1806	0.0253285	0	1.70707	0.000736492	1	1.86642	0.267563	0	1.46111	0.0349071	0	0.782844	0.609823	0
25520	ZBTB4	12	54991757	ENSSSCG00000026636	zinc finger and BTB domain containing 4 [Source:HGNC Symbol;Acc:HGNC:23847]	ZBTB4	ZBTB4	ZBTB4	zinc finger and BTB domain containing 4	0.000296576	global and pairwise	1.01034	0.971388	0	1.01566	0.932993	0	0.921866	0.700915	0	0.832109	0.00546313	0	1.00526	0.954827	0	0.91243	0.748761	0	0.823592	0.00106963	0	0.907654	0.759884	0	0.819281	0.000341827	1	0.902636	0.4824	0
22685	ETS1	9	61543013	ENSSSCG00000015235	Sus scrofa v-ets erythroblastosis virus E26 oncogene homolog 1 (avian) (ETS1), mRNA. [Source:RefSeq mRNA;Acc:NM_001162886]	ETS1	0	ETS1	v-ets erythroblastosis virus E26 oncogene homolog 1 (avian)	0.000297912	global and pairwise	1.09751	0.690157	0	0.82625	0.163377	0	0.921454	0.626371	0	0.792927	0.137042	0	0.752844	0.000642629	1	0.83959	0.380886	0	0.722481	0.00111834	0	1.11522	0.940377	0	0.959669	0.993105	0	0.860517	0.916374	0
8390	ZNF189	1	271718884	ENSSSCG00000028757	zinc finger protein 189 [Source:HGNC Symbol;Acc:HGNC:12980]	ZNF189	ZNF189	ZNF189	zinc finger protein 189	0.000305116	global and pairwise	1.09275	0.217954	0	1.19774	0.00064862	1	0.971273	0.890716	0	1.09096	0.112743	0	1.09608	0.0756814	0	0.888833	0.409596	0	0.998363	0.986193	0	0.810919	0.106712	0	0.910849	0.0389504	0	1.12323	0.238625	0
2835	OLFM1	1	308337438	ENSSSCG00000029715	olfactomedin 1 [Source:HGNC Symbol;Acc:HGNC:17187]	OLFM1	OLFM1	OLFM1	olfactomedin 1	0.000307287	global and pairwise	0.927224	0.826662	0	1.03867	0.909072	0	0.923681	0.83966	0	0.707573	0.0129737	0	1.1202	0.484308	0	0.996179	0.986307	0	0.76311	0.0217411	0	0.889289	0.826564	0	0.681228	0.000584724	1	0.766037	0.375641	0
13078	LOC100157936	5	23072148	ENSSSCG00000028083	Uncharacterized protein {ECO:0000313|Ensembl:ENSSSCP00000022928} [Source:UniProtKB/TrEMBL;Acc:I3LFT6]	0	0	LOC100157936	E3 ubiquitin-protein ligase NRDP1-like	0.000311493	global and pairwise	1.15713	0.116715	0	1.09337	0.368341	0	1.40972	0.128666	0	1.41982	0.000225933	1	0.9449	0.331729	0	1.2183	0.876559	0	1.22702	0.0307582	0	1.28934	0.63331	0	1.29857	0.000648543	1	1.00716	0.697205	0
20125	FRMD8	2	5942070	ENSSSCG00000012992	FERM domain containing 8 [Source:HGNC Symbol;Acc:HGNC:25462]	FRMD8	FRMD8	FRMD8	FERM domain containing 8	0.000312261	global and pairwise	0.733244	0.0699126	0	0.981337	0.949388	0	0.758605	0.400541	0	1.17654	0.285913	0	1.33835	0.0271421	0	1.03459	0.98468	0	1.60457	6.89289e-05	1	0.773033	0.62649	0	1.19892	0.141309	0	1.55093	0.0542627	0
31499	CCAR1	14	77906490	ENSSSCG00000010243	cell division cycle and apoptosis regulator 1 [Source:HGNC Symbol;Acc:HGNC:24236]	CCAR1	CCAR1	CCAR1	cell division cycle and apoptosis regulator 1	0.000316216	global and pairwise	0.943154	0.730232	0	0.850084	0.0975549	0	0.784166	0.143415	0	1.0932	0.349056	0	0.901321	0.238373	0	0.83143	0.425197	0	1.15909	0.0583286	0	0.922457	0.839833	0	1.28599	0.000244883	1	1.39409	0.0106823	0
36052	SPPL2A	1	134570715	ENSSSCG00000004635	signal peptide peptidase like 2A [Source:HGNC Symbol;Acc:HGNC:30227]	SPPL2A	SPPL2A	0	0	0.000319621	global and pairwise	1.10711	0.388087	0	1.15948	0.0964045	0	1.11227	0.623128	0	0.909301	0.260401	0	1.0473	0.613429	0	1.00466	0.99481	0	0.821329	0.0034324	0	0.959281	0.917143	0	0.784232	8.66674e-05	1	0.81752	0.128066	0
28817	MARCH7	15	73935230	ENSSSCG00000015883	membrane-associated ring finger (C3HC4) 7, E3 ubiquitin protein ligase [Source:HGNC Symbol;Acc:HGNC:17393]	MARCH7	MARCH7	MARCH7	membrane-associated ring finger (C3HC4) 7, E3 ubiquitin protein ligase	0.000320834	only global	ND	ND	ND	ND	ND	ND	ND	ND	ND	ND	ND	ND	ND	ND	ND	ND	ND	ND	ND	ND	ND	ND	ND	ND	ND	ND	ND	ND	ND	ND
27788	IFNGR1	1	30409249	ENSSSCG00000004156	interferon gamma receptor 1 [Source:HGNC Symbol;Acc:HGNC:5439]	IFNGR1	IFNGR1	IFNGR1	interferon gamma receptor 1	0.000327021	global and pairwise	1.00223	0.992675	0	1.22046	0.0395204	0	1.02186	0.963989	0	0.907552	0.323017	0	1.21774	0.0175501	0	1.01958	0.986822	0	0.90553	0.26479	0	0.837276	0.568312	0	0.743616	3.13573e-05	1	0.888137	0.5555	0
30284	NNAT	17	46049147	ENSSSCG00000007336	Sus scrofa neuronatin (NNAT), mRNA. [Source:RefSeq mRNA;Acc:NM_001122990]	NNAT	0	NNAT	neuronatin	0.000331468	global and pairwise	1.13117	0.482937	0	1.01957	0.993103	0	1.06398	0.90449	0	1.35736	0.00289214	0	0.901342	0.228854	0	0.940608	0.91304	0	1.19996	0.0333414	0	1.04356	0.922826	0	1.33131	0.000158867	1	1.27573	0.143778	0
40070		18	60823759	ENSSSCG00000025376	Uncharacterized protein {ECO:0000313|Ensembl:ENSSSCP00000026587} [Source:UniProtKB/TrEMBL;Acc:I3LR55]	0	0	0	0	0.000336019	only global	ND	ND	ND	ND	ND	ND	ND	ND	ND	ND	ND	ND	ND	ND	ND	ND	ND	ND	ND	ND	ND	ND	ND	ND	ND	ND	ND	ND	ND	ND
7789	MPHOSPH9	14	31416393	ENSSSCG00000009779	M-phase phosphoprotein 9 [Source:HGNC Symbol;Acc:HGNC:7215]	MPHOSPH9	MPHOSPH9	MPHOSPH9	M-phase phosphoprotein 9	0.000336019	global and pairwise	0.729548	0.00141295	0	0.730078	0.000888347	1	0.774663	0.122967	0	0.755566	0.00164457	0	1.00073	0.923598	0	1.06184	0.926867	0	1.03566	0.754018	0	1.06107	0.924955	0	1.03491	0.832444	0	0.975348	0.955425	0
21738	CU571095.1	4	6989015	ENSSSCG00000030947	Uncharacterized protein {ECO:0000313|Ensembl:ENSSSCP00000028867} [Source:UniProtKB/TrEMBL;Acc:K7GLY0]	CU571095.1	0	LOC100738573	zinc finger protein ZFAT-like	0.000336749	only global	ND	ND	ND	ND	ND	ND	ND	ND	ND	ND	ND	ND	ND	ND	ND	ND	ND	ND	ND	ND	ND	ND	ND	ND	ND	ND	ND	ND	ND	ND
30846		4	110458463	ENSSSCG00000006707	phosphodiesterase 4D interacting protein [Source:HGNC Symbol;Acc:HGNC:15580]	PDE4DIP	PDE4DIP	0	0	0.000336972	global and pairwise	1.34222	0.0127852	0	1.20819	0.122931	0	0.945816	0.897296	0	1.38923	0.000840555	1	0.900143	0.347196	0	0.704666	0.101285	0	1.03502	0.810116	0	0.782838	0.507729	0	1.14984	0.129198	0	1.46881	0.0194891	0
11536	BMP4	1	203774110	ENSSSCG00000005045	Sus scrofa bone morphogenetic protein 4 (BMP4), mRNA. [Source:RefSeq mRNA;Acc:NM_001101031]	BMP4	0	LOC100520993	bone morphogenetic protein 4-like	0.000338464	global and pairwise	0.882145	0.293423	0	0.947782	0.701893	0	0.944451	0.857428	0	0.750428	0.00026129	1	1.07441	0.443729	0	1.07063	0.885729	0	0.850686	0.0328088	0	0.996486	0.993025	0	0.791773	0.000600855	1	0.794565	0.107291	0
12762	PAPOLA	7	124960420	ENSSSCG00000002505	poly(A) polymerase alpha [Source:HGNC Symbol;Acc:HGNC:14981]	PAPOLA	PAPOLA	PAPOLA	poly(A) polymerase alpha	0.000338906	global and pairwise	1.12159	0.369729	0	1.01395	0.90938	0	1.12343	0.738629	0	1.32274	0.00176035	0	0.904023	0.232194	0	1.00164	0.972458	0	1.17934	0.045358	0	1.10798	0.858125	0	1.30454	0.00026686	1	1.17741	0.26764	0
1884	LOC100521159	14	145616659	ENSSSCG00000023560	Uncharacterized protein {ECO:0000313|Ensembl:ENSSSCP00000022103} [Source:UniProtKB/TrEMBL;Acc:F1SDP1]	0	0	METTL10	methyltransferase like 10	0.000339419	global and pairwise	1.24871	0.241316	0	1.10922	0.637074	0	0.984679	0.9856	0	1.5848	0.000372359	1	0.888294	0.441688	0	0.788558	0.60171	0	1.26915	0.0601945	0	0.887723	0.858125	0	1.42875	0.0015115	0	1.60946	0.0313223	0
22690	MUL1	6	72940782	ENSSSCG00000028045	mitochondrial E3 ubiquitin protein ligase 1 [Source:HGNC Symbol;Acc:HGNC:25762]	MUL1	MUL1	MUL1	mitochondrial E3 ubiquitin protein ligase 1	0.000339494	global and pairwise	0.980605	0.970389	0	1.04762	0.910667	0	0.920575	0.926126	0	0.566847	0.0032208	0	1.06834	0.812317	0	0.938783	0.972458	0	0.578058	0.00166484	0	0.878733	0.897116	0	0.541083	0.000154518	1	0.615753	0.179951	0
15553	AKAP12	1	17320417	ENSSSCG00000004091	A kinase (PRKA) anchor protein 12 [Source:HGNC Symbol;Acc:HGNC:370]	AKAP12	AKAP12	AKAP12	A kinase (PRKA) anchor protein 12	0.000341615	global and pairwise	0.705773	0.173153	0	0.564592	0.00174986	0	0.769597	0.310288	0	0.545275	0.000487577	1	0.799963	0.0987519	0	1.09043	0.965203	0	0.772592	0.0352981	0	1.3631	0.811271	0	0.965785	0.737094	0	0.70852	0.520097	0
10104	U6	12	11338624	ENSSSCG00000019268	U6 spliceosomal RNA [Source:RFAM;Acc:RF00026]	U6	0	0	0	0.000341615	only global	ND	ND	ND	ND	ND	ND	ND	ND	ND	ND	ND	ND	ND	ND	ND	ND	ND	ND	ND	ND	ND	ND	ND	ND	ND	ND	ND	ND	ND	ND
6233	C4orf34	8	32382167	ENSSSCG00000021793	small integral membrane protein 14 [Source:HGNC Symbol;Acc:HGNC:27321]	SMIM14	SMIM14	0	0	0.000341615	global and pairwise	0.960662	0.774293	0	1.0541	0.601327	0	0.861008	0.300851	0	0.858966	0.0176069	0	1.09727	0.15325	0	0.896265	0.619322	0	0.894139	0.0620041	0	0.816816	0.25771	0	0.814878	9.28785e-05	1	0.997628	0.98973	0
32687	MGP	5	61058237	ENSSSCG00000000606	Sus scrofa matrix Gla protein (MGP), mRNA. [Source:RefSeq mRNA;Acc:NM_214116]	MGP	0	MGP	matrix Gla protein	0.000342725	global and pairwise	1.18444	0.328761	0	0.973185	0.845017	0	1.00979	0.988347	0	0.805014	0.0601396	0	0.821644	0.0491473	0	0.85255	0.67491	0	0.67966	5.14653e-05	1	1.03761	0.952413	0	0.827195	0.0673804	0	0.797209	0.334145	0
4174	FTL	6	50096041	ENSSSCG00000003153	Sus scrofa ferritin, light polypeptide (FTL), mRNA. [Source:RefSeq mRNA;Acc:NM_001244131]	FTL	0	FTL	ferritin, light polypeptide	0.000342835	only global	ND	ND	ND	ND	ND	ND	ND	ND	ND	ND	ND	ND	ND	ND	ND	ND	ND	ND	ND	ND	ND	ND	ND	ND	ND	ND	ND	ND	ND	ND
[truncated: 388 more rows]
