# Supplementary material for: Exploring transcriptomic diversity in muscle revealed that cellular signaling pathways mainly differentiate five Western porcine breeds
Source: BMC Genomics. 2015 Dec 12;16:1055. doi: 10.1186/s12864-015-2259-9 (PMC4676870; doi:10.1186/s12864-015-2259-9)
Supplement: Additional file 4: — 70 pathways enriched to explain the biologically diversity of five pig breeds. These pathways have been identified with the free software GeneCodis. These pathways concerned the KEGG (Kyoto Encyclopedia of Genes and Genomes) pathways which included the signaling and metabolic pathways. The pathways declared enriched have an adjusted p-value < 1 %. In the last column KEGG pathways including PI-kinases (PIK3C3 or PIK3CG) are highlighted. (XLSX 21 kb) [file 12864_2015_2259_MOESM4_ESM.xlsx]

## Sheet: Additional file 4
Additional file 4 - 70 pathways enriched to explain the biologically diversity of five pig breeds . These pathways have been identified with the free software GeneCodis. These pathways concerned the KEGG (Kyoto Encyclopedia of Genes and Genomes) pathways which included the signalling and metabolic pathways. The pathways declared enriched have an adjusted p-value < 1% (Hyp_c). In the last column K…
Items	Items_Details	Support	List size	Reference Support	Reference size	Hyp	Hyp_c	Genes	PIKinase
Kegg:04510	Focal adhesion	27	1048	197	34208	8.58087e-11	1.77624e-08	ITGA1, MAPK1, comP, ITGA6, ERBB2, LAMA2, CCND2, BCAR1, DIAPH1, PTEN, ITGA2, SPP1, ACTB, LAMC1, CAPN2, COL4A1, EGFR, VAV2, THBS4, ITGA9, THBS2, PTK2, PIK3CG, VEGFA, fn1, PPP1CB, VAV3	PIK3CG
Kegg:04810	Regulation of actin cytoskeleton	27	1048	209	34208	3.34024e-10	3.45715e-08	PIP4K2A, ITGA1, MAPK1, ARPC2, ITGA6, ITGB2, ARPC1B, F2R, BCAR1, DIAPH1, GNA12, ITGA2, NCKAP1L, GSN, ACTB, TMSB4X, EGFR, VAV2, ITGA9, CD14, PTK2, Kras, BAIAP2, PIK3CG, fn1, PPP1CB, VAV3	PIK3CG
Kegg:04145	Phagosome	21	1048	137	34208	1.33285e-09	9.19667e-08	comP, CTSS, ATP6V1C1, ITGB2, ITGA2, PIK3C3, ACTB, CYBB, CYBA, TFRC, THBS4, CD14, THBS2, NCF4, NCF2, DYNC1I2, EEA1, FCGR2B, MRC1, TUBA8, TUBA4A	PIK3C3
Kegg:05152	Tuberculosis	23	1048	172	34208	3.42443e-09	1.77214e-07	IFNGR2, MAPK1, CTSS, ITGB2, FCER1G, RIPK2, CASP10, CD74, PIK3C3, FADD, VDR, IL18, IFNGR1, IL10RA, CD14, HSPD1, PPP3CA, TLR1, EEA1, CREBBP, FCGR2B, MRC1, CEBPB	PIK3C3
Kegg:00280	Valine, leucine and isoleucine degradation	12	1048	44	34208	5.48312e-09	2.27001e-07	ALDH3A2, BCAT1, OXCT1, EHHADH, IVD, BCKDHB, ECHS1, ACADSB, HADHA, PCCB, AUH, ALDH2
Kegg:04141	Protein processing in endoplasmic reticulum	21	1048	159	34208	2.03356e-08	7.01577e-07	nsfl1c, BAG2, UBE4B, PARK2, SAR1B, HSPH1, SEC24D, DNAJC1, CAPN2, DDOST, BCAP31, HSPA2, PDIA3, CUL1, UBE2D4, HERPUD1, EDEM2, DNAJA1, DERL1, CKAP4, TUSC3
Kegg:04670	Leukocyte transendothelial migration	17	1048	113	34208	6.48246e-08	1.91696e-06	Jam2, CTNNA3, PTPN11, ITGB2, BCAR1, RHOH, ACTB, CYBB, CYBA, VAV2, GNAI2, NCF4, NCF2, PTK2, PIK3CG, THY1, VAV3	PIK3CG
Kegg:05200	Pathways in cancer	30	1048	324	34208	9.38434e-08	2.4282e-06	PTCH1, MAPK1, ITGA6, CTNNA3, KIT, E2F3, FOXO1, ERBB2, LAMA2, PTEN, ITGA2, FAS, ETS1, TPM3, RALB, FADD, TPR, LAMC1, COL4A1, CTBP2, EGFR, MITF, PTK2, Kras, ZBTB16, BMP4, PIK3CG, CREBBP, VEGFA, fn1	PIK3CG
Kegg:04512	ECM-receptor interaction	14	1048	84	34208	2.54221e-07	5.84708e-06	ITGA1, comP, ITGA6, LAMA2, ITGA2, GP1BB, SPP1, LAMC1, COL4A1, THBS4, ITGA9, THBS2, AGRN, fn1
Kegg:03015	mRNA surveillance pathway	13	1048	79	34208	7.8976e-07	1.6348e-05	SAP18, PPP2R5A, CPSF6, CLP1, PPP2R2A, PAPOLA, PAPOLB, PPP2CB, Fip1l1, ETF1, HBS1L, CPSF3, CSTF2T
Kegg:04520	Adherens junction	12	1048	71	34208	1.5562e-06	2.68444e-05	MAPK1, PARD3, CTNNA3, ACP1, ERBB2, PTPRJ, ACTB, EGFR, BAIAP2, CREBBP, SORBS1, PVRL3
Kegg:04650	Natural killer cell mediated cytotoxicity	16	1048	125	34208	1.47282e-06	2.77158e-05	IFNGR2, TYROBP, MAPK1, PTPN11, ITGB2, FCER1G, FAS, HCST, IFNGR1, VAV2, GZMB, PPP3CA, Kras, PIK3CG, CD48, VAV3	PIK3CG
Kegg:04144	Endocytosis	20	1048	193	34208	2.274e-06	3.62091e-05	RAB11FIP5, PARD3, KIT, F2R, DNM2, EHD1, RABEP1, ARRB2, GRK5, DNM1L, FOLR1, EGFR, TFRC, HSPA2, WWP1, ZFYVE16, SMAP2, EEA1, epn1, FAM125B
Kegg:04062	Chemokine signaling pathway	19	1048	186	34208	4.99105e-06	7.37962e-05	CCL25, MAPK1, PARD3, prex1, CXCL2, BCAR1, ARRB2, GRK5, CXCL14, JAK3, LYN, VAV2, GNAI2, PTK2, Kras, PIK3CG, FOXO3, PRKACB, VAV3	PIK3CG
Kegg:05410	Hypertrophic cardiomyopathy (HCM)	12	1048	82	34208	7.39612e-06	0.000102067	ITGA1, Actc1, ITGA6, LAMA2, TTN, ITGA2, TPM3, ACTB, dmd, PRKAB2, ITGA9, PRKAG3
Kegg:00310	Lysine degradation	9	1048	49	34208	1.56781e-05	0.000202835	MLL5, ALDH3A2, EHHADH, NSD1, WHSC1L1, ECHS1, HADHA, setmar, ALDH2
Kegg:05414	Dilated cardiomyopathy	12	1048	89	34208	1.74186e-05	0.000212097	ITGA1, Actc1, ITGA6, LAMA2, TTN, ITGA2, TPM3, ACTB, dmd, ITGA9, PLN, PRKACB
Kegg:04666	Fc gamma R-mediated phagocytosis	12	1048	92	34208	2.44804e-05	0.000281524	MAPK1, ARPC2, MARCKS, ARPC1B, DNM2, GSN, DNM1L, LYN, VAV2, PIK3CG, FCGR2B, VAV3	PIK3CG
Kegg:00230	Purine metabolism	16	1048	158	34208	3.03575e-05	0.000330737	NUDT2, Pgm2, GMPR2, POLR2G, ENPP1, RRM2B, FHIT, GUCY1A3, ADA, NT5C2, NME6, PGM1, PRPS2, ATIC, NT5E, POLR3E
Kegg:04350	TGF-beta signaling pathway	11	1048	82	34208	4.06698e-05	0.000420933	DCN, MAPK1, comP, RBL2, PPP2CB, THBS4, THBS2, ZFYVE16, CUL1, BMP4, CREBBP
Kegg:00640	Propanoate metabolism	7	1048	32	34208	4.27274e-05	0.00042117	ALDH3A2, EHHADH, ECHS1, HADHA, SUCLG1, PCCB, ALDH2
Kegg:04530	Tight junction	14	1048	130	34208	4.76552e-05	0.000448392	Jam2, PARD3, TJP2, CTNNA3, PTEN, PPP2R2A, MYH1, EPB41L1, ACTB, PPP2CB, GNAI2, EXOC4, Kras, AMOTL1
Kegg:05100	Bacterial invasion of epithelial cells	10	1048	70	34208	5.23063e-05	0.000451142	ARPC2, CTNNA3, ARPC1B, BCAR1, DNM2, ACTB, DNM1L, PTK2, PIK3CG, fn1	PIK3CG
Kegg:05222	Small cell lung cancer	11	1048	84	34208	5.10327e-05	0.000459295	ITGA6, E2F3, LAMA2, PTEN, ITGA2, FHIT, LAMC1, COL4A1, PTK2, PIK3CG, fn1	PIK3CG
Kegg:05142	Chagas disease (American trypanosomiasis)	12	1048	102	34208	6.89323e-05	0.000570759	IFNGR2, C1QA, MAPK1, FAS, PPP2R2A, FADD, C1QC, PPP2CB, GNAQ, IFNGR1, GNAI2, PIK3CG	PIK3CG
Kegg:00410	beta-Alanine metabolism	6	1048	26	34208	0.000110894	0.00088289	ALDH3A2, EHHADH, ECHS1, CARNS1, HADHA, ALDH2
Kegg:04380	Osteoclast differentiation	13	1048	126	34208	0.000136205	0.00104424	IFNGR2, TYROBP, MAPK1, CALCR, CYBB, CYBA, IFNGR1, MITF, NCF4, NCF2, PPP3CA, PIK3CG, FCGR2B	PIK3CG
Kegg:04114	Oocyte meiosis	12	1048	110	34208	0.00014358	0.00106147	MAPK1, YWHAH, PPP2R5A, ANAPC13, PPP2CB, CDC16, PPP3CA, CUL1, BTRC, RPS6KA1, PRKACB, PPP1CB
Kegg:04978	Mineral absorption	8	1048	51	34208	0.000149479	0.00106697	ATP2B1, FTL, FTH1, TRPM7, VDR, HMOX1, ATP7A, ATP1A2
Kegg:05213	Endometrial cancer	8	1048	52	34208	0.000171956	0.00118649	MAPK1, CTNNA3, ERBB2, PTEN, EGFR, Kras, PIK3CG, FOXO3	PIK3CG
Kegg:05223	Non-small cell lung cancer	8	1048	53	34208	0.000197137	0.00131637	MAPK1, E2F3, ERBB2, FHIT, EGFR, Kras, PIK3CG, FOXO3	PIK3CG
Kegg:00330	Arginine and proline metabolism	8	1048	54	34208	0.000225267	0.00137148	ALDH3A2, ACY1, P4HA1, GLUD1, CARNS1, AMD1, ALDH4A1, ALDH2
Kegg:05130	Pathogenic Escherichia coli infection	8	1048	54	34208	0.000225267	0.00137148	ARPC2, ARPC1B, ACTB, LY96, NCK2, CD14, TUBA8, TUBA4A
Kegg:04910	Insulin signaling pathway	13	1048	133	34208	0.000234157	0.00138487	FBP2, MAPK1, FOXO1, PHKB, PPP1R3B, PRKAB2, PRKAG3, Kras, PIK3CG, SORBS1, PCK2, PRKACB, PPP1CB	PIK3CG
Kegg:00071	Fatty acid metabolism	7	1048	41	34208	0.000224542	0.0014525	ALDH3A2, EHHADH, ECHS1, ACADSB, ACSL4, HADHA, ALDH2
Kegg:00650	Butanoate metabolism	6	1048	30	34208	0.000257612	0.00148127	OXCT1, EHHADH, BDH2, ECHS1, ALDH5A1, HADHA
Kegg:03010	Ribosome	10	1048	86	34208	0.000300631	0.00168191	RPL15, RPS25, RPL35, RPL23, MRPL13, RPL14, RPS29, RPL9, RPL38, RPS12
Kegg:05215	Prostate cancer	10	1048	88	34208	0.000362759	0.00197608	MAPK1, E2F3, FOXO1, ERBB2, PTEN, CREB3, EGFR, Kras, PIK3CG, CREBBP	PIK3CG
Kegg:04110	Cell cycle	12	1048	123	34208	0.000408963	0.00217065	CDC14A, YWHAH, MCM4, E2F3, CCND2, ANAPC13, RBL2, ORC4, TFDP2, CDC16, CUL1, CREBBP
Kegg:04514	Cell adhesion molecules (CAMs)	12	1048	125	34208	0.000473804	0.00233518	Jam2, ITGA6, ITGB2, MPZL1, NCAM1, CD86, CADM1, ITGA9, CD34, NRXN1, PVRL3, VCAN
Kegg:04964	Proximal tubule bicarbonate reclamation	5	1048	22	34208	0.000455785	0.00235868	AQP1, GLUD1, ATP1A2, PCK2, CA4
Kegg:05150	Staphylococcus aureus infection	7	1048	46	34208	0.000468119	0.00236343	C1QA, ITGB2, Cfi, KRT10, C5AR1, C1QC, FCGR2B
Kegg:05020	Prion diseases	6	1048	34	34208	0.000525708	0.00253073	C1QA, MAPK1, NCAM1, LAMC1, C1QC, PRKACB
Kegg:04961	Endocrine and other factor-regulated calcium reabsorption	7	1048	49	34208	0.000693861	0.0032643	ATP2B1, DNM2, DNM1L, VDR, GNAQ, ATP1A2, PRKACB
Kegg:04916	Melanogenesis	10	1048	98	34208	0.000855966	0.00393744	MAPK1, KIT, EDNRB, CREB3, GNAQ, GNAI2, MITF, Kras, CREBBP, PRKACB
Kegg:04120	Ubiquitin mediated proteolysis	12	1048	135	34208	0.00094258	0.00424161	UBE2C, UBE4B, PARK2, ANAPC13, UBE3A, TRIM32, CDC16, WWP1, CUL1, UBE2D4, BTRC, UBA2
Kegg:04640	Hematopoietic cell lineage	9	1048	83	34208	0.000993015	0.00437349	ITGA1, ITGA6, KIT, ITGA2, GP1BB, TFRC, CD14, CD9, CD34
Kegg:04720	Long-term potentiation	8	1048	68	34208	0.00109866	0.00473797	MAPK1, GNAQ, PPP3CA, Kras, CREBBP, RPS6KA1, PRKACB, PPP1CB
Kegg:05146	Amoebiasis	10	1048	102	34208	0.00116704	0.00493014	ITGB2, LAMA2, LAMC1, COL4A1, GNAQ, CD14, PTK2, PIK3CG, fn1, PRKACB	PIK3CG
Kegg:00030	Pentose phosphate pathway	5	1048	27	34208	0.00123083	0.00499571	FBP2, Pgm2, H6pd, PGM1, PRPS2
Kegg:04730	Long-term depression	8	1048	69	34208	0.0012099	0.005009	MAPK1, GNA12, GUCY1A3, PPP2CB, LYN, GNAQ, GNAI2, Kras
Kegg:05212	Pancreatic cancer	8	1048	70	34208	0.00132994	0.00529417	MAPK1, E2F3, ERBB2, RALB, EGFR, Kras, PIK3CG, VEGFA	PIK3CG
Kegg:05145	Toxoplasmosis	11	1048	123	34208	0.00144154	0.00563018	IFNGR2, MAPK1, ITGA6, LAMA2, LAMC1, LY96, IFNGR1, IL10RA, GNAI2, HSPA2, PIK3CG	PIK3CG
Kegg:04612	Antigen processing and presentation	7	1048	56	34208	0.0015569	0.00575495	CTSS, IFI30, CD74, B2M, HSPA2, PDIA3, LGMN
Kegg:04540	Gap junction	9	1048	88	34208	0.00150765	0.00577932	MAPK1, GUCY1A3, GNAQ, EGFR, GNAI2, Kras, TUBA8, PRKACB, TUBA4A
Kegg:04722	Neurotrophin signaling pathway	11	1048	124	34208	0.001539	0.00579225	NTRK2, MAPK1, YWHAH, PRDM4, PTPN11, RIPK2, Kras, PIK3CG, RPS6KA1, FOXO3, PSEN1	PIK3CG
Kegg:05412	Arrhythmogenic right ventricular cardiomyopathy (ARVC)	8	1048	73	34208	0.00174769	0.00583502	ITGA1, ITGA6, CTNNA3, LAMA2, ITGA2, ACTB, dmd, ITGA9
Kegg:00860	Porphyrin and chlorophyll metabolism	6	1048	42	34208	0.00166582	0.00584448	FTL, COX15, FTH1, GUSB, HMOX1, MMAB
Kegg:04960	Aldosterone-regulated sodium reabsorption	6	1048	42	34208	0.00166582	0.00584448	SGK1, MAPK1, HSD11B1, Kras, PIK3CG, ATP1A2	PIK3CG
Kegg:05219	Bladder cancer	6	1048	42	34208	0.00166582	0.00584448	MAPK1, E2F3, ERBB2, EGFR, Kras, VEGFA
Kegg:03013	RNA transport	12	1048	145	34208	0.00174626	0.00592582	SAP18, EIF2S3, GEMIN5, EIF2B3, TPR, EIF1AY, TRNT1, POP4, EIF3I, EIF4G2, EIF1AX, nupl1
Kegg:00562	Inositol phosphate metabolism	7	1048	57	34208	0.00172866	0.00596389	PIP4K2A, PTEN, MINPP1, PIK3C3, IPMK, INPP4A, PIK3CG	PIK3C3
Kegg:04662	B cell receptor signaling pathway	8	1048	75	34208	0.00207938	0.00683224	MAPK1, LYN, VAV2, PPP3CA, Kras, PIK3CG, FCGR2B, VAV3	PIK3CG
Kegg:04962	Vasopressin-regulated water reabsorption	6	1048	44	34208	0.00212852	0.00688444	Dynll2, Dctn5, DYNLL1, CREB3, DYNC1I2, PRKACB
Kegg:04146	Peroxisome	8	1048	76	34208	0.00226279	0.00709692	HSD17B4, PEX11A, EHHADH, MVK, PRDX1, ECH1, NUDT12, ACSL4
Kegg:05162	Measles	11	1048	130	34208	0.00224324	0.00714385	IFNGR2, CCND2, FAS, JAK3, MAVS, DOK1, IFNGR1, HSPA2, PIK3CG, FCGR2B, OAS1	PIK3CG
Kegg:05131	Shigellosis	7	1048	61	34208	0.00256729	0.00793176	MAPK1, ARPC2, ARPC1B, RIPK2, DIAPH1, ACTB, BTRC
Kegg:04330	Notch signaling pathway	6	1048	46	34208	0.00268206	0.00816451	APH1A, PSENEN, CTBP2, NCOR2, CREBBP, PSEN1
Kegg:00561	Glycerolipid metabolism	6	1048	47	34208	0.00299617	0.00898852	ALDH3A2, DGKE, LCLAT1, DAK, DGKD, ALDH2
Kegg:05416	Viral myocarditis	7	1048	63	34208	0.00308899	0.00913459	ITGB2, LAMA2, MYH1, ACTB, CD86, dmd, EIF4G2
