# Supplementary material for: Exploring transcriptomic diversity in muscle revealed that cellular signaling pathways mainly differentiate five Western porcine breeds
Source: BMC Genomics. 2015 Dec 12;16:1055. doi: 10.1186/s12864-015-2259-9 (PMC4676870; doi:10.1186/s12864-015-2259-9)
Supplement: Additional file 5: — 228 spots (171 unique genes) allow the discrimination between the five lines. These genes were identified as differentially expressed from one line against the others or were identified in the sPLS-DA or Random Forest analysis. The 15 discriminant genes with the three methods are highlighted. DU: Duroc; LWF: Large White dam line; LWM: Large White sire line; LR: Landrace; PI: Piétrain. (XLSX 69 kb) [file 12864_2015_2259_MOESM5_ESM.xlsx]

## Sheet: Additional file 5
Additional file 5: 228 spots (171 unique genes) allow the discrimination between the five lines. These genes were identified if they were differentially expressed from one line against the others or they were identified in the sPLS-DA or Random Forest analysis (RF; LW for LWM and LWF ). DU: Duroc; LWF: Large White dam line; LWM: Large White sire line; LR: Landrace; PI: Piétrain.
SPOT_ID	Probe name	Annotation	SSC	DEG	pval.ra.an.aleat.BH	DEG breed-specific	FC breed-specific	breed specific ID	sPLSDA-loadings	sPLSDA-axe	sPLSDA-ID	RF	ordre RF	RF4 ID
1255	A_72_P165111	KIT	8	4	6.55287e-10	DU	0.32049548	1255	-0.047435	axe 2 (LW > DU,LR )	1255	RF4	31	1255
8990	A_72_P349940	EMC2	4	4	1.48326e-13	DU	0.59080136	8990	-0.134763	axe 2 (LW > DU,LR )	8990	RF4	23	8990
14486	A_72_P105651	TJP2	1	5	5.14505e-13	DU	2.73570612	14486	0.297747	axe 3 (DU > LR)	14486	DU	24	14486
20217	A_72_P143817	PSMB4	4	4	0	DU	1.76821888	20217	0.0934552	axe 2/3 (DU > LR, LW,PI)	20217	G,A,DU	45	20217
27309	A_72_P102506	VDR	5	4	0	DU	0.31577216	27309	-0.140988	axe 2/3 (DU < LR, LW,PI)	27309	DU	7	27309
40263	A_72_P088256	OCA2	15	4	0	DU	0.09277151	40263	-0.220721	axe 2/3 (DU < LR, LW,PI)	40263	DU	67	40263
3404	A_72_P324283	RAB18	10	4	0	LWF	0.07613279	3404	0.357824	axe 2 (LW < DU,LR )	3404	G,A,DU,LW	68	3404
22049	A_72_P278314	PRKACB	6	3	6.20894e-12	LWF	0.67254425	22049	0.137965	axe 2 (LW < DU,LR )	22049	RF4	6	22049
26698	A_72_P303184	TYW3	6	3	3.74186e-12	LWF	1.79230941	26698	-0.240342	axe 2 (LW > DU,LR )	26698	LW	82	26698
40954	A_72_P210527	GZMB	7	3	1.44836e-10	LWF	0.59755898	40954	0.179538	axe 2 (LW < DU,LR )	40954	RF4	10	40954
5055	A_72_P150171	NAA20	17	4	0	PI	0.462014267	5055	0.3642	axe 1 (PI < DU,LR,LW)	5055	PI	2	5055
11863	A_72_P031876	MOB3C	6	4	1.39945e-12	PI	0.427679153	11863	0.171798	axe 1 (PI < DU,LR,LW)	11863	RF4	70	11863
16985	A_72_P146961	PIK3CG	9	4	5.88006e-13	PI	1.878664532	16985	-0.240543	axe 1 (PI > DU,LR,LW)	16985	RF4	5	16985
28688	A_72_P156711	RNGTT	1	4	1.80528e-13	PI	0.513805927	28688	0.333095	axe 1 (PI < DU,LR,LW)	28688	RF4	37	28688
36020	A_72_P289604	DPH5	4	4	0	PI	0.621310558	36020	0.325927	axe 1 (PI < DU,LR,LW)	36020	RF4	84	36020
33574	A_72_P388273	TTN	15	4	1.14502e-08	DU	0.49697484	33574	-0.160841	axe 3 (LR > DU)	33574
11327	A_72_P085596	ATIC	15	4	7.19935e-08	DU	0.74111703	11327	-0.0264213	axe 3 (LR > DU)	11327
1300	A_72_P300549	XPO7	14	4	2.58205e-07	DU	1.55118446	1300	0.0335423	axe 3 (DU > LR)	1300
20561	A_72_P297879	SGMS1	14	4	1.02134e-08	DU	1.73618449	20561	0.0838841	axe 3 (DU > LR)	20561
31647	A_72_P063836	AKR7A2	NL	4	2.18994e-12	DU	0.52577685	31647				DU	74	31647
22491	A_72_P119131	CLASP1	15	4	1.30646e-06	DU	0.44831379	22491
9584	A_72_P145581	CMYA5	NL	4	3.50827e-07	DU	0.56145001	9584
34358	A_72_P073421	LGALS1	5	4	2.64281e-07	DU	1.32457898	34358
26799	A_72_P299149	PLEKHA9	NL	4	9.64733e-09	DU	1.40262196	26799
21245	A_72_P365418	SLC4A7	13	4	8.08389e-08	DU	0.47934008	21245
19412	A_72_P089461	STRN	3	4	2.35646e-09	DU	1.51738954	19412
33615	A_72_P080756	UNK	NL	4	1.18602e-09	DU	0.60332525	33615
40058	A_72_P234287	UNK	NL	6	2.46259e-13	DU	1.82041460	40058				DU	58	40058
362	A_72_P414438	IGF2	NL	4	0	LR	0.2873534	362				G,A,LR	1	362
10512	A_72_P211042	IGF2	NL	4	0	LR	0.2788221	10512				G,A,LR	43	10512
11878	A_72_P209727	IGF2	NL	4	0	LR	0.2859712	11878				G,A,LR	79	11878
31039	A_72_P376458	IGF2	NL	4	0	LR	0.2916800	31039				G,A,LR	65	31039
7762	A_72_P055876	IGF2	NL	4	0	LR	0.3113565	7762				G,A,LR,LW	3	7762
16335	A_72_P303139	IGF2	NL	4	0	LR	0.2841310	16335				G,LR	62	16335
2093	A_72_P414443	IGF2	NL	4	0	LR	0.3249890	2093				LR	50	2093
25459	A_72_P002841	LBR	NL	4	9.54444e-13	LR	0.5355033	25459				LR	73	25459
20447	A_72_P140936	RBL2	NL	6	4.42585e-14	LW (M or F)	1.60743296	20447				DU,LW	54	20447
23314	A_72_P016041	RPL38	12	3	5.34408e-09	LWF	2.30362908	23314	-0.130891	axe 2 (LW > DU,LR )	23314
15903	A_72_P092111	HADHA	3	3	1.3398e-06	LWF	1.46055917	15903	-0.0276074	axe 2 (LW > DU,LR )	15903
16008	A_72_P275409	CIT	14	3	1.13707e-07	LWF	0.57494337	16008	0.0701173	axe 2 (LW < DU,LR )	16008
3096	A_72_P197227	TJP2	1	5	3.18194e-10	LWF	1.27652483	3096	0.10803	axe 3 (DU > LR)	3096
7793	A_72_P337608	TCP11L2	5	3	6.24618e-11	LWF	0.60801723	7793	0.154313	axe 2 (LW < DU,LR )	7793
22376	A_72_P422974	ELTD1	NL	3	1.42958e-09	LWF	1.85292901	22376
40882	A_72_P035496	HSD11B1	NL	3	3.71265e-09	LWF	0.64897829	40882				RF4	85	40882
44526	A_72_P151377	KATNAL1	11	3	1.19527e-09	LWF	0.49309526	44526
28742	A_72_P051976	LMBR1	18	3	8.72499e-11	LWF	0.76832309	28742
25280	A_72_P117836	MAT2B	NL	3	3.61737e-08	LWF	0.79569659	25280
16234	A_72_P006856	PPP6R3	2	3	4.91107e-09	LWF	1.42329155	16234
32734	A_72_P437144	TMEM47	X	5	1.17601e-13	LWF	0.72808704	32734				LW	28	32734
26905	A_72_P202817	UNK	NL	3	3.41217e-09	LWF	0.47662504	26905
715	A_72_P284044	UNK	NL	3	4.34671e-08	LWF	0.55017651	715
33694	A_72_P386793	UNK	NL	3	4.95218e-08	LWF	0.53407191	33694
22367	A_72_P193217	UNK	NL	3	1.17601e-13	LWF	0.61814689	22367				RF4	26	22367
40301	A_72_P423689	ZNF655	3	3	7.5766e-08	LWF	0.79481270	40301
22848	A_72_P230442	CPNE2	NL	3	1.59899e-06	LWFvsM	0.5464552	22848
22156	A_72_P120861	DHX33	NL	0	7.84303e-05	LWFvsM	0.7582692	22156
4073	A_72_P366038	NLRC5	NL	1	2.7672e-05	LWFvsM	0.5106161	4073
35952	A_72_P256612	PRKRIP1	3	FDR<5%	0.00123269	LWFvsM	1.3755447	35952
42334	A_72_P078986	RAD1	16	1	1.12821e-05	LWFvsM	0.5777252	42334
24458	A_72_P337263	UNK	NL	0	0.000389224	LWFvsM	0.6981129	24458
22494	A_72_P035386	PIK3C3	6	4	2.48855e-09	PI	1.275131019	22494	-0.102168	axe 1 (PI > DU,LR,LW)	22494
38055	A_72_P035386	PIK3C3	6	4	1.42958e-09	PI	1.288293806	38055	-0.0891235	axe 1 (PI > DU,LR,LW)	38055
14765	A_72_P275444	UNK	7	4	1.34951e-09	PI	1.932093593	14765	-0.0621304	axe 1 (PI > DU,LR,LW)	14765
35667	A_72_P035386	PIK3C3	6	4	1.60969e-08	PI	1.286985414	35667	-0.0581976	axe 1 (PI > DU,LR,LW)	35667
7687	A_72_P035386	PIK3C3	6	4	4.01673e-08	PI	1.276678213	7687	-0.0504518	axe 1 (PI > DU,LR,LW)	7687
8047	A_72_P352088	NEK6	1	4	1.64516e-08	PI	1.383144208	8047	-0.0120934	axe 1 (PI > DU,LR,LW)	8047
12422	A_72_P036651	QKI	1	4	2.26277e-08	PI	0.693824527	12422	0.0392587	axe 1 (PI < DU,LR,LW)	12422
12310	A_72_P162336	QKI	1	4	3.51805e-09	PI	0.682378574	12310	0.0623534	axe 1 (PI < DU,LR,LW)	12310
36928	A_72_P080616	TTN	15	4	8.20708e-09	PI	0.571590015	36928	0.0644278	axe 1 (PI < DU,LR,LW)	36928
21806	A_72_P362058	ATP2B1	5	4	1.39945e-12	PI	0.662170360	21806	0.14056	axe 1 (PI < DU,LR,LW)	21806
19315	A_72_P337313	UNK	2	4	2.49923e-10	PI	0.627375091	19315	0.141906	axe 1 (PI < DU,LR,LW)	19315
31996	A_72_P060186	UNK	13	4	9.32749e-10	PI	0.628387982	31996	0.163687	axe 1 (PI < DU,LR,LW)	31996
9793	A_72_P113701	STAC	13	4	6.2486e-10	PI	0.401395343	9793	0.220343	axe 1 (PI < DU,LR,LW)	9793
10134	A_72_P160596	CD163	NL	4	5.43105e-09	PI	1.753664896	10134
23303	A_72_P368013	CXorf15	X	4	2.17908e-12	PI	1.442799016	23303
18574	A_72_P172321	DDX3Y	Y	4	0	PI	0.006815046	18574				G,A,PI,LW	35	18574
8489	A_72_P282584	EIF1AY	Y	4	0	PI	0.006432081	8489				G,A,LR,PI,LW	13	8489
21526	A_72_P068491	EIF2S3	X	4	0	PI	1.668998198	21526				G,A,PI	81	21526
29413	A_72_P203682	LAT2	3	4	4.05104e-07	PI	1.574717998	29413
22386	A_72_P004941	PIR	X	4	1.92981e-10	PI	0.721412294	22386
22557	A_72_P206592	TXLNG	X	4	5.81057e-11	PI	1.310410914	22557
39988	A_72_P039646	UNK	NL	5	0	PI	2.205179681	39988				PI	49	39988
26381	A_72_P066496	UNK	NL	4	1.8857e-08	PI	0.622001029	26381
7356	A_72_P137321	UNK	NL	4	6.79259e-12	PI	1.863906352	7356
32921	A_72_P387833	UNK	NL	4	2.02772e-10	PI	1.602822581	32921				RF4	38	32921
19838	A_72_P024561	UNK	NL	4	2.45443e-10	PI	0.662193283	19838
7755	A_72_P337988	UNK	1	4	4.40338e-08	PI	0.684966980	7755
6447	A_72_P328713	USP9Y	Y	4	0	PI	0.012726284	6447				G,A,PI,LW	42	6447
36488	A_72_P006541	USP9X	X	4	5.88006e-13	PI	1.429524084	36488				PI	19	36488
7533	A_72_P190866	USP9Y	Y	4	0	PI	0.146241735	7533				G,A,LR,PI,LW	78	7533
41220	A_72_P067396	UNK	Y	4	4.42585e-14	PI	0.508351279	41220				PI	20	41220
40524	A_72_P235652	ZRSR2	X	4	0	PI	1.557620114	40524				G,A,PI	76	40524
41276	A_72_P160556	arhgap18	1	3	1.25465e-10				0.15344	axe 1 (PI < DU,LR,LW)	41276
31496	A_72_P294959	CYTH1	12	3	4.5457e-07				0.0160503	axe 1 (PI < DU,LR,LW)	31496
22045	A_72_P122941	EFHA2	17	3	1.79923e-10				0.0416919	axe 1 (PI < DU,LR,LW)	22045
41530	A_72_P118086	INPP4A	8	3	8.08389e-08				0.0472966	axe 1 (PI < DU,LR,LW)	41530
1515	A_72_P195472	IVD	1	3	3.49634e-09				0.0828701	axe 1 (PI < DU,LR,LW)	1515
33125	A_72_P360363	LAMC1	9	3	3.68012e-10				0.203477	axe 1 (PI < DU,LR,LW)	33125
11113	A_72_P312828	LPIN1	3	3	7.33868e-13				0.140791	axe 1 (PI < DU,LR,LW)	11113	RF4	61	11113
24319	A_72_P252087	MED13L	14	3	2.31041e-07				0.0641347	axe 1 (PI < DU,LR,LW)	24319
19953	A_72_P056681	METTL8	15	3	7.6846e-09				0.0686835	axe 1 (PI < DU,LR,LW)	19953
16605	A_72_P218517	MLL5	9	3	7.14585e-07				0.0649403	axe 1 (PI < DU,LR,LW)	16605
26811	A_72_P204642	RPL14	13	2	3.77062e-06				0.0523216	axe 1 (PI < DU,LR,LW)	26811
30593	A_72_P420614	UNK	2	3	5.43105e-09				0.0626145	axe 1 (PI < DU,LR,LW)	30593
27383	A_72_P121466	UNK	4	3	6.87917e-11				0.142688	axe 1 (PI < DU,LR,LW)	27383
21387	A_72_P303804	UNK	12	2	1.47985e-07				0.00689384	axe 1 (PI < DU,LR,LW)	21387
39796	A_72_P324098	UNK	18	3	6.50096e-09				0.0522945	axe 1 (PI < DU,LR,LW)	39796
15722	A_72_P094996	WIPI1	12	3	4.07546e-11				0.00481723	axe 1 (PI < DU,LR,LW)	15722
11292	A_72_P293659	ARPC2	15	3	1.06716e-10				-0.123702	axe 1 (PI > DU,LR,LW)	11292
24425	A_72_P165561	C1QA	6	3	3.96904e-12				-0.224045	axe 1 (PI > DU,LR,LW)	24425	RF4	55	24425
20713	A_72_P088301	C4BPA	9	3	2.44179e-11				-0.0713075	axe 1 (PI > DU,LR,LW)	20713
27955	A_72_P251667	Cfi	8	4	1.9531e-11				-0.0524579	axe 1 (PI > DU,LR,LW)	27955	RF4	27	27955
13510	A_72_P165486	FCGR2B	4	3	5.26591e-09				-0.133986	axe 1 (PI > DU,LR,LW)	13510
40588	A_72_P157831	FN1	15	3	7.37854e-09				-0.0228894	axe 1 (PI > DU,LR,LW)	40588
5325	A_72_P340983	fn1	15	2	1.01991e-07				-0.00813386	axe 1 (PI > DU,LR,LW)	5325
43969	A_72_P042791	GALNT1	6	3	8.11633e-09				-0.015573	axe 1 (PI > DU,LR,LW)	43969
7443	A_72_P035746	KCNA5	5	3	0				-0.144596	axe 1 (PI > DU,LR,LW)	7443	RF4	69	7443
29974	A_72_P046271	LIMS1	3	3	1.19541e-07				-0.00533997	axe 1 (PI > DU,LR,LW)	29974
16374	A_72_P398123	MFAP5	5	3	5.17606e-11				-0.118333	axe 1 (PI > DU,LR,LW)	16374	RF4	71	16374
16138	A_72_P071106	MPEG1	2	3	1.34343e-12				-0.0303633	axe 1 (PI > DU,LR,LW)	16138
37574	A_72_P376083	MRC1	10	3	5.69571e-11				-0.0715292	axe 1 (PI > DU,LR,LW)	37574
11586	A_72_P411133	NT5E	1	3	2.41051e-09				-0.0827094	axe 1 (PI > DU,LR,LW)	11586
2400	A_72_P203267	PPARGC1B	2	3	0				-0.278298	axe 1 (PI > DU,LR,LW)	2400	RF4	59	2400
6921	A_72_P353628	ZIC1	13	3	1.26029e-10				-0.231375	axe 1 (PI > DU,LR,LW)	6921	PI	51	6921
27414	A_72_P031466	C1H9orf156	1	4	3.66202e-09				0.0841063	axe 2 (LW < DU,LR )	27414
27550	A_72_P348893	C9orf64	10	3	3.53336e-07				0.0785608	axe 2 (LW < DU,LR )	27550
17469	A_72_P080576	CALM1	7	2	3.66202e-09				0.0791451	axe 2 (LW < DU,LR )	17469
11239	A_72_P152946	CCDC175	1	2	1.85426e-07				0.12479	axe 2 (LW < DU,LR )	11239
10754	A_72_P049341	ELP2	6	2	7.99093e-07				0.00225442	axe 2 (LW < DU,LR )	10754
15632	A_72_P352953	FNTB	7	3	1.45338e-10				0.254604	axe 2 (LW < DU,LR )	15632	RF4	53	15632
19796	A_72_P378363	FNTB	7	2	1.26299e-08				0.0866583	axe 2 (LW < DU,LR )	19796
42455	A_72_P090246	HNRNPH3	14	3	1.90201e-10				0.235679	axe 2 (LW < DU,LR )	42455	RF4	30	42455
9053	A_72_P327923	HNRNPH3	14	3	3.69368e-10				0.229231	axe 2 (LW < DU,LR )	9053
30557	A_72_P228297	LMBRD1	1	4	1.17488e-09				0.114473	axe 2 (LW < DU,LR )	30557
9965	A_72_P106881	MAST4	16	4	8.84187e-13				0.123735	axe 2 (LW < DU,LR )	9965	DU,LW	33	9965
8773	A_72_P035711	MYBPH	9	3	6.37103e-08				0.0790713	axe 2 (LW < DU,LR )	8773
33599	A_72_P177566	OPTN	10	2	6.74851e-06				0.0176994	axe 2 (LW < DU,LR )	33599
5001	A_72_P105846	PARK2	1	2	2.01454e-06				0.0472728	axe 2 (LW < DU,LR )	5001
1037	A_72_P335583	PCM1	17	2	7.37923e-10				0.118592	axe 2 (LW < DU,LR )	1037	RF4	21	1037
6211	A_72_P111546	SRP19	2	2	8.41917e-13				0.190544	axe 2 (LW < DU,LR )	6211	LR	32	6211
29847	A_72_P170591	Ttc7b	7	3	3.39195e-10				0.038307	axe 2 (LW < DU,LR )	29847
12647	A_72_P031846	UNK	2	3	4.42585e-14				0.190563	axe 2 (LW < DU,LR )	12647	LR	14	12647
28884	A_72_P294764	UNK	11	4	1.76186e-08				0.1159	axe 2 (LW < DU,LR )	28884
30977	A_72_P121301	UNK	5	1	2.88706e-07				0.115235	axe 2 (LW < DU,LR )	30977
624	A_72_P319348	UTP18	12	3	2.1487e-06				0.0368073	axe 2 (LW < DU,LR )	624
35365	A_72_P008231	UTP18	12	3	1.55714e-08				0.149693	axe 2 (LW < DU,LR )	35365
34460	A_72_P292249	B3GAT2	1	no	no				-0.00983916	axe 2 (LW > DU,LR )	34460
7089	A_72_P010741	CADM1	9	5	3.32685e-09				-0.113445	axe 2 (LW > DU,LR )	7089
16874	A_72_P223912	CELA2A	6	2	2.23331e-06				-0.007967	axe 2 (LW > DU,LR )	16874
29962	A_72_P031376	CREB3	1	2	9.31151e-07				-0.00132568	axe 2 (LW > DU,LR )	29962	RF4	56	29962
3820	A_72_P031896	DMXL1	2	3	3.66202e-09				-0.059588	axe 2 (LW > DU,LR )	3820
18300	A_72_P073916	NME6	13	3	1.0365e-07				-0.102833	axe 2 (LW > DU,LR )	18300
35124	A_72_P273904	PET112	8	1	9.628e-06				-0.0869049	axe 2 (LW > DU,LR )	35124
1750	A_72_P410283	PET112	8	2	2.39295e-06				-0.0630638	axe 2 (LW > DU,LR )	1750
27306	A_72_P063276	PLEKHA8	18	2	5.08593e-09				-0.0846751	axe 2 (LW > DU,LR )	27306
4258	A_72_P257372	SCARB2	8	4	4.41331e-11				-0.0637274	axe 2 (LW > DU,LR )	4258
15653	A_72_P293369	SNTB1	4	2	1.78317e-06				-0.0107323	axe 2 (LW > DU,LR )	15653
11795	A_72_P376608	ssc-mir-30c-2	1	3	4.2563e-07				-0.0292548	axe 2 (LW > DU,LR )	11795
17931	A_72_P390033	UNK	1	2	2.71626e-07				-0.0200254	axe 2 (LW > DU,LR )	17931
22274	A_72_P374133	UNK	4	6	0				-0.41677	axe 2 (LW > DU,LR )	22274	LW	16	22274
29104	A_72_P310249	UNK	15	3	0				-0.0471535	axe 2 (LW > DU,LR )	29104	DU	47	29104
20198	A_72_P297384	ANXA8	14	2	1.64666e-05				0.0118876	axe 3 (DU > LR)	20198
24242	A_72_P337098	ATG7	13	3	1.86348e-11				0.339348	axe 3 (DU > LR)	24242
7759	A_72_P364403	ATG7	13	3	1.09128e-11				0.352461	axe 3 (DU > LR)	7759
32773	A_72_P046131	ATG7	13	3	1.10593e-11				0.361577	axe 3 (DU > LR)	32773
17490	A_72_P022216	BAIAP2	12	3	3.95315e-08				0.0258556	axe 3 (DU > LR)	17490
34439	A_72_P149331	C7H6orf153	7	2	5.10006e-05				0.0302888	axe 3 (DU > LR)	34439
25704	A_72_P205717	DAK	2	1	5.15702e-05				0.12214	axe 3 (DU > LR)	25704
37668	A_72_P196927	FAM46C	4	3	7.70823e-07				0.0869232	axe 3 (DU > LR)	37668
14386	A_72_P047926	HOXD1	15	1	3.83467e-05				0.0259265	axe 3 (DU > LR)	14386
22716	A_72_P151821	NUDCD2	16	no	no				0.0705625	axe 3 (DU > LR)	22716
12793	A_72_P186976	Pgm2	6	3	1.40139e-05				0.110246	axe 3 (DU > LR)	12793
1906	A_72_P063426	POLR2G	2	3	1.03181e-07				0.060969	axe 3 (DU > LR)	1906	RF4	41	1906
16686	A_72_P197472	PTPN3	1	2	1.12893e-06				0.144259	axe 3 (DU > LR)	16686
23574	A_72_P040181	SDCBP	4	2	1.70327e-06				0.0395508	axe 3 (DU > LR)	23574
11332	A_72_P314118	SERGEF	2	1	3.22432e-05				0.0807069	axe 3 (DU > LR)	11332
111	A_72_P035486	SGMS1	14	3	3.77249e-08				0.164072	axe 3 (DU > LR)	111
37361	A_72_P385113	SLC16A8	5	2	1.1555e-05				0.090047	axe 3 (DU > LR)	37361
9621	A_72_P242427	SORBS1	14	3	2.78011e-07				0.172543	axe 3 (DU > LR)	9621
43069	A_72_P343633	TWISTNB	9	3	2.96079e-06				0.0174667	axe 3 (DU > LR)	43069
18875	A_72_P098576	TWISTNB	9	3	4.79876e-09				0.0893981	axe 3 (DU > LR)	18875
6992	A_72_P323748	VAV2	1	1	2.47492e-05				0.067897	axe 3 (DU > LR)	6992
22643	A_72_P059746	ASXL2	3	3	3.47833e-07				-0.0607037	axe 3 (LR > DU)	22643
26814	A_72_P358218	ATP6V1C1	4	2	3.07453e-06				-0.0710085	axe 3 (LR > DU)	26814
30827	A_72_P359098	CAMLG	2	2	1.71872e-06				-0.0735886	axe 3 (LR > DU)	30827
10207	A_72_P355733	CCDC125	16	3	1.801e-07				-0.1449	axe 3 (LR > DU)	10207
24301	A_72_P312068	CDC14A	4	3	9.43954e-09				-0.0723515	axe 3 (LR > DU)	24301
22078	A_72_P206562	Cenpb	17	4	4.0581e-09				-0.146332	axe 3 (LR > DU)	22078
22398	A_72_P381903	CHD5	6	1	1.21712e-06				-0.0988004	axe 3 (LR > DU)	22398
31578	A_72_P205342	GLE1	1	3	1.76186e-08				-0.0257619	axe 3 (LR > DU)	31578
18832	A_72_P110046	HIST1H2BF	7	1	2.91318e-06				-0.177442	axe 3 (LR > DU)	18832
38500	A_72_P149651	NUDT15	11	3	3.7646e-06				-0.045164	axe 3 (LR > DU)	38500
43658	A_72_P033286	RNF170	17	3	1.43896e-07				-0.013358	axe 3 (LR > DU)	43658
831	A_72_P265957	RNLS	14	3	1.85973e-09				-0.286611	axe 3 (LR > DU)	831	DU	11	831
25930	A_72_P385723	RPL35	1	3	1.29563e-09				-0.0610348	axe 3 (LR > DU)	25930
27533	A_72_P021011	ST7L	4	3	3.51805e-09				-0.24878	axe 3 (LR > DU)	27533	RF4	17	27533
43717	A_72_P124151	SYNJ2BP	7	2	4.13139e-07				-0.103285	axe 3 (LR > DU)	43717
10677	A_72_P395463	TBC1D7	7	4	8.31523e-14				-0.0723129	axe 3 (LR > DU)	10677	DU	52	10677
12340	A_72_P429579	TXNL4A	1	3	1.3349e-07				-0.110878	axe 3 (LR > DU)	12340
9545	A_72_P327293	UBE2D4	18	2	1.1575e-06				-0.105115	axe 3 (LR > DU)	9545
36178	A_72_P148401	ZAK	15	3	3.45153e-07				-0.109691	axe 3 (LR > DU)	36178
9645	A_72_P031266	ZNF211	6	2	1.59081e-06				-0.0849418	axe 3 (LR > DU)	9645
23407	A_72_P302884	AQP1	NL	5	0							A,LW	36	23407
24710	A_72_P305509	UNK	NL	4	2.40952e-10							DU	64	24710
14895	A_72_P248607	RPS25	NL	3	5.91385e-12							LR	34	14895
36089	A_72_P396523	SLC39A9	NL	4	0							LR	9	36089
18374	A_72_P307753	CYP4F55	NL	3	2.45287e-09							PI	25	18374
35123	A_72_P253567	LCMT1	NL	4	8.31523e-14							PI	66	35123
32216	A_72_P183816	USP9X	X	3	9.73272e-12							PI	18	32216
31939	A_72_P405963	CHM	X	3	2.79562e-10							RF4	83	31939
5703	A_72_P174956	EBNA1BP2	NL	1	1.21106e-07							RF4	22	5703
17143	A_72_P161951	FBXW2	1	2	8.65354e-10							RF4	15	17143
15489	A_72_P269614	frmd3	NL	2	1.44891e-06							RF4	44	15489
36524	A_72_P094791	KCNE3	9	2	1.48326e-13							RF4	29	36524
20933	A_72_P279229	KDM6A	X	3	1.28444e-12							RF4	72	20933
23473	A_72_P204492	LCLAT1	NL	3	3.45831e-10							RF4	46	23473
35672	A_72_P404743	LPIN1	3	3	2.9981e-12							RF4	75	35672
33971	A_72_P367798	MGST2	8	1	1.13173e-06							RF4	48	33971
12368	A_72_P302729	Ndrg2	NL	1	5.77217e-09							RF4	4	12368
37789	A_72_P250777	NSD1	NL	3	7.14775e-12							RF4	39	37789
4671	A_72_P211572	PEX11A	7	3	1.26299e-08							RF4	77	4671
16728	A_72_P057361	RPS29	8	1	1.66746e-07							RF4	80	16728
35027	A_72_P108291	UNK	NL	3	7.5309e-08							RF4	57	35027
32184	A_72_P208592	UNK	NL	4	0							RF4	8	32184
5556	A_72_P085441	UNK	NL	3	7.64726e-11							RF4	12	5556
7152	A_72_P108736	UNK	NL	4	4.26046e-12							RF4	60	7152
20809	A_72_P080406	UNK	NL	2	5.47392e-08							RF4	63	20809
43368	A_72_P287419	USP9X	X	3	8.46482e-10							RF4	40	43368
