# Supplementary material for: Exploring transcriptomic diversity in muscle revealed that cellular signaling pathways mainly differentiate five Western porcine breeds
Source: BMC Genomics. 2015 Dec 12;16:1055. doi: 10.1186/s12864-015-2259-9 (PMC4676870; doi:10.1186/s12864-015-2259-9)
Supplement: Additional file 6: — EASE systematic functional annotation for the 683 unique differentially expressed genes. Detailed functional information were obtained from EASE (Expression Analysis Systematic Explorer) from DAVID (Database for Annotation, Visualization and Integrated Discovery) is given for each known gene when available: Official Gene Symbol, Gene identifiers (the human ortholog), Gene Name, Gene Ontology for Biological Process, Cellular Component and Molecular Function, KEGG pathway and a Function Summary (XLSX 178 kb) [file 12864_2015_2259_MOESM6_ESM.xlsx]

## Sheet: Additional file 6
Additional file 6: EASE systematic functional annotation for the 683 unique differentially expressed genes. Detailed functional information were obtained from EASE (Expression Analysis Systematic Explorer) from DAVID (Database for Annotation, Visualization and Integrated Discovery) is given for each known gene when available: Official Gene Symbol, Gene identifiers (the human ortholog), Gene Name,…
Official Gene Symbol	Gene identifiers (human ortholog)	Gene Name	GO Biological Process	GO Cellular Component	GO Molecular Function	KEGG pathway	Summary
A1BG	1	alpha-1-B glycoprotein		extracellular	defense/immunity protein activity;molecular_function unknown		[RefSeq Summary:] The protein encoded by this gene is a plasma glycoprotein of unknown function. The protein shows sequence similarity to the variable regions of some immunoglobulin supergene family member proteins.
ABCA5	23461	ATP-binding cassette, sub-family A (ABC1), member 5	transport	membrane	ATP binding;ATP-binding cassette (ABC) transporter activity		[RefSeq Summary:] The membrane-associated protein encoded by this gene is a member of the superfamily of ATP-binding cassette (ABC) transporters. ABC proteins transport various molecules across extra- and intracellular membranes. ABC genes are divided into seven distinct subfamilies (ABC1, MDR/TAP, MRP, ALD, OABP, GCN20, and White). This encoded protein is a member of the ABC1 subfamily. Members …
ABCC8	6833	ATP-binding cassette, sub-family C (CFTR/MRP), member 8	carbohydrate metabolism;potassium ion transport	integral to membrane	ATP binding;ATP-binding cassette (ABC) transporter activity;potassium ion transporter activity;sulfonylurea receptor activity		[RefSeq Summary:] The protein encoded by this gene is a member of the superfamily of ATP-binding cassette (ABC) transporters. ABC proteins transport various molecules across extra- and intra-cellular membranes. ABC genes are divided into seven distinct subfamilies (ABC1, MDR/TAP, MRP, ALD, OABP, GCN20, White). This protein is a member of the MRP subfamily which is involved in multi-drug resistanc…
ABHD4	63874	abhydrolase domain containing 4	aromatic compound metabolism		hydrolase activity
ACADSB	36	acyl-Coenzyme A dehydrogenase, short/branched chain	electron transport;energy pathways;fatty acid metabolism	mitochondrion	acyl-CoA dehydrogenase activity		[RefSeq Summary:] Short/branched chain acyl-CoA dehydrogenase(ACADSB) is a member of the acyl-CoA dehydrogenase family of enzymes that catalyze the dehydrogenation of acyl-CoA derivatives in the metabolism of fatty acids or branch chained amino acids. Substrate specificity is the primary characteristic used to define members of this gene family. The ACADSB gene product has the greatest activity t…
ACP1	52	acid phosphatase 1, soluble	protein amino acid dephosphorylation	cytoplasm;soluble fraction	acid phosphatase activity;non-membrane spanning protein tyrosine phosphatase activity	Biodegradation of Xenobiotics - Homo sapiens;Metabolism of Cofactors and Vitamins - Homo sapiens;Phosphatidylinositol signaling system - Homo sapiens;Riboflavinmetabolism - Homo sapiens;Signal Transduction - Homo sapiens;gamma-Hexachlorocyclohexane degradation - Homo sapiens	[RefSeq Summary:] The product of this gene belongs to the phosphotyrosine protein phosphatase family of proteins. It functions as an acid phosphatase and a protein tyrosine phosphatase by hydrolyzing protein tyrosine phosphate to protein tyrosine and orthophosphate. This enzyme also hydrolyzes orthophosphoric monoesters to alcohol and orthophosphate. This gene is genetically polymorphic, and thre…
ACTB	60	actin, beta	cell motility	actin filament	motor activity;structural constituent of cytoskeleton		[RefSeq Summary:] Beta actin is one of six different actin isoforms which have been identified. ACTB is one of the two nonmuscle cytoskeletal actins. Actins are highly conserved proteins that are involved in cell motility, structure and integrity. Alpha actins are a major constituent of the contractile apparatus.
ACTR10	55860	actin-related protein 10 homolog (S. cerevisiae)		actin cytoskeleton	structural constituent of cytoskeleton
ACTR3	10096	ARP3 actin-related protein 3 homolog (yeast)	cell motility	Arp2/3 protein complex	actin polymerizing activity;structural constituent of cytoskeleton		[RefSeq Summary:] The specific function of this gene has not yet been determined; however, the protein it encodes is known to be a major constituent of the ARP2/3 complex. This complex is located at the cell surface and is essential to cell shape and motility through lamellipodial actin assembly and protrusion.
ACVR1B	91	activin A receptor, type IB	histogenesis and organogenesis;protein amino acid phosphorylation;transmembrane receptor protein serine/threonine kinase signaling pathway	integral to plasma membrane	ATP binding;transforming growth factor-beta receptor activity		[RefSeq Summary:] Activins are dimeric growth and differentiation factors which belong to the transforming growth factor-beta (TGF-beta) superfamily of structurally related signaling proteins. Activins signal through a heteromeric complex of receptor serine kinases which include at least two type I (I and IB) and two type II (II and IIB) receptors. These receptors are all transmembrane proteins, …
ACY1	95	aminoacylase 1	amino acid metabolism;proteolysis and peptidolysis	cytosol	aminoacylase activity;metallopeptidase activity	Amino Acid Metabolism - Homo sapiens;Urea cycle and metabolism ofamino groups - Homo sapiens	[RefSeq Summary:] Aminoacylase-1 is a cytosolic, homodimeric, zinc-binding enzyme that catalyzes the hydrolysis of acylated L-amino acids to L-amino acids and acyl group, and has been postulated to function in the catabolism and salvage of acylated amino acids. ACY1 has been assigned to chromosome 3p21.1, a region reduced to homozygosity in small-cell lung cancer (SCLC), and its expression has be…
ACYP1	97	acylphosphatase 1, erythrocyte (common) type	phosphate metabolism	extrachromosomal circular DNA	acylphosphatase activity		[RefSeq Summary:] Acylphosphatase is a small cytosolic enzyme that catalyzes the hydrolysis of the carboxyl-phosphate bond of acylphosphates. Two isoenzymes have been isolated, called muscle acylphosphatase and erythrocyte acylphosphatase on the basis of their tissue localization
ADA	100	adenosine deaminase	antimicrobial humoral response (sensu Vertebrata);purine ribonucleoside monophosphate biosynthesis	cytoplasm	adenosine deaminase activity	Nucleotide Metabolism - Homo sapiens;Purine metabolism - Homo sapiens	[RefSeq Summary:] Adenosine deaminase catalyzes the hydrolysis of adenosine to inosine. ADA deficiency causes one form of severe combined immunodeficiency disease (SCID), in which there is dysfunction of both B and T lymphocytes with impaired cellular immunity and decreased production of immunoglobulins.
ADAMTS15	170689	a disintegrin-like and metalloprotease (reprolysin type) with thrombospondin type 1 motif, 15	proteolysis and peptidolysis	extracellular matrix	metalloendopeptidase activity;zinc ion binding		[RefSeq Summary:] This gene encodes a member of the ADAMTS (a disintegrin and metalloproteinase with thrombospondin motifs) protein family. ADAMTS family members share several distinct protein modules, including a propeptide region, a metalloproteinase domain, a disintegrin-like domain, and a thrombospondin type 1 (TS) motif. Individual members of this family differ in the number of C-terminal TS…
ADAMTS8	11095	a disintegrin-like and metalloprotease (reprolysin type) with thrombospondin type 1 motif, 8	negative regulation of cell proliferation;proteolysis and peptidolysis	extracellular matrix	heparin binding;integrin binding;low affinity phosphate transporter activity;metalloendopeptidase activity;zinc ion binding		[RefSeq Summary:] This gene encodes a disintegrin and metalloproteinase with thrombospondin motifs-8 (ADAMTS8), which is a member of the ADAMTS protein family. Members of the family share several distinct protein modules, including a propeptide region, a metalloproteinase domain, a disintegrin-like domain, and a thrombospondin type 1 (TS) motif. Individual members of this family differ in the num…
ADNP	23394	activity-dependent neuroprotector	regulation of transcription\, DNA-dependent	nucleus	transcription factor activity		[RefSeq Summary:] Vasoactive intestinal peptide (VIP) is a neuroprotective factor that has been shown to have a stimulatory effect on the growth of some tumor cells and an inhibitory effect on others. The protein encoded by this gene is upregulated by VIP and may be involved in the stimulatory effect of VIP on certain tumor cells. The encoded protein contains one homeobox and nine zinc finger dom…
AGRN	375790	agrin	protein localization	extracellular space	molecular_function unknown;structural molecule activity		[RefSeq Summary:] Agrin is a neuronal aggregating factor that induces the aggregation of acetylcholine receptors and other postsynaptic proteins on muscle fibers and is crucial for the formation of the neuromuscular junction.[supplied by OMIM]
AGTPBP1	23287	ATP/GTP binding protein 1	proteolysis and peptidolysis	integral to membrane	carboxypeptidase A activity		[RefSeq Summary:] NNA1 is a zinc carboxypeptidase that contains nuclear localization signals and an ATP/GTP-binding motif that was initially cloned from regenerating spinal cord neurons of the mouse.[supplied by OMIM]
AIF1	199	allograft inflammatory factor 1	biological_process unknown;cell cycle arrest;inflammatory response;negative regulation of cell proliferation	cellular_component unknown;centriole;nucleus	calcium ion binding;molecular_function unknown		[RefSeq Summary:] This gene is induced by cytokines and interferon. Its protein product is thought to be involved in negative regulation of growth of vascular smooth muscle cells, which contributes to the anti-inflammatory response to vessel wall trauma. The gene expresses three transcripts.
AK3L1	50808	adenylate kinase 3 like 1	amino acid biosynthesis;biological_process unknown	mitochondrion	ATP binding;GTP binding;adenylate kinase activity;nucleoside-triphosphate-adenylate kinase activity;shikimate kinase activity	Nucleotide Metabolism - Homo sapiens;Pyrimidine metabolism - Homo sapiens
AKAP12	9590	A kinase (PRKA) anchor protein (gravin) 12	G-protein coupled receptor protein signaling pathway;protein targeting	cytoplasm	protein kinase A anchoring activity;protein transporter activity		[RefSeq Summary:] The A-kinase anchor proteins (AKAPs) are a group of structurally diverse proteins, which have the common function of binding to the regulatory subunit of protein kinase A (PKA) and confining the holoenzyme to discrete locations within the cell. This gene encodes a member of the AKAP family. The encoded protein is expressed in endothelial cells, cultured fibroblasts, and osteosar…
AKAP9	10142	A kinase (PRKA) anchor protein (yotiao) 9	signal transduction;small molecule transport;synaptic transmission;transport	centrosome	N-methyl-D-aspartate receptor-associated protein activity;protein binding;receptor binding		[RefSeq Summary:] The A-kinase anchor proteins (AKAPs) are a group of structurally diverse proteins which have the common function of binding to the regulatory subunit of protein kinase A (PKA) and confining the holoenzyme to discrete locations within the cell. This gene encodes a member of the AKAP family. Alternate splicing of this gene results in many isoforms that localize to the centrosome a…
AKR7A2	8574	aldo-keto reductase family 7, member A2 (aflatoxin aldehyde reductase)	aldehyde metabolism;carbohydrate metabolism	Golgi apparatus;cytosol	aldehyde reductase activity;aldo-keto reductase activity;electron transporter activity
ALDH2	217	aldehyde dehydrogenase 2 family (mitochondrial)	alcohol metabolism;carbohydrate metabolism	mitochondrion	aldehyde dehydrogenase (NAD) activity;aldehyde dehydrogenase [NAD(P)+] activity;electron transporter activity	1,2-Dichloroethanedegradation - Homo sapiens;Amino Acid Metabolism - Homo sapiens;Arginine and proline metabolism - Homo sapiens;Ascorbate and aldaratemetabolism - Homo sapiens;Bile acid biosynthesis - Homo sapiens;Biodegradation of Xenobiotics - Homo sapiens;Butanoate metabolism - Homo sapiens;Carbohydrate Metabolism - Homo sapiens;Fatty acid metabolism - Homo sapiens;Glycerolipid metabolism - H…	[RefSeq Summary:] This protein belongs to the aldehyde dehydrogenase family of proteins. Aldehyde dehydrogenase is the second enzyme of the major oxidative pathway of alcohol metabolism. Two major liver isoforms of this enzyme, cytosolic and mitochondrial, can be distinguished by their electrophoretic mobilities, kinetic properties, and subcellular localizations. Most Caucasians have two major is…
ALDH3A2	224	aldehyde dehydrogenase 3 family, member A2	central nervous system development;epidermal differentiation;lipid metabolism;peripheral nervous system development	endoplasmic reticulum;integral to membrane;microsome	aldehyde dehydrogenase (NAD) activity	1,2-Dichloroethanedegradation - Homo sapiens;Amino Acid Metabolism - Homo sapiens;Arginine and proline metabolism - Homo sapiens;Ascorbate and aldaratemetabolism - Homo sapiens;Bile acid biosynthesis - Homo sapiens;Biodegradation of Xenobiotics - Homo sapiens;Butanoate metabolism - Homo sapiens;Carbohydrate Metabolism - Homo sapiens;Fatty acid metabolism - Homo sapiens;Glycerolipid metabolism - H…	[RefSeq Summary:] Aldehyde dehydrogenase isozymes are thought to play a major role in the detoxification of aldehydes generated by alcohol metabolism and lipid peroxidation. This gene product catalyzes the oxidation of long-chain aliphatic aldehydes to fatty acid. Mutations in the gene cause Sjogren-Larsson syndrome.
ALDH4A1	8659	aldehyde dehydrogenase 4 family, member A1	proline biosynthesis;proline catabolism	mitochondrial matrix	1-pyrroline-5-carboxylate dehydrogenase activity;aldehyde dehydrogenase (NAD) activity;electron transporter activity	Amino Acid Metabolism - Homo sapiens;Arginine and proline metabolism - Homo sapiens;Glutamate metabolism - Homo sapiens	[RefSeq Summary:] This protein belongs to the aldehyde dehydrogenase family of proteins. This enzyme is a mitochondrial matrix NAD-dependent dehydrogenase which catalyzes the second step of the proline degradation pathway, converting pyrroline-5-carboxylate to glutamate. Deficiency of this enzyme is associated with type II hyperprolinemia, an autosomal recessive disorder characterized by accumula…
ALDH5A1	7915	aldehyde dehydrogenase 5 family, member A1 (succinate-semialdehyde dehydrogenase)	aminobutyrate catabolism	mitochondrion	electron transporter activity;succinate-semialdehyde dehydrogenase activity	Amino Acid Metabolism - Homo sapiens;Butanoate metabolism - Homo sapiens;Carbohydrate Metabolism - Homo sapiens;Glutamate metabolism - Homo sapiens	[RefSeq Summary:] This protein belongs to the aldehyde dehydrogenase family of proteins. This gene encodes a mitochondrial NAD(+)-dependent succinic semialdehyde dehydrogenase. A deficiency of this enzyme, known as 4-hydroxybutyricaciduria, is a rare inborn error in the metabolism of the neurotransmitter 4-aminobutyric acid (GABA). In response to the defect, physiologic fluids from patients accum…
AMD1	262	adenosylmethionine decarboxylase 1	spermidine biosynthesis;spermine biosynthesis	cellular_component unknown;mitochondrial inner membrane	adenosylmethionine decarboxylase activity	Amino Acid Metabolism - Homo sapiens;Arginine and proline metabolism - Homo sapiens	[RefSeq Summary:] The product of this gene is an important intermediate enzyme in polyamine biosynthesis. The polyamines spermine, spermidine, and putrescine are low-molecular-weight aliphatic amines essential for cellular proliferation and tumor promotion. This gene spans 22 kb comprised of 9 exons and 8 introns and encoding two species of mRNA of 2.1 and 3.4-3.6 kb originating from the use of t…
AMOTL1	154810	angiomotin like 1					[RefSeq Summary:] The protein encoded by this gene is a peripheral membrane protein that is a component of tight junctions or TJs. TJs form an apical junctional structure and act to control paracellular permeability and maintain cell polarity. This protein is related to angiomotin, an angiostatin binding protein that regulates endothelial cell migration and capillary formation.
ANGPTL1	9068	angiopoietin-like 1	development	extracellular space	receptor binding		[RefSeq Summary:] Angiopoietins are members of the vascular endothelial growth factor family and the only known growth factors largely specific for vascular endothelium. Angiopoietin-1, angiopoietin-2, and angiopoietin-4 participate in the formation of blood vessels. The protein encoded by this gene is another member of the angiopoietin family that is widely expressed in adult tissues with mRNA l…
ANK2	287	ankyrin 2, neuronal	signal transduction	actin cytoskeleton;membrane	structural constituent of cytoskeleton		[RefSeq Summary:] Ankyrins are a family of proteins that are believed to link the integral membrane proteins to the underlying spectrin-actin cytoskeleton and play key roles in activities such as cell motility, activation, proliferation, contact and the maintenance of specialized membrane domains. Multiple isoforms of ankyrin with different affinities for various target proteins are expressed in …
ANXA8	244	annexin A8	blood coagulation;oncogenesis	cytoplasm	anticoagulant activity;calcium ion binding;calcium-dependent phospholipid binding;phospholipase inhibitor activity		[RefSeq Summary:] Annexin VIII belong to the family of Ca (2+) dependent phospholipid binding proteins (annexins), and has a high 56% identity to annexin V (vascular anticoagulant-alpha). It was initially isolated as 2.2 kb vascular anticoagulant-beta transcript from human placenta, a Ca (2+) dependent phospholipid binding protein that inhibits coagulation and phospholipase A2 activity. However, …
Ap1s2	8905	adaptor-related protein complex 1, sigma 2 subunit	endocytosis;intracellular protein transport	AP-1 adaptor complex;Golgi trans face;coated pit	protein transporter activity		[RefSeq Summary:] Adaptor protein complex 1 is found at the cytoplasmic face of coated vesicles located at the Golgi complex, where it mediates both the recruitment of clathrin to the membrane and the recognition of sorting signals within the cytosolic tails of transmembrane receptors. This complex is a heterotetramer composed of two large, one medium, and one small adaptin subunit. The protein e…
APBB1IP	54518	amyloid beta (A4) precursor protein-binding, family B, member 1 interacting protein	neuropeptide signaling pathway	cytoskeleton	cell adhesion molecule activity
AQP1	358	aquaporin 1 (channel-forming integral protein, 28kDa)	excretion;water transport	integral to plasma membrane;mitochondrial outer membrane	porin activity;water channel activity;water transporter activity		[RefSeq Summary:] Aquaporins are a family of small integral membrane proteins related to the major intrinsic protein (MIP or AQP0). This gene encodes an aquaporin which functions as a molecular water channel protein. It is a homotetramer with 6 bilayer spanning domains and N-glycosylation sites. The protein physically resembles channel proteins and is abundant in erythrocytes and renal tubes. The…
AQP11	282679	aquaporin 11	proteolysis and peptidolysis;transport	integral to membrane;mitochondrial outer membrane	cysteine-type endopeptidase activity;porin activity
ARF3	377	ADP-ribosylation factor 3	intracellular protein transport;nonselective vesicle assembly;small GTPase mediated signal transduction	Golgi apparatus	GTP binding;protein transporter activity;small monomeric GTPase activity		[RefSeq Summary:] ADP-ribosylation factor 3 (ARF3) is a member of the human ARF gene family. These genes encode small guanine nucleotide-binding proteins that stimulate the ADP-ribosyltransferase activity of cholera toxin and play a role in vesicular trafficking and as activators of phospholipase D. The gene products include 6 ARF proteins and 11 ARF-like proteins and constitute 1 family of the R…
arhgap18	93663	Rho GTPase activating protein 18
ARHGAP6	395	Rho GTPase activating protein 6	Rho protein signal transduction;actin filament polymerization;regulation of transcription\, DNA-dependent	actin filament;nucleus	DNA binding;Rho GTPase activator activity;SH3/SH2 adaptor protein activity		[RefSeq Summary:] ARHGAP6 is similar to the rhoGAP family of proteins which play a role in the regulation of actin polymerization at the plasma membrane of several cellular processes. Rho GTPase activating protein 6 is thought to have two independent functions, one as a GTPase-activating protein (GAP) with specificity for RhoA and another as a cytoskeletal protein that promotes actin remodeling. …
ARL6IP4	51329	ADP-ribosylation-like factor 6 interacting protein 4	RNA splicing	membrane;nucleus	receptor activity		[Proteome Summary:] Nuclear protein with a serine-arginine repeat (SR repeat); may have a role in RNA splicing
ARNTL	406	aryl hydrocarbon receptor nuclear translocator-like	circadian rhythm;regulation of transcription\, DNA-dependent;signal transduction	transcription factor complex	protein binding;receptor activity;transcription factor activity	Behavior - Homo sapiens;Circadian rhythm - Homo sapiens
ARPC1B	10095	actin related protein 2/3 complex, subunit 1B, 41kDa	cell motility	Arp2/3 protein complex	structural constituent of cytoskeleton		[RefSeq Summary:] This gene encodes one of seven subunits of the human Arp2/3 protein complex. This subunit is a member of the SOP2 family of proteins and is most similar to the protein encoded by gene ARPC1A. The similarity between these two proteins suggests that they both may function as p41 subunit of the human Arp2/3 complex that has been implicated in the control of actin polymerization in …
ARPC2	10109	actin related protein 2/3 complex, subunit 2, 34kDa	cell motility	Arp2/3 protein complex	structural constituent of cytoskeleton		[RefSeq Summary:] This gene encodes one of seven subunits of the human Arp2/3 protein complex. The Arp2/3 protein complex has been implicated in the control of actin polymerization in cells and has been conserved through evolution. The exact role of the protein encoded by this gene, the p34 subunit, has yet to be determined. Two alternatively spliced variants have been characterized to date. Addi…
ARRB2	409	arrestin, beta 2	sensory perception;signal transduction	cytoplasm;nucleus;plasma membrane	enzyme inhibitor activity		[RefSeq Summary:] Members of arrestin/beta-arrestin protein family are thought to participate in agonist-mediated desensitization of G-protein-coupled receptors and cause specific dampening of cellular responses to stimuli such as hormones, neurotransmitters, or sensory signals. Arrestin beta 2, like arrestin beta 1, was shown to inhibit beta-adrenergic receptor function in vitro. It is expressed…
ATF1	466	activating transcription factor 1	regulation of transcription\, DNA-dependent	transcription factor complex	protein binding;transcription factor activity
ATIC	471	5-aminoimidazole-4-carboxamide ribonucleotide formyltransferase/IMP cyclohydrolase	purine nucleotide biosynthesis	cytosol	IMP cyclohydrolase activity;phosphoribosylaminoimidazolecarboxamide formyltransferase activity	Metabolism of Cofactors and Vitamins - Homo sapiens;Nucleotide Metabolism - Homo sapiens;One carbon pool byfolate - Homo sapiens;Purine metabolism - Homo sapiens
ATP1A2	477	ATPase, Na+/K+ transporting, alpha 2 (+) polypeptide	ATP hydrolysis coupled proton transport;hydrogen ion homeostasis;metabolism;potassium ion transport;sodium ion transport;sperm motility	sodium/potassium-exchanging ATPase complex	ATP binding;magnesium ion binding;monovalent inorganic cation transporter activity;sodium/potassium-exchanging ATPase activity
ATP2B1	490	ATPase, Ca++ transporting, plasma membrane 1	calcium ion transport;metabolism	integral to plasma membrane	ATP binding;calcium-transporting ATPase activity;calmodulin binding;magnesium ion binding
ATP2B2	491	ATPase, Ca++ transporting, plasma membrane 2	calcium ion transport;hearing;metabolism	integral to membrane;plasma membrane	ATP binding;calcium-transporting ATPase activity;calmodulin binding;magnesium ion binding
ATP6V1C1	528	ATPase, H+ transporting, lysosomal 42kDa, V1 subunit C, isoform 1	ATP biosynthesis;proton transport	plasma membrane;proton-transporting two-sector ATPase complex	ATP binding;hydrogen-exporting ATPase activity\, phosphorylative mechanism;hydrogen-transporting ATPase activity\, rotational mechanism	ATP synthesis - Homo sapiens;Energy Metabolism - Homo sapiens;Oxidative phosphorylation - Homo sapiens	[RefSeq Summary:] This gene encodes a component of vacuolar ATPase (V-ATPase), a multisubunit enzyme that mediates acidification of eukaryotic intracellular organelles. V-ATPase dependent organelle acidification is necessary for such intracellular processes as protein sorting, zymogen activation, and receptor-mediated endocytosis. V-ATPase is comprised of a cytosolic V1 domain and a transmembrane…
ATP7A	538	ATPase, Cu++ transporting, alpha polypeptide (Menkes syndrome)	copper ion transport;mercury ion transport;metabolism	Golgi apparatus;integral to plasma membrane	ATP binding;copper ion binding;copper-exporting ATPase activity;magnesium ion binding;mercury ion transporter activity
AUH	549	AU RNA binding protein/enoyl-Coenzyme A hydratase	branched chain family amino acid catabolism;mRNA catabolism	mitochondrion	2-dehydro-3-deoxy-L-pentonate aldolase activity;enoyl-CoA hydratase activity;mRNA 3' UTR binding		[RefSeq Summary:] AU-specific RNA-binding enoyl-CoA hydratase (AUH) protein binds to the AU-rich element (ARE), a common element found in the 3' UTR of rapidly decaying mRNA such as c-fos, c-myc and granulocyte/ macrophage colony stimulating factor. ARE elements are involved in directing RNA to rapid degradation and deadenylation. AUH is also homologous to enol-CoA hydratase, an enzyme involved i…
AXL	558	AXL receptor tyrosine kinase	protein amino acid phosphorylation;regulation of cell cycle;signal transduction	integral to plasma membrane	ATP binding;protein serine/threonine kinase activity;transmembrane receptor protein tyrosine kinase activity		[RefSeq Summary:] The protein encoded by this gene is a member of the receptor tyrosine kinase subfamily. Although it is similar to other receptor tyrosine kinases, the Axl protein represents a unique structure of the extracellular region that juxtaposes IgL and FNIII repeats. It transduce signals from the extracellular matrix into the cytoplasm by binding growth factors like vitamin K-dependent …
B2M	567	beta-2-microglobulin	antigen presentation\, endogenous antigen;antigen processing\, endogenous antigen via MHC class I	integral to plasma membrane	MHC class I receptor activity
B4GALT1	2683	UDP-Gal:betaGlcNAc beta 1,4- galactosyltransferase, polypeptide 1	lactose biosynthesis;oligosaccharide biosynthesis	Golgi apparatus;cellular_component unknown;integral to membrane	N-acetyllactosamine synthase activity;beta-N-acetylglucosaminylglycopeptide beta-1\,4-galactosyltransferase activity;lactose synthase activity		[RefSeq Summary:] This gene is one of seven beta-1,4-galactosyltransferase (beta4GalT) genes. They encode type II membrane-bound glycoproteins that appear to have exclusive specificity for the donor substrate UDP-galactose; all transfer galactose in a beta1,4 linkage to similar acceptor sugars: GlcNAc, Glc, and Xyl. Each beta4GalT has a distinct function in the biosynthesis of different glycoconj…
B4GALT3	8703	UDP-Gal:betaGlcNAc beta 1,4- galactosyltransferase, polypeptide 3	oligosaccharide biosynthesis	Golgi apparatus;integral to membrane	N-acetyllactosamine synthase activity;beta-N-acetylglucosaminylglycopeptide beta-1\,4-galactosyltransferase activity		[RefSeq Summary:] This gene is one of seven beta-1,4-galactosyltransferase (beta4GalT) genes. They encode type II membrane-bound glycoproteins that appear to have exclusive specificity for the donor substrate UDP-galactose; all transfer galactose in a beta1,4 linkage to similar acceptor sugars: GlcNAc, Glc, and Xyl. Each beta4GalT has a distinct function in the biosynthesis of different glycoconj…
B4galt5	9334	UDP-Gal:betaGlcNAc beta 1,4- galactosyltransferase, polypeptide 5	carbohydrate metabolism;sphingolipid biosynthesis	Golgi apparatus;integral to membrane	galactosyltransferase activity	Keratan sulfatebiosynthesis - Homo sapiens;Metabolism of Complex Carbohydrates - Homo sapiens;N-Glycansbiosynthesis - Homo sapiens	[RefSeq Summary:] This gene is one of seven beta-1,4-galactosyltransferase (beta4GalT) genes. They encode type II membrane-bound glycoproteins that appear to have exclusive specificity for the donor substrate UDP-galactose; all transfer galactose in a beta1,4 linkage to similar acceptor sugars: GlcNAc, Glc, and Xyl. Each beta4GalT has a distinct function in the biosynthesis of different glycoconj…
BACH1	571	BTB and CNC homology 1, basic leucine zipper transcription factor 1	regulation of transcription\, DNA-dependent	transcription factor complex	protein binding;transcription factor activity
BAG2	9532	BCL2-associated athanogene 2	apoptosis;protein folding	extracellular	apoptosis regulator activity;chaperone activity;protein binding		[RefSeq Summary:] BAG proteins compete with Hip for binding to the Hsc70/Hsp70 ATPase domain and promote substrate release. All the BAG proteins have an approximately 45-amino acid BAG domain near the C terminus but differ markedly in their N-terminal regions. The predicted BAG2 protein contains 211 amino acids. The BAG domains of BAG1, BAG2, and BAG3 interact specifically with the Hsc70 ATPase d…
BAG3	9531	BCL2-associated athanogene 3	apoptosis;protein folding	cellular_component unknown;cytosol	Hsp70/Hsc70 protein regulator activity;apoptosis inhibitor activity;chaperone activity;protein binding		[RefSeq Summary:] BAG proteins compete with Hip for binding to the Hsc70/Hsp70 ATPase domain and promote substrate release. All the BAG proteins have an approximately 45-amino acid BAG domain near the C terminus but differ markedly in their N-terminal regions. The protein encoded by this gene contains a WW domain in the N-terminal region and a BAG domain in the C-terminal region. The BAG domains …
BAIAP2	10458	BAI1-associated protein 2	axonogenesis;insulin receptor signaling pathway	cytoplasm;plasma membrane	cell adhesion molecule activity;cytoskeletal adaptor activity;kinase activity;protein C-terminus binding;receptor activity	Dentatorubropallidoluysian atrophy (DRPLA) - Homo sapiens;Neurodegenerative Disorders - Homo sapiens	[RefSeq Summary:] The protein encoded by this gene has been identified as a brain-specific angiogenesis inhibitor (BAI1)-binding protein. This interaction at the cytoplasmic membrane is crucial to the function of this protein, which may be involved in neuronal growth-cone guidance. This protein functions as an insulin receptor tyrosine kinase substrate and suggests a role for insulin in the centr…
BCAR1	9564	breast cancer anti-estrogen resistance 1	cell adhesion;cell proliferation	cytoplasm;membrane fraction	cell adhesion molecule activity;signal transducer activity	Cell Communication - Homo sapiens;Integrin-mediated celladhesion - Homo sapiens
BCAT1	586	branched chain aminotransferase 1, cytosolic	G1/S transition of mitotic cell cycle;branched chain family amino acid biosynthesis	cytosol	branched-chain-amino-acid transaminase activity	Amino Acid Metabolism - Homo sapiens;Metabolism of Cofactors and Vitamins - Homo sapiens;Pantothenate andCoA biosynthesis - Homo sapiens;Valine, leucine and isoleucinebiosynthesis - Homo sapiens;Valine, leucine and isoleucinedegradation - Homo sapiens	[RefSeq Summary:] This gene encodes the cytosolic form of the enzyme branched-chain amino acid transaminase. This enzyme catalyzes the reversible transamination of branched-chain alpha-keto acids to branched-chain L-amino acids essential for cell growth. Two different clinical disorders have been attributed to a defect of branched-chain amino acid transamination: hypervalinemia and hyperleucine-i…
BCKDHB	594	branched chain keto acid dehydrogenase E1, beta polypeptide (maple syrup urine disease)	glycolysis	alpha-ketoglutarate dehydrogenase complex (sensu Eukarya)	3-methyl-2-oxobutanoate dehydrogenase (2-methylpropanoyl-transferring) activity;transketolase activity	Amino Acid Metabolism - Homo sapiens;Valine, leucine and isoleucinedegradation - Homo sapiens	[RefSeq Summary:] Branched-chain keto acid dehydrogenase is a multienzyme complex associated with the inner membrane of mitochondria, and functions in the catabolism of branched-chain amino acids. The complex consists of multiple copies of 3 components: branched-chain alpha-keto acid decarboxylase (E1), lipoamide acyltransferase (E2) and lipoamide dehydrogenase (E3). This gene encodes the E1 beta…
BECN1	8678	beclin 1 (coiled-coil, myosin-like BCL2 interacting protein)	anti-apoptosis;cellular defense response	cytoskeleton;membrane	muscle motor activity
BICC1	80114	bicaudal C homolog 1 (Drosophila)	female gamete generation	integral to plasma membrane	RNA binding		[RefSeq Summary:] This intronless gene encodes an RNA-binding protein that is active in regulating gene expression during embryonic development. Mouse studies identified the corresponding protein to be under strict control during cell differentiation and to be a maternally provided gene product.
BIVM	54841	basic, immunoglobulin-like variable motif containing
BLCAP	10904	bladder cancer associated protein	biological_process unknown	integral to membrane	molecular_function unknown		[RefSeq Summary:] The protein encoded by this gene was identified using a differential display procedure with tumor biopsies obtained from a noninvasive and an invasive bladder transitional cell carcinoma. Although database searches revealed no homology to any human gene at the time of identification, mouse, rat and zebrafish orthologs have since been identified. The function of this differential…
BLMH	642	bleomycin hydrolase	proteolysis and peptidolysis	cytoplasm;nucleus	aminopeptidase activity;bleomycin hydrolase activity;carboxypeptidase activity		[RefSeq Summary:] Bleomycin hydrolase (BMH) is a cytoplasmic cysteine peptidase that is highly conserved through evolution; however, the only known activity of the enzyme is metabolic inactivation of the glycopeptide bleomycin (BLM), an essential component of combination chemotherapy regimens for cancer. The protein contains the signature active site residues of the cysteine protease papain super…
BMP4	652	bone morphogenetic protein 4	TGFbeta receptor signaling pathway;growth;mesoderm cell fate determination;ossification	extracellular	cytokine activity;growth factor activity		[RefSeq Summary:] The protein encoded by this gene is a member of the bone morphogenetic protein family which is part of the transforming growth factor-beta superfamily. The superfamily includes large families of growth and differentiation factors. Bone morphogenetic proteins were originally identified by an ability of demineralized bone extract to induce endochondral osteogenesis in vivo in an e…
BNIP1	662	BCL2/adenovirus E1B 19kDa interacting protein 1	anti-apoptosis	integral to membrane	apoptosis inhibitor activity		[RefSeq Summary:] This gene is a member of the BCL2/adenovirus E1B 19 kd-interacting protein (BNIP) family. It interacts with the E1B 19 kDa protein which is responsible for the protection of virally-induced cell death, as well as E1B 19 kDa-like sequences of BCL2, also an apoptotic protector. Alternative splicing of this gene results in four products of unknown function.
BRAP	8315	BRCA1 associated protein	protein amino acid phosphorylation	cytoplasm;soluble fraction	nuclear localization sequence binding		[RefSeq Summary:] The protein encoded by this gene was identified by its ability to bind to the nuclear localization signal of BRCA1 and other proteins. It is a cytoplasmic protein which may regulate nuclear targeting by retaining proteins with a nuclear localization signal in the cytoplasm.
BRD4	23476	bromodomain containing 4	biological_process unknown	integral to membrane;nucleus	kinase activity		[RefSeq Summary:] The protein encoded by this gene is homologous to the murine protein MCAP, which associates with chromosomes during mitosis, and to the human RING3 protein, a serine/threonine kinase. Each of these proteins contains two bromodomains, a conserved sequence motif which may be involved in chromatin targeting. This gene has been implicated as the chromosome 19 target of translocation…
BRD8	10902	bromodomain containing 8	cell surface receptor linked signal transduction;regulation of transcription from Pol II promoter	nucleus	ligand-regulated transcription factor activity;thyroid hormone receptor activity;transcription coactivator activity		[RefSeq Summary:] The protein encoded by this gene interacts with thyroid hormone receptor in a ligand-dependent manner and enhances thyroid hormone-dependent activation from thyroid response elements. This protein contains a bromodomain and is thought to be a nuclear receptor coactivator. Three alternatively spliced transcript variants that encode distinct isoforms have been identified.
BRE	9577	brain and reproductive organ-expressed (TNFRSF1A modulator)	signal transduction;ubiquitin cycle	extracellular	phosphatidylcholine-sterol O-acyltransferase activity;ubiquitin conjugating enzyme activity		[Proteome Summary:] Overexpression inhibits NF-kappaB activation
BTAF1	9044	BTAF1 RNA polymerase II, B-TFIID transcription factor-associated, 170kDa (Mot1 homolog, S. cerevisiae)	negative regulation of transcription	membrane;nucleus	ATP binding;ATP dependent helicase activity;transcription factor activity		[RefSeq Summary:] Initiation of transcription by RNA polymerase II requires the assistance of TATA box-binding protein (TBP; MIM 600075) and TBP-associated factors, or TAFs (e.g., TAF2B; MIM 604912), in 2 distinct complexes, TFIID and B-TFIID. The TFIID complex is composed of TBP and more than 8 TAFs. However, the majority of TBP is present in the B-TFIID complex, which is composed of TBP and TAF…
BTC	685	betacellulin	positive regulation of cell proliferation;regulation of cell cycle	integral to membrane;soluble fraction	epidermal growth factor receptor binding;growth factor activity		[RefSeq Summary:] BTC is a member of the mammalian members of the EGF family of growth factors. It is synthesized primarily as a transmembrane precursor, which is then processed to mature molecule by proteolytic events. Betacellulin is a ligand for the EGF receptor.
btg1	694	B-cell translocation gene 1, anti-proliferative	negative regulation of cell proliferation	extracellular	transcription factor activity		[RefSeq Summary:] The BTG1 gene locus has been shown to be involved in a t(8;12)(q24;q22) chromosomal translocation in a case of B-cell chronic lymphocytic leukemia. It is a member of a family of antiproliferative genes. BTG1 expression is maximal in the G0/G1 phases of the cell cycle and downregulated when cells progressed through G1. It negatively regulates cell proliferation.
BTRC	8945	beta-transducin repeat containing	Wnt receptor signaling pathway;ubiquitin-dependent protein catabolism	endoplasmic reticulum	ligase activity;ubiquitin conjugating enzyme activity		[RefSeq Summary:] This gene encodes a member of the F-box protein family which is characterized by an approximately 40 amino acid motif, the F-box. The F-box proteins constitute one of the four subunits of ubiquitin protein ligase complex called SCFs (SKP1-cullin-F-box), which function in phosphorylation-dependent ubiquitination. The F-box proteins are divided into 3 classes: Fbws containing WD-4…
BZW2	28969	basic leucine zipper and W2 domains 2	regulation of translational initiation	cytosol	translation initiation factor activity		[Proteome Summary:] Weakly similar to a region of human EIF4G2 and murine Eif4g2; may act as a transcription initiation factor
C11orf1	64776	chromosome 11 open reading frame 1	biological_process unknown
C12orf4	57102	chromosome 12 open reading frame 4	protein modification	Arp2/3 protein complex	tubulin-tyrosine ligase activity
C14orf118	55668	chromosome 14 open reading frame 118	biological_process unknown	extracellular matrix	nucleic acid binding
C14orf43	91748	chromosome 14 open reading frame 43
C14orf45	80127	chromosome 14 open reading frame 45
C1QA	712	complement component 1, q subcomponent, alpha polypeptide	cell-cell signaling;complement activation\, classical pathway	complement component C1q complex	complement activity	Complement andcoagulation cascades - Homo sapiens;Immune System - Homo sapiens	[RefSeq Summary:] This gene encodes a major constituent of the human complement subcomponent C1q. C1q associates with C1r and C1s in order to yield the first component of the serum complement system. Deficiency of C1q has been associated with lupus erythematosus and glomerulonephritis. C1q is composed of 18 polypeptide chains: six A-chains, six B-chains, and six C-chains. Each chain contains a co…
C20orf67	63935	chromosome 20 open reading frame 67
C21orf59	56683	chromosome 21 open reading frame 59	metabolism	ribosome	oxidoreductase activity
C4BPA	722	complement component 4 binding protein, alpha	complement activation\, classical pathway	extracellular space	complement activity	Complement andcoagulation cascades - Homo sapiens;Immune System - Homo sapiens
C5orf5	51306	chromosome 5 open reading frame 5			GTPase activator activity
CA3	761	carbonic anhydrase III, muscle specific	one-carbon compound metabolism	cytoplasm	carbonate dehydratase activity;zinc ion binding	Energy Metabolism - Homo sapiens;Nitrogen metabolism - Homo sapiens	[RefSeq Summary:] Carbonic anhydrase III (CAIII) is a member of a multigene family (at least six separate genes are known) that encode carbonic anhydrase isozymes. These carbonic anhydrases are a class of metalloenzymes that catalyze the reversible hydration of carbon dioxide and are differentially expressed in a number of cell types. The expression of the CA3 gene is strictly tissue specific and…
CA4	762	carbonic anhydrase IV	one-carbon compound metabolism	membrane;membrane fraction	carbonate dehydratase activity;zinc ion binding	Energy Metabolism - Homo sapiens;Nitrogen metabolism - Homo sapiens	[RefSeq Summary:] Carbonic anhydrases (CAs) are a large family of zinc metalloenzymes that catalyze the reversible hydration of carbon dioxide. They participate in a variety of biological processes, including respiration, calcification, acid-base balance, bone resorption, and the formation of aqueous humor, cerebrospinal fluid, saliva, and gastric acid. They show extensive diversity in tissue dis…
CALCR	799	calcitonin receptor	adenylate cyclase activation;ossification;phospholipase C activation	integral to plasma membrane	calcitonin receptor activity;phosphoinositide phospholipase C activity
CALM1	801	calmodulin 1 (phosphorylase kinase, delta)	G-protein coupled receptor protein signaling pathway	cytoplasm;plasma membrane	calcium ion binding;protein binding	Huntington's disease - Homo sapiens;Neurodegenerative Disorders - Homo sapiens;Phosphatidylinositol signaling system - Homo sapiens;Signal Transduction - Homo sapiens	[RefSeq Summary:] Calmodulin is the archetype of the family of calcium-modulated proteins of which nearly 20 members have been found. They are identified by their occurrence in the cytosol or on membranes facing the cytosol and by a high affinity for calcium. Calmodulin contains 149 amino acids and has 4 calcium-binding domains. Its functions include roles in growth and the cell cycle as well as …
CAMLG	819	calcium modulating ligand	defense response;signal transduction	integral to membrane			[RefSeq Summary:] The immunosuppressant drug cyclosporin A blocks a calcium-dependent signal from the T-cell receptor (TCR) that normally leads to T-cell activation. When bound to cyclophilin B, cyclosporin A binds and inactivates the key signaling intermediate calcineurin. The protein encoded by this gene functions similarly to cyclosporin A, binding to cyclophilin B and acting downstream of the…
CAPN2	824	calpain 2, (m/II) large subunit	proteolysis and peptidolysis	cytoplasm	calcium ion binding;calpain activity	Cell Communication - Homo sapiens;Integrin-mediated celladhesion - Homo sapiens	[RefSeq Summary:] The calpains, calcium-activated neutral proteases, are nonlysosomal, intracellular cysteine proteases. The mammalian calpains include ubiquitous, stomach-specific, and muscle-specific proteins. The ubiquitous enzymes consist of heterodimers with distinct large, catalytic subunits associated with a common small, regulatory subunit. This gene encodes the large subunit of the ubiqu…
CAPN3	825	calpain 3, (p94)	muscle development;proteolysis and peptidolysis	cytoplasm	calcium ion binding;calpain activity;signal transducer activity	Cell Communication - Homo sapiens;Integrin-mediated celladhesion - Homo sapiens	[RefSeq Summary:] Calpain, a heterodimer consisting of a large and a small subunit, is a major intracellular protease, although its function has not been well established. This gene encodes a muscle-specific member of the calpain large subunit family that specifically binds to titin. Mutations in this gene are associated with limb-girdle muscular dystrophies type 2A. Alternative splicing results …
CAPN6	827	calpain 6	proteolysis and peptidolysis	cytoplasm	calpain activity	Cell Communication - Homo sapiens;Integrin-mediated celladhesion - Homo sapiens	[RefSeq Summary:] Calpains are ubiquitous, well-conserved family of calcium-dependent, cysteine proteases. The calpain proteins are heterodimers consisting of an invariant small subunit and variable large subunits. The large subunit possesses a cysteine protease domain, and both subunits possess calcium-binding domains. Calpains have been implicated in neurodegenerative processes, as their activa…
CASKIN2	57513	CASK interacting protein 2
CASP10	843	caspase 10, apoptosis-related cysteine protease	induction of apoptosis;proteolysis and peptidolysis	caspase complex	apoptosis regulator activity;caspase activity		[RefSeq Summary:] This gene encodes a protein which is a member of the cysteine-aspartic acid protease (caspase) family. Sequential activation of caspases plays a central role in the execution-phase of cell apoptosis. Caspases exist as inactive proenzymes which undergo proteolytic processing at conserved aspartic residues to produce 2 subunits, large and small, that dimerize to form the active en…
CAST	831	calpastatin	protein catabolism	integral to membrane	calpain inhibitor activity		[RefSeq Summary:] The protein encoded by this gene is an endogenous calpain (calcium-dependent cysteine protease) inhibitor. It consists of an N-terminal domain L and four repetitive calpain-inhibition domains (domains 1-4), and it is involved in the proteolysis of amyloid precursor protein. The calpain/calpastatin system is involved in numerous membrane fusion events, such as neural vesicle exoc…
CBR1	873	carbonyl reductase 1	metabolism	cytosol	15-hydroxyprostaglandin dehydrogenase (NADP+) activity;carbonyl reductase (NADPH) activity;prostaglandin-E2 9-reductase activity	Metabolism of Complex Lipids - Homo sapiens;Prostaglandin andleukotriene metabolism - Homo sapiens	[RefSeq Summary:] Carbonyl reductase is one of several monomeric, NADPH-dependent oxidoreductases having wide specificity for carbonyl compounds. The enzyme is widely distributed in human tissues. This gene is closely linked to another carbonyl reductase gene, the CBR3 gene. The location of the gene near the SOD1 gene and the increased enzyme activity and potential for free radical modulation in …
CCL25	6370	chemokine (C-C motif) ligand 25	G-protein coupled receptor protein signaling pathway;chemotaxis;inflammatory response	extracellular;soluble fraction	chemokine activity;hormone activity		[RefSeq Summary:] This gene belongs to the subfamily of small cytokine CC genes. Cytokines are a family of secreted proteins involved in immunoregulatory and inflammatory processes. The CC cytokines are proteins characterized by two adjacent cysteines. The cytokine encoded by this gene displays chemotactic activity for dendritic cells, thymocytes, and activated macrophages but is inactive on peri…
CCM2	83605	chromosome 7 open reading frame 22		transcription factor complex	cysteine-type endopeptidase activity
CCND2	894	cyclin D2	cytokinesis;regulation of cell cycle	cytosol;nucleus		Cell Growth and Death - Homo sapiens;Cell cycle - Homo sapiens	[RefSeq Summary:] The protein encoded by this gene belongs to the highly conserved cyclin family, whose members are characterized by a dramatic periodicity in protein abundance through the cell cycle. Cyclins function as regulators of CDK kinases. Different cyclins exhibit distinct expression and degradation patterns which contribute to the temporal coordination of each mitotic event. This cyclin…
CCNG2	901	cyclin G2	cell cycle checkpoint;cytokinesis;mitosis	nuclear cyclin-dependent protein kinase holoenzyme complex			[RefSeq Summary:] The eukaryotic cell cycle is governed by cyclin-dependent protein kinases (CDKs) whose activities are regulated by cyclins and CDK inhibitors. The 8 species of cyclins reported in mammals, cyclins A through H, share a conserved amino acid sequence of about 90 residues called the cyclin box. The amino acid sequence of cyclin G is well conserved among mammals. The nucleotide seque…
CD14	929	CD14 antigen	apoptosis;cell surface receptor linked signal transduction;inflammatory response;phagocytosis	extrinsic to membrane;plasma membrane	antibacterial peptide activity;peptidoglycan recognition activity		[RefSeq Summary:] CD14 is a surface protein preferentially expressed on monocytes/macrophages. It binds lipopolysaccharide binding protein and recently has been shown to bind apoptotic cells.
CD163	9332	CD163 antigen	biological_process unknown	extracellular;integral to plasma membrane	scavenger receptor activity
CD2BP2	10421	CD2 antigen (cytoplasmic tail) binding protein 2	antimicrobial humoral response (sensu Vertebrata)	cytoplasm
CD34	947	CD34 antigen	cell adhesion;development	integral to membrane;plasma membrane	catalytic activity;cell adhesion molecule activity		[RefSeq Summary:] CD34 is a monomeric cell surface antigen with a molecular mass of approximately 110 kD that is selectively expressed on human hematopoietic progenitor cells.[supplied by OMIM]
CD48	962	CD48 antigen (B-cell membrane protein)	defense response	integral to plasma membrane	protein binding;tRNA ligase activity
CD68	968	CD68 antigen	cell proliferation	integral to membrane;lysosome;membrane fraction	tRNA ligase activity		[RefSeq Summary:] CD68 is a 110-kD transmembrane glycoprotein that is highly expressed by human monocytes and tissue macrophages. It is a type I integral membrane protein with a heavily glycosylated extracellular domain.
CD74	972	CD74 antigen (invariant polypeptide of major histocompatibility complex, class II antigen-associated)	immune response	integral to membrane	MHC class II receptor activity;chaperone activity
CD81	975	CD81 antigen (target of antiproliferative antibody 1)	cell proliferation;defense response;protein complex assembly	integral to plasma membrane	DNA binding		[RefSeq Summary:] The protein encoded by this gene is a member of the transmembrane 4 superfamily, also known as the tetraspanin family. Most of these members are cell-surface proteins that are characterized by the presence of four hydrophobic domains. The proteins mediate signal transduction events that play a role in the regulation of cell development, activation, growth and motility. This enco…
CD86	942	CD86 antigen (CD28 antigen ligand 2, B7-2 antigen)	cell-cell signaling;positive regulation of T-helper 2 cell differentiation;positive regulation of cell proliferation;positive regulation of interleukin-2 biosynthesis;positive regulation of interleukin-4 biosynthesis;positive regulation of transcription;positive regulation of tumor necrosis factor-beta biosynthesis	integral to membrane;plasma membrane	coreceptor activity;protein binding;transcriptional activator activity		[RefSeq Summary:] This gene encodes a type I membrane protein that is a member of the immunoglobulin superfamily. This protein is expressed by antigen-presenting cells, and it is the ligand for two proteins at the cell surface of T cells, CD28 antigen and cytotoxic T-lymphocyte-associated protein 4. Binding of this protein with CD28 antigen is a costimulatory signal for activation of the T-cell. …
CD9	928	CD9 antigen (p24)	cell adhesion	integral to plasma membrane	DNA binding		[RefSeq Summary:] The protein encoded by this gene is a member of the transmembrane 4 superfamily, also known as the tetraspanin family. Most of these members are cell-surface proteins that are characterized by the presence of four hydrophobic domains. The proteins mediate signal transduction events that play a role in the regulation of cell development, activation, growth and motility. This enco…
CDC14A	8556	CDC14 cell division cycle 14 homolog A (S. cerevisiae)	cytokinesis;protein amino acid dephosphorylation;regulation of cell cycle	nucleus;soluble fraction	protein tyrosine/serine/threonine phosphatase activity;protein-tyrosine-phosphatase activity	Cell Growth and Death - Homo sapiens;Cell cycle - Homo sapiens	[RefSeq Summary:] The protein encoded by this gene is a member of the dual specificity protein tyrosine phosphatase family. This protein is highly similar to Saccharomyces cerevisiae Cdc14, a protein tyrosine phosphatase involved in the exit of cell mitosis and initiation of DNA replication, which suggests the role in cell cycle control. This protein has been shown to interact with and dephosphor…
CDC16	8881	CDC16 cell division cycle 16 homolog (S. cerevisiae)	cytokinesis;regulation of mitosis	centrosome		Sorting and Degradation - Homo sapiens;Ubiquitinmediated proteolysis - Homo sapiens	[RefSeq Summary:] This gene encodes a protein that is a homolog of Saccharomyces cerevisiae CDC16. This protein is a part of the APC complex that is composed of eight proteins and functions as a protein ubiquitin ligase. The APC complex is a cyclin degradation system that governs exit from mitosis. Each component protein of the APC complex is highly conserved among eucaryotic organisms. CDC16 and…
CDC42BPA	8476	CDC42 binding protein kinase alpha (DMPK-like)	intracellular signaling cascade;protein amino acid phosphorylation;regulation of cytoskeleton	cytoskeleton;membrane	ATP binding;protein serine/threonine kinase activity;protein-tyrosine kinase activity;small GTPase regulatory/interacting protein activity		[RefSeq Summary:] The protein encoded by this gene is a member of the Serine/Threonine protein kinase family. This kinase contains multiple functional domains. Its kinase domain is highly similar to that of the myotonic dystrophy protein kinase (DMPK). This kinase also contains a Rac interactive binding (CRIB) domain, and has been shown to bind CDC42. It may function as a CDC42 downstream effecto…
CDC5L	988	CDC5 cell division cycle 5-like (S. pombe)	cytokinesis	spliceosome complex	DNA binding		[RefSeq Summary:] The protein encoded by this gene shares a significant similarity with Schizosaccharomyces pombe cdc5 gene product, which is a cell cycle regulator important for G2/M transition. This protein has been demonstrated to act as a positive regulator of cell cycle G2/M progression. It was also found to be an essential component of a non-snRNA spliceosome, which contains at least five a…
CDH13	1012	cadherin 13, H-cadherin (heart)	homophilic cell adhesion;posttranslational membrane targeting	membrane	calcium ion binding;calcium-dependent cell adhesion molecule activity		[RefSeq Summary:] This gene is a member of the cadherin superfamily. The encoded protein is a calcium dependent cell-cell adhesion glycoprotein comprised of five extracellular cadherin repeats, a transmembrane region but, unlike the typical cadherin superfamily member, lacks the highly conserved cytoplasmic region. This particular cadherin is a putative mediator of cell-cell interaction in the he…
CDK5RAP1	51654	CDK5 regulatory subunit associated protein 1	brain development;negative regulation of CDK activity;regulation of neuron differentiation	cellular_component unknown	molecular_function unknown;neuronal Cdc2-like kinase binding		[RefSeq Summary:] Neuronal CDC2-like kinase, which is involved in the regulation of neuronal differentiation, is composed of a catalytic subunit, CDK5, and an activating subunit, p25NCK5A. The protein encoded by this gene binds to p25NCK5A and therefore may be involved in neuronal differentiation. Multiple transcript variants exist for this gene, but the full-length natures of only two have been …
CEBPB	1051	CCAAT/enhancer binding protein (C/EBP), beta	acute-phase response;inflammatory response;regulation of transcription\, DNA-dependent;transcription from Pol II promoter	membrane;nucleus	transcription factor activity		[RefSeq Summary:] The protein encoded by this intronless gene is a bZIP transcription factor which can bind as a homodimer to certain DNA regulatory regions. It can also form heterodimers with the related proteins CEBP-alpha, CEBP-delta, and CEBP-gamma. The encoded protein is important in the regulation of genes involved in immune and inflammatory responses and has been shown to bind to the IL-1 …
Cenpb	1059	centromere protein B, 80kDa	centromere/kinetochore complex maturation	chromosome\, pericentric region;nucleus	chromatin binding;satellite DNA binding		[RefSeq Summary:] This gene product is a highly conserved protein associated with the centromere. It is a DNA-binding protein containing a helix-loop-helix DNA binding motif at the N-terminus, and a dimerization domain at the C-terminus. The DNA binding domain recognizes and binds a 17-bp sequence (CENP-B box) in the centromeric satellite DNA. This protein is proposed to play an important role in…
CHD5	26038	chromodomain helicase DNA binding protein 5	chromatin assembly/disassembly;regulation of transcription\, DNA-dependent	chromatin;nucleus	ATP binding;ATP dependent helicase activity;chromatin binding
CHM	1121	choroideremia (Rab escort protein 1)	intracellular protein transport;nonselective vesicle transport;protein amino acid geranylgeranylation;vision	Rab-protein geranylgeranyltransferase complex	GTPase activator activity;RAB-protein geranylgeranyltransferase activity;Rab escort protein activity		[RefSeq Summary:] The choroideremia gene encodes for a protein, the Rab escort protein-1 (REP1), which is involved in membrane trafficking.[supplied by OMIM]
CILP	8483	cartilage intermediate layer protein, nucleotide pyrophosphohydrolase	nucleobase\, nucleoside\, nucleotide and nucleic acid metabolism	extracellular	oxidoreductase activity;phosphoprotein phosphatase activity		[RefSeq Summary:] Major alterations in the composition of the cartilage extracellular matrix occur in joint disease, such as osteoarthrosis. The synthesis of cartilage intermediate layer protein (CILP), which was identified and purified from human articular cartilage, increases in early osteoarthrosis cartilage. The C-terminal 460 amino acids of the protein show 90% similarity to the pig ectonucl…
CIT	11113	citron (rho-interacting, serine/threonine kinase 21)	intracellular signaling cascade	actin cytoskeleton	diacylglycerol binding;small GTPase regulatory/interacting protein activity
CKAP4	10970	cytoskeleton-associated protein 4	nonselective vesicle transport	integral to membrane;membrane fraction	transporter activity
CLASP1	23332	cytoplasmic linker associated protein 1	microtubule stabilization	microtubule associated complex	microtubule binding
CLCN5	1184	chloride channel 5 (nephrolithiasis 2, X-linked, Dent disease)	chloride transport;excretion	integral to plasma membrane	voltage-gated chloride channel activity		[RefSeq Summary:] CLCN5 is a voltage-gated chloride channel. Mutation of this gene results in Dent disease and renal tubular disorders complicated by nephrolithiasis.
CLDN5	7122	claudin 5 (transmembrane protein deleted in velocardiofacial syndrome)	pathogenesis	integral to membrane;tight junction	structural molecule activity		[RefSeq Summary:] This gene encodes a member of the claudin family. Claudins are integral membrane proteins and components of tight junction strands. Tight junction strands serve as a physical barrier to prevent solutes and water from passing freely through the paracellular space between epithelial or endothelial cell sheets. Mutations in this gene have been found in patients with velocardiofacia…
CLIC2	1193	chloride intracellular channel 2	chloride transport	membrane;membrane fraction	voltage-gated chloride channel activity		[RefSeq Summary:] Chloride channels are a diverse group of proteins that regulate fundamental cellular processes including stabilization of cell membrane potential, transepithelial transport, maintenance of intracellular pH, and regulation of cell volume. Chloride intracellular channel 2 is a member of the p64 family; the protein is detected in fetal liver and adult skeletal muscle tissue. This g…
Clic5	53405	chloride intracellular channel 5	chloride transport;pregnancy	Golgi apparatus;actin cytoskeleton;insoluble fraction;membrane	chloride transporter activity;voltage-gated chloride channel activity		[RefSeq Summary:] Chloride intracellular channels are involved in chloride ion transport within various subcellular compartments. CLIC5 specifically associates with the cytoskeleton of placenta microvilli.[supplied by OMIM]
CLN5	1203	ceroid-lipofuscinosis, neuronal 5	cell growth and/or maintenance	integral to membrane;lysosome			[RefSeq Summary:] The neuronal ceroid lipofuscinoses (CLN or NCL) are a group of autosomal recessive, progressive encephalopathies in children. They are characterized by psychomotor deterioration, visual failure, and the accumulation of autofluorescent lipopigment in neurons and other cell types. The main childhood forms are the infantile type (Santavuori-Haltia disease; MIM 256730), the late inf…
CLSTN1	22883	calsyntenin 1	homophilic cell adhesion	integral to membrane	calcium ion binding;cell adhesion molecule activity
CLU	1191	clusterin (complement lysis inhibitor, SP-40,40, sulfated glycoprotein 2, testosterone-repressed prostate message 2, apolipoprotein J)	apoptosis;complement activation\, classical pathway;fertilization (sensu Animalia);lipid metabolism	extracellular	binding
CMYA5	202333	cardiomyopathy associated 5
CNN2	1265	calponin 2	cytoskeleton organization and biogenesis;smooth muscle contraction	cytoskeleton;intercellular junction	actin binding;calmodulin binding
CNOT8	9337	CCR4-NOT transcription complex, subunit 8	regulation of transcription\, DNA-dependent	extracellular;nucleus	transcription factor activity
COIL	8161	coilin	biological_process unknown;regulation of transcription\, DNA-dependent	Cajal body	DNA binding;protein binding
COL14A1	7373	collagen, type XIV, alpha 1 (undulin)	collagen fibril organization	extracellular matrix	extracellular matrix structural constituent
COL4A1	1282	collagen, type IV, alpha 1	cell adhesion;regulation of transcription\, DNA-dependent	collagen type IV;nucleus	DNA binding;extracellular matrix structural constituent conferring tensile strength		[RefSeq Summary:] This gene encodes the major type IV alpha collagen chain of basement membranes. Like the other members of the type IV collagen gene family, this gene is organized in a head-to-head conformation with another type IV collagen gene so that each gene pair shares a common promoter.
COL8A1	1295	collagen, type VIII, alpha 1	cell adhesion;somatic muscle development	cellular_component unknown;collagen type VIII	cell adhesion molecule activity;extracellular matrix structural constituent conferring tensile strength;molecular_function unknown		[RefSeq Summary:] This gene encodes one of the two alpha chains of type VIII collagen. The gene product is a short chain collagen and a major component of the basement membrane of the corneal endothelium. The type VIII collagen fibril can be either a homo- or a heterotrimer. Alternatively spliced transcript variants encoding the same isoform have been observed.
comP	1311	cartilage oligomeric matrix protein	cell adhesion;skeletal development	extracellular matrix	calcium ion binding;cell adhesion molecule activity;extracellular matrix structural constituent		[RefSeq Summary:] The protein encoded by this gene is a noncollagenous extracellular matrix (ECM) protein. It consists of five identical glycoprotein subunits, each with EGF-like and calcium-binding (thrombospondin-like) domains. Oligomerization results from formation of a five-stranded coiled coil and disulfides. Binding to other ECM proteins such as collagen appears to depend on divalent cation…
COPB2	9276	coatomer protein complex, subunit beta 2 (beta prime)	exocytosis;intracellular protein transport	Golgi membrane;cytosol;endoplasmic reticulum	protein kinase C binding;protein transporter activity		[RefSeq Summary:] The Golgi coatomer complex (see MIM 601924) constitutes the coat of nonclathrin-coated vesicles and is essential for Golgi budding and vesicular trafficking. It consists of 7 protein subunits, including COPB2.[supplied by OMIM]
COPG2	26958	coatomer protein complex, subunit gamma 2	nonselective vesicle transport		vesicle transport		[Proteome Summary:] Protein related to gamma-COP; may play a role in cellular vesicle traffic
COQ3	51805	coenzyme Q3 homolog, methyltransferase (yeast)	ubiquinone biosynthesis	mitochondrion	O-methyltransferase activity;hexaprenyldihydroxybenzoate methyltransferase activity
COX11	1353	COX11 homolog, cytochrome c oxidase assembly protein (yeast)	cytochrome c oxidase biogenesis;respiratory gaseous exchange	integral to membrane;mitochondrion	cytochrome-c oxidase activity;electron transporter activity	Energy Metabolism - Homo sapiens;Oxidative phosphorylation - Homo sapiens	[RefSeq Summary:] Cytochrome c oxidase (COX), the terminal component of the mitochondrial respiratory chain, catalyzes the electron transfer from reduced cytochrome c to oxygen. This component is a heteromeric complex consisting of 3 catalytic subunits encoded by mitochondrial genes and multiple structural subunits encoded by nuclear genes. The mitochondrially-encoded subunits function in electro…
COX15	1355	COX15 homolog, cytochrome c oxidase assembly protein (yeast)	protein complex assembly;respiratory gaseous exchange	membrane;mitochondrion	cytochrome-c oxidase activity;electron transporter activity	Energy Metabolism - Homo sapiens;Oxidative phosphorylation - Homo sapiens	[RefSeq Summary:] Cytochrome c oxidase (COX), the terminal component of the mitochondrial respiratory chain, catalyzes the electron transfer from reduced cytochrome c to oxygen. This component is a heteromeric complex consisting of 3 catalytic subunits encoded by mitochondrial genes and multiple structural subunits encoded by nuclear genes. The mitochondrially-encoded subunits function in electro…
COX6B	1340	cytochrome c oxidase subunit VIb	electron transport	mitochondrion	cytochrome-c oxidase activity	Energy Metabolism - Homo sapiens;Oxidative phosphorylation - Homo sapiens	[RefSeq Summary:] Cytochrome c oxidase (COX), the terminal enzyme of the mitochondrial respiratory chain, catalyzes the electron transfer from reduced cytochrome c to oxygen. It is a heteromeric complex consisting of 3 catalytic subunits encoded by mitochondrial genes and multiple structural subunits encoded by nuclear genes. The mitochondrially-encoded subunits function in electron transfer, and…
CPSF3	51692	cleavage and polyadenylation specific factor 3, 73kDa	mRNA polyadenylation	mRNA cleavage and polyadenylation specificity factor complex	mRNA binding
CPSF6	11052	cleavage and polyadenylation specific factor 6, 68kDa	mRNA processing	mRNA cleavage factor complex	RNA binding		[RefSeq Summary:] The protein encoded by this gene is one subunit of a cleavage factor required for 3' RNA cleavage and polyadenylation processing. The interaction of the protein with the RNA is one of the earliest steps in the assembly of the 3' end processing complex and facilitates the recruitement of other processing factors. The cleavage factor complex is composed of four polypeptides. This …
CREB3	10488	cAMP responsive element binding protein 3	regulation of transcription\, DNA-dependent;transcription from Pol II promoter	extrachromosomal circular DNA;nucleus	cAMP response element binding protein binding;transcription factor activity;translation activator activity		[RefSeq Summary:] This gene encodes a transcription factor that is a member of the leucine zipper family of DNA binding proteins. This protein binds to the cAMP-responsive element, an octameric palindrome. The protein interacts with host cell factor C1, which also associates with the herpes simplex virus (HSV) protein VP16 that induces transcription of HSV immediate-early genes. This protein and …
CREBBP	1387	CREB binding protein (Rubinstein-Taybi syndrome)	protein complex assembly;regulation of transcription\, DNA-dependent;signal transduction	cytoplasm;nucleus	histone acetyltransferase activity;signal transducer activity;transcription coactivator activity;transcription factor activity;zinc ion binding	Huntington's disease - Homo sapiens;Neurodegenerative Disorders - Homo sapiens
CRIM1	51232	cysteine-rich motor neuron 1	neurogenesis;proteolysis and peptidolysis;regulation of cell growth	extracellular;integral to membrane;membrane fraction	cysteine-type endopeptidase activity;insulin-like growth factor binding;insulin-like growth factor receptor activity;serine-type endopeptidase inhibitor activity		[RefSeq Summary:] Motor neurons are among the earliest neurons to appear after the commencement of cell patterning and the beginning of cell differentiation. Differentiation occurs in a ventral-to-dorsal gradient and is mediated, at least in part, by the concentration of ventrally expressed sonic hedgehog protein (SHH; MIM 600725). Dorsally expressed factors, such as members of the bone morphogen…
CS	1431	citrate synthase	tricarboxylic acid cycle	mitochondrion	citrate (Si)-synthase activity	Carbohydrate Metabolism - Homo sapiens;Citrate cycle (TCA cycle) - Homo sapiens;Glyoxylate and dicarboxylatemetabolism - Homo sapiens	[RefSeq Summary:] The protein encoded by this gene is a Krebs tricarboxylic acid cycle enzyme that catalyzes the synthesis of citrate from oxaloacetate and acetyl coenzyme A. The enzyme is found in nearly all cells capable of oxidative metablism. This protein is nuclear encoded and transported into the mitochondrial matrix, where the mature form is found.
CSE1L	1434	CSE1 chromosome segregation 1-like (yeast)	apoptosis;cell proliferation;protein-nucleus import\, docking	cytoplasm;nuclear pore	importin-alpha export receptor activity;protein transporter activity		[RefSeq Summary:] Proteins that carry a nuclear localization signal (NLS) are transported into the nucleus by the importin-alpha/beta heterodimer. Importin-alpha binds the NLS, while importin-beta mediates translocation through the nuclear pore complex. After translocation, RanGTP binds importin-beta and displaces importin-alpha. Importin-alpha must then be returned to the cytoplasm, leaving the …
CSNK1E	1454	casein kinase 1, epsilon	DNA repair;protein amino acid phosphorylation;signal transduction	cytoplasm	ATP binding;casein kinase I activity		[RefSeq Summary:] The protein encoded by this gene is a serine/threonine protein kinase and a member of the casein kinase I protein family, whose members have been implicated in the control of cytoplasmic and nuclear processes, including DNA replication and repair. The encoded protein is found in the cytoplasm as a monomer and can phosphorylate a variety of proteins, including itself. This protei…
CST3	1471	cystatin C (amyloid angiopathy and cerebral hemorrhage)	embryogenesis and morphogenesis	extracellular	cysteine protease inhibitor activity		[RefSeq Summary:] The cystatin superfamily encompasses proteins that contain multiple cystatin-like sequences. Some of the members are active cysteine protease inhibitors, while others have lost or perhaps never acquired this inhibitory activity. There are three inhibitory families in the superfamily, including the type 1 cystatins (stefins), type 2 cystatins and the kininogens. The type 2 cystat…
CTBP2	1488	C-terminal binding protein 2	L-serine biosynthesis;negative regulation of cell proliferation;viral genome replication;viral replication	extrachromosomal circular DNA;nucleus	oxidoreductase activity\, acting on the CH-OH group of donors\, NAD or NADP as acceptor;tumor suppressor		[RefSeq Summary:] This gene produces two transcripts encoding two distinct proteins. One protein is a transcriptional repressor, while the other isoform is a major component of specialized synapses known as synaptic ribbons. Both proteins contain a NAD+ binding domain similar to NAD+-dependent 2-hydroxyacid dehydrogenases. A portion of the 3' untranslated region was used to map this gene to chrom…
CTH	1491	cystathionase (cystathionine gamma-lyase)	cysteine biosynthesis	chloroplast	cystathionine gamma-lyase activity	Amino Acid Metabolism - Homo sapiens;Cysteine metabolism - Homo sapiens;Energy Metabolism - Homo sapiens;Metabolism of Other Amino Acids - Homo sapiens;Methionine metabolism - Homo sapiens;Nitrogen metabolism - Homo sapiens;Selenoamino acidmetabolism - Homo sapiens	[RefSeq Summary:] This gene encodes a cytoplasmic enzyme in the trans-sulfuration pathway that converts cystathione derived from methionine into cysteine. Glutathione synthesis in the liver is dependent upon the availability of cysteine. Mutations in this gene cause cystathioninuria. Alternative splicing of this gene results in two transcript variants encoding different isoforms.
CTNNA3	50620	catenin (cadherin-associated protein), alpha 3
CTNNAL1	8727	catenin (cadherin-associated protein), alpha-like 1	apoptosis	zonula adherens	actin binding		[Proteome Summary:] Alpha-like 1 catenin (cadherin-associated protein); links cadherins to the cytoskeleton; member of the catenin family of cadherin-binding proteins
CTSS	1520	cathepsin S	immune response;proteolysis and peptidolysis	lysosome	cathepsin S activity		[RefSeq Summary:] The protein encoded by this gene, a member of the peptidase C1 family, is a lysosomal cysteine proteinase that may participate in the degradation of antigenic proteins to peptides for presentation on MHC class II molecules. The encoded protein can function as an elastase over a broad pH range in alveolar macrophages. Transcript variants utilizing alternative polyadenylation sign…
CTSW	1521	cathepsin W (lymphopain)	immune response;proteolysis and peptidolysis	lysosome	cysteine-type endopeptidase activity		[RefSeq Summary:] The protein encoded by this gene, a member of the peptidase C1 family, is a cysteine proteinase that may have a specific function in the mechanism or regulation of T-cell cytolytic activity. The encoded protein is found associated with the membrane inside the endoplasmic reticulum of natural killer and cytotoxic T-cells. Expression of this gene is up-regulated by interleukin-2.
CUL1	8454	cullin 1	G1/S transition of mitotic cell cycle;cell cycle arrest;embryogenesis and morphogenesis;induction of apoptosis by intracellular signals;negative regulation of cell proliferation	nuclear ubiquitin ligase complex	ubiquitin-protein ligase activity	Sorting and Degradation - Homo sapiens;Ubiquitinmediated proteolysis - Homo sapiens
CXCL14	9547	chemokine (C-X-C motif) ligand 14	cell-cell signaling;chemotaxis;inflammatory response;signal transduction	extracellular	chemokine activity		[RefSeq Summary:] This gene belongs to the cytokine gene family which encode secreted proteins involved in immunoregulatory and inflammatory processes. The protein encoded by this gene is structurally related to the CXC (Cys-X-Cys) subfamily of cytokines. Members of this subfamily are characterized by two cysteines separated by a single amino acid. This cytokine displays chemotactic activity for …
CXCL2	2920	chemokine (C-X-C motif) ligand 2	G-protein coupled receptor protein signaling pathway;chemotaxis;inflammatory response	extracellular space;soluble fraction	chemokine activity
CXorf15	55787	chromosome X open reading frame 15		cytoskeleton	RNA binding
CYBA	1535	cytochrome b-245, alpha polypeptide	electron transport;superoxide metabolism	membrane;mitochondrion	electron transporter activity;oxidoreductase activity		[RefSeq Summary:] Cytochrome b is comprised of a light chain (alpha) and a heavy chain (beta). This gene encodes the light, alpha subunit which has been proposed as a primary component of the microbicidal oxidase system of phagocytes. Mutations in this gene are associated with autosomal recessive chronic granulomatous disease (CGD), that is characterized by the failure of activated phagocytes to …
CYBB	1536	cytochrome b-245, beta polypeptide (chronic granulomatous disease)	antimicrobial humoral response (sensu Vertebrata);electron transport;energy pathways;inflammatory response	integral to membrane;mitochondrion	electron transporter activity;oxidoreductase activity;voltage-gated ion channel activity		[RefSeq Summary:] Cytochrome b (-245) is composed of cytochrome b alpha (CYBA) and beta (CYBB) chain. It has been proposed as a primary component of the microbicidal oxidase system of phagocytes. CYBB deficiency is one of five described biochemical defects associated with chronic granulomatous disease (CGD). In this disorder, there is decreased activity of phagocyte NADPH oxidase; neutrophils are…
DAB2IP	153090	DAB2 interacting protein
DBN1	1627	drebrin 1	actin filament organization;activation of JUNK;regulation of dendrite morphogenesis;regulation of neuronal synaptic plasticity	actomyosin;dendrite	actin binding;profilin binding		[RefSeq Summary:] The protein encoded by this gene is a cytoplasmic actin-binding protein thought to play a role in the process of neuronal growth. It is a member of the drebrin family of proteins that are developmentally regulated in the brain. A decrease in the amount of this protein in the brain has been implicated as a possible contributing factor in the pathogenesis of memory disturbance in …
DCN	1634	decorin	organogenesis	extracellular matrix			[RefSeq Summary:] The protein encoded by this gene is a small cellular or pericellular matrix proteoglycan that is closely related in structure to biglycan protein. The encoded protein and biglycan are thought to be the result of a gene duplication. This protein is a component of connective tissue, binds to type I collagen fibrils, and plays a role in matrix assembly. It contains one attached gly…
DDOST	1650	dolichyl-diphosphooligosaccharide-protein glycosyltransferase	N-linked glycosylation via asparagine	endoplasmic reticulum membrane;integral to membrane	dolichyl-diphosphooligosaccharide-protein glycotransferase activity	Metabolism of Complex Carbohydrates - Homo sapiens;N-Glycansbiosynthesis - Homo sapiens
DDX18	8886	DEAD (Asp-Glu-Ala-Asp) box polypeptide 18	biological_process unknown	nucleolus	ATP binding;ATP dependent RNA helicase activity;RNA binding		[RefSeq Summary:] DEAD box proteins, characterized by the conserved motif Asp-Glu-Ala-Asp (DEAD), are putative RNA helicases. They are implicated in a number of cellular processes involving alteration of RNA secondary structure such as translation initiation, nuclear and mitochondrial splicing, and ribosome and spliceosome assembly. Based on their distribution patterns, some members of this famil…
DGKD	8527	diacylglycerol kinase, delta 130kDa	EGF receptor signaling pathway;cell growth;development;diacylglycerol metabolism;immune response;protein kinase C activation;response to organic substance;second-messenger-mediated signaling	cytoplasm;plasma membrane	diacylglycerol binding;diacylglycerol kinase activity;protein homooligomerization activity	Glycerolipid metabolism - Homo sapiens;Metabolism of Complex Lipids - Homo sapiens;Phosphatidylinositol signaling system - Homo sapiens;Signal Transduction - Homo sapiens	[RefSeq Summary:] This gene encodes a cytoplasmic enzyme which phosphorylates diacylglycerol to produce phosphatidic acid. Diacylglycerol and phosphatidic acid are two lipids which act as second messengers in signaling cascades. Their cellular concentrations are regulated by this enzyme, and so it is thought to play an important role in cellular signal transduction. Alternative splicing results i…
DGKE	8526	diacylglycerol kinase, epsilon 64kDa	electron transport;intracellular signaling cascade;phospholipid biosynthesis;protein kinase C activation	integral to membrane	3Fe-4S/4Fe-4S electron transfer carrier;ATP binding;diacylglycerol binding;diacylglycerol kinase activity	Glycerolipid metabolism - Homo sapiens;Metabolism of Complex Lipids - Homo sapiens;Phosphatidylinositol signaling system - Homo sapiens;Signal Transduction - Homo sapiens	[RefSeq Summary:] Diacylglycerol kinases are thought to be involved mainly in the regeneration of phosphatidylinositol (PI) from diacylglycerol in the PI-cycle during cell signal transduction. When expressed in mammalian cells, DGK-epsilon shows specificity for arachidonyl-containing diacylglycerol. DGK-epsilon is expressed predominantly in testis.
DIAPH1	1729	diaphanous homolog 1 (Drosophila)	hearing	contractile ring	actin binding;profilin binding;receptor binding		[RefSeq Summary:] This gene is a homolog of the Drosophila diaphanous gene, and has been linked to autosomal dominant, fully penetrant, nonsyndromic sensorineural progressive low-frequency hearing loss. Actin polymerization involves proteins known to interact with diaphanous protein in Drosophila and mouse. It has therefore been speculated that this gene may have a role in the regulation of actin…
DICER1	23405	Dicer1, Dcr-1 homolog (Drosophila)	RNA interference\, targeting of mRNA for destruction;RNA processing	intracellular	ATP binding;ATP dependent helicase activity;double-stranded RNA binding;ribonuclease III activity		[RefSeq Summary:] This gene encodes a protein possessing an RNA helicase motif containing a DEXH box in its amino terminus and an RNA motif in the carboxy terminus. The encoded protein functions as a ribonuclease and is required by the RNA interference and small temporal RNA (stRNA) pathways to produce the active small RNA component that represses gene expression. Two transcript variants encoding…
DLG5	9231	discs, large homolog 5 (Drosophila)	cell-cell adhesion;intracellular signaling cascade;regulation of cell cycle	plasma membrane	protein binding;receptor signaling complex scaffold activity
dmd	1756	dystrophin (muscular dystrophy, Duchenne and Becker types)	biological_process unknown;muscle contraction;muscle development	cellular_component unknown;cytoskeleton;membrane	actin binding;calcium ion binding;molecular_function unknown;structural constituent of cytoskeleton;zinc ion binding		[RefSeq Summary:] The dystrophin gene is the largest gene found in nature, measuring 2.4 Mb. The gene was identified through a positional cloning approach, targeted at the isolation of the gene responsible for Duchenne (DMD) and Becker (BMD) Muscular Dystrophies. DMD is a recessive, fatal, X-linked disorder occurring at a frequency of about 1 in 3,500 new-born males. BMD is a milder allelic form.…
DMXL1	1657	Dmx-like 1	proteolysis and peptidolysis	microtubule	protein binding;subtilase activity		[RefSeq Summary:] The protein encoded by this gene is a member of a superfamily of WD repeat proteins. The function of this protein is not yet determined; however, other related family members perform functions involved in regulatory processes.
DNAJA1	3301	DnaJ (Hsp40) homolog, subfamily A, member 1	protein folding	membrane	heat shock protein activity
DNAJC1	64215	DnaJ (Hsp40) homolog, subfamily C, member 1	protein folding	integral to membrane;microsome;nucleus	DNA binding;chaperone activity
DNASE1L1	1774	deoxyribonuclease I-like 1	DNA catabolism	extracellular	DNA binding;deoxyribonuclease activity;endonuclease activity
DNM1L	10059	dynamin 1-like	cell communication;development;mitochondrial membrane organization and biogenesis;nonselective vesicle transport	Golgi cis-face;endoplasmic reticulum	GTP binding;dynamin GTPase activity		[RefSeq Summary:] The protein encoded by this gene is a member of the dynamin superfamily of GTPases. Members of the dynamin-related subfamily, including the S. cerevisiae proteins Dnm1 and Vps1, contain the N-terminal tripartite GTPase domain but do not have the pleckstrin homology or proline-rich domains. This protein establishes mitochondrial morphology through a role in distributing mitochond…
DNM2	1785	dynamin 2	G2/M transition of mitotic cell cycle;endocytosis	coated pit	GTP binding;dynamin GTPase activity;microtubule binding;motor activity
DNMT3A	1788	DNA (cytosine-5-)-methyltransferase 3 alpha	DNA methylation;imprinting;regulation of transcription\, DNA-dependent	cytoplasm;euchromatin;extrachromosomal circular DNA;nuclear matrix	DNA (cytosine-5-)-methyltransferase activity;DNA binding	Amino Acid Metabolism - Homo sapiens;Methionine metabolism - Homo sapiens	[RefSeq Summary:] CpG methylation is an epigenetic modification that is important for embryonic development, imprinting, and X-chromosome inactivation. Studies in mice have demonstrated that DNA methylation is required for mammalian development. This gene encodes a DNA methyltransferase that is thought to function in de novo methylation, rather than maintenance methylation. The protein localizes …
DNPEP	23549	aspartyl aminopeptidase	peptide metabolism;proteolysis and peptidolysis	vacuole	aminopeptidase I activity		[RefSeq Summary:] The protein encoded by this gene is an aminopeptidase which prefers acidic amino acids, and specifically favors aspartic acid over glutamic acid. It is thought to be a cytosolic protein involved in general metabolism of intracellular proteins.
DOK1	1796	docking protein 1, 62kDa (downstream of tyrosine kinase 1)	transmembrane receptor protein tyrosine kinase signaling pathway	cytoplasm	insulin receptor binding;protein binding		[RefSeq Summary:] Docking protein 1 is constitutively tyrosine phosphorylated in hematopoietic progenitors isolated from chronic myelogenous leukemia (CML) patients in the chronic phase. It may be a critical substrate for p210(bcr/abl), a chimeric protein whose presence is associated with CML. Docking protein 1 contains a putative pleckstrin homology domain at the amino terminus and ten PXXP SH3 …
DPF3	8110	D4, zinc and double PHD fingers, family 3	biological_process unknown;regulation of transcription\, DNA-dependent	nucleosome;nucleus	zinc ion binding
Dpysl3	1809	dihydropyrimidinase-like 3	neurogenesis;nucleobase\, nucleoside\, nucleotide and nucleic acid metabolism;signal transduction	membrane	dihydropyrimidinase activity
E2F3	1871	E2F transcription factor 3	regulation of cell cycle;regulation of transcription\, DNA-dependent;transcription initiation from Pol II promoter	transcription factor complex	protein binding;transcription factor activity	Cell Growth and Death - Homo sapiens;Cell cycle - Homo sapiens	[RefSeq Summary:] The protein encoded by this gene is a member of the E2F family of transcription factors. The E2F family plays a crucial role in the control of cell cycle and action of tumor suppressor proteins and is also a target of the transforming proteins of small DNA tumor viruses. The E2F proteins contain several evolutionally conserved domains found in most members of the family. These d…
E2F6	1876	E2F transcription factor 6	negative regulation of transcription from Pol II promoter;regulation of cell cycle	transcription factor complex	transcription corepressor activity;transcription factor activity	Cell Growth and Death - Homo sapiens;Cell cycle - Homo sapiens	[RefSeq Summary:] This gene encodes a member of the E2F transcription factor protein family. E2F family members play a crucial role in control of the cell cycle and of the action of tumor suppressor proteins. They are also a target of the transforming proteins of small DNA tumor viruses. Many E2F proteins contain several evolutionarily conserved domains: a DNA binding domain, a dimerization domai…
EBNA1BP2	10969	EBNA1 binding protein 2	G-protein coupled receptor protein signaling pathway;biological_process unknown;ribosome biogenesis	integral to membrane;membrane fraction;nucleus	G-protein coupled receptor activity\, unknown ligand;rhodopsin-like receptor activity
ECH1	1891	enoyl Coenzyme A hydratase 1, peroxisomal	energy pathways;fatty acid beta-oxidation	mitochondrion;peroxisome	enoyl-CoA hydratase activity;isomerase activity		[RefSeq Summary:] This gene encodes a member of the hydratase/isomerase superfamily. The gene product shows high sequence similarity to enoyl-coenzyme A (CoA) hydratases of several species, particularly within a conserved domain characteristic of these proteins. The encoded protein, which contains a C-terminal peroxisomal targeting sequence, localizes to the peroxisome. The rat ortholog, which lo…
ECHS1	1892	enoyl Coenzyme A hydratase, short chain, 1, mitochondrial	energy pathways;fatty acid beta-oxidation	mitochondrion	enoyl-CoA hydratase activity	Amino Acid Metabolism - Homo sapiens;Benzoate degradation viaCoA ligation - Homo sapiens;Biodegradation of Xenobiotics - Homo sapiens;Butanoate metabolism - Homo sapiens;Carbohydrate Metabolism - Homo sapiens;Fatty acid biosynthesis (path 2) - Homo sapiens;Fatty acid metabolism - Homo sapiens;Lipid Metabolism - Homo sapiens;Lysine degradation - Homo sapiens;Metabolism of Other Amino Acids - Homo …	[RefSeq Summary:] The protein encoded by this gene functions in the second step of the mitochondrial fatty acid beta-oxidation pathway. It catalyzes the hydration of 2-trans-enoyl-coenzyme A (CoA) intermediates to L-3-hydroxyacyl-CoAs. The gene product is a member of the hydratase/isomerase superfamily. It localizes to the mitochondrial matrix. Transcript variants utilizing alternative transcript…
ECM1	1893	extracellular matrix protein 1	biological_process unknown;transport	extracellular matrix;extracellular space	carrier activity;molecular_function unknown;structural molecule activity		[RefSeq Summary:] This gene encodes an extracellular protein containing motifs with a cysteine pattern characteristic of the cysteine pattern of the ligand-binding "double-loop" domains of the albumin protein family. This gene maps outside of the epidermal differentiation complex (EDC), a cluster of three gene families involved in epidermal differentiation. Alternatively spliced transcript varian…
EDNRB	1910	endothelin receptor type B	G-protein signaling\, coupled to IP3 second messenger (phospholipase C activating);hearing;negative regulation of adenylate cyclase activity;neurogenesis	integral to plasma membrane	endothelin receptor activity		[RefSeq Summary:] Endothelin receptor type B is a G protein-coupled receptor which activates a phosphatidylinoitol-calcium second messenger system. Its ligand, endothelin, consists of a family of three potent vasoactive peptides: ET1, ET2, and ET3. Studies suggest that the multigenic disorder, Hirschsprung disease type 2, is due to mutation in endothelin receptor type B gene. A splice variant, na…
EEA1	8411	early endosome antigen 1, 162kD			zinc ion binding
EGFR	1956	epidermal growth factor receptor (erythroblastic leukemia viral (v-erb-b) oncogene homolog, avian)	EGF receptor signaling pathway;cell proliferation;electron transport;protein amino acid phosphorylation	cytoskeleton;endosome;integral to plasma membrane	ATP binding;electron transporter activity;epidermal growth factor receptor activity	MAPKsignaling pathway - Homo sapiens;Signal Transduction - Homo sapiens
EHD1	10938	EH-domain containing 1	biological_process unknown;endosome transport	cellular_component unknown;early endosome	ATP binding;DNA binding;calcium ion binding;molecular_function unknown		[RefSeq Summary:] This gene belongs to a highly conserved gene family encoding EPS15 homology (EH) domain-containing proteins. The protein-binding EH domain was first noted in EPS15, a substrate for the epidermal growth factor receptor. The EH domain has been shown to be an important motif in proteins involved in protein-protein interactions and in intracellular sorting. The protein encoded by th…
EHHADH	1962	enoyl-Coenzyme A, hydratase/3-hydroxyacyl Coenzyme A dehydrogenase	energy pathways;fatty acid metabolism;peroxisome organization and biogenesis	peroxisome	3-hydroxyacyl-CoA dehydrogenase activity;dodecenoyl-CoA delta-isomerase activity;enoyl-CoA hydratase activity	Amino Acid Metabolism - Homo sapiens;Benzoate degradation viaCoA ligation - Homo sapiens;Biodegradation of Xenobiotics - Homo sapiens;Butanoate metabolism - Homo sapiens;Carbohydrate Metabolism - Homo sapiens;Fatty acid biosynthesis (path 2) - Homo sapiens;Fatty acid metabolism - Homo sapiens;Lipid Metabolism - Homo sapiens;Lysine degradation - Homo sapiens;Metabolism of Other Amino Acids - Homo …
EIF1AY	9086	eukaryotic translation initiation factor 1A, Y-linked	translational initiation	eukaryotic 43S preinitiation complex	translation initiation factor activity		[RefSeq Summary:] This gene encodes a protein similar to eukaryotic translation initiation factor 1A (EIF1A). EIF1A is required for the binding of the 43S complex (a 40S subunit, eIF2/GTP/Met-tRNAi and eIF3) to the 5' end of capped RNA.
EIF2B3	8891	eukaryotic translation initiation factor 2B, subunit 3 gamma, 58kDa	response to virus;translational initiation	cytoplasm	nucleotidyltransferase activity;translation initiation factor activity
EIF2S3	1968	eukaryotic translation initiation factor 2, subunit 3 gamma, 52kDa	protein biosynthesis	cytosolic small ribosomal subunit (sensu Eukarya);eukaryotic translation initiation factor 2 complex	GTP binding;protein-synthesizing GTPase activity;translation initiation factor activity
EIF4EBP2	1979	eukaryotic translation initiation factor 4E binding protein 2	regulation of protein biosynthesis;regulation of translation		protein biosynthesis inhibitor activity
EIF4EBP3	8637	eukaryotic translation initiation factor 4E binding protein 3	negative regulation of translation;regulation of protein biosynthesis	eukaryotic translation initiation factor 4F complex	protein biosynthesis inhibitor activity;translation repressor activity
EIF4ENIF1	56478	eukaryotic translation initiation factor 4E nuclear import factor 1	intracellular protein transport	cytoplasm;nucleus	protein transporter activity		[RefSeq Summary:] The protein encoded by this gene is a nucleocytoplasmic shuttle protein for the translation initiation factor eIF4E. This shuttle protein interacts with the importin alpha-beta complex to mediate nuclear import of eIF4E. It is predominantly cytoplasmic;its own nuclear import is regulated by a nuclear localization signal and nuclear export signals.
EIF4G2	1982	eukaryotic translation initiation factor 4 gamma, 2	cell cycle arrest;cell death;regulation of protein biosynthesis;regulation of translational initiation	eukaryotic translation initiation factor 4F complex	RNA binding;translation initiation factor activity		[RefSeq Summary:] Translation initiation is mediated by specific recognition of the cap structure by eukaryotic translation initiation factor 4F (eIF4F), which is a cap binding protein complex that consists of three subunits: eIF4A, eIF4E and eIF4G. The protein encoded by this gene shares similarity with the C-terminal region of eIF4G, that contains the binding sites for eIF4A and eIF3; eIF4G in …
ELF2	1998	E74-like factor 2 (ets domain transcription factor)	biological_process unknown;regulation of transcription\, DNA-dependent	cellular_component unknown;membrane;nucleus	molecular_function unknown;transcription factor activity;transcriptional activator activity
ELTD1	64123	EGF, latrophilin and seven transmembrane domain containing 1	neuropeptide signaling pathway	membrane	G-protein coupled receptor activity;calcium ion binding
ENPP1	5167	ectonucleotide pyrophosphatase/phosphodiesterase 1	energy pathways;nucleotide metabolism;phosphate metabolism;response to nutrients	integral to membrane	endonuclease activity;nucleic acid binding;nucleotide diphosphatase activity	Metabolism of Cofactors and Vitamins - Homo sapiens;Metabolism of Complex Carbohydrates - Homo sapiens;Nicotinate andnicotinamide metabolism - Homo sapiens;Nucleotide Metabolism - Homo sapiens;Pantothenate andCoA biosynthesis - Homo sapiens;Purine metabolism - Homo sapiens;Riboflavinmetabolism - Homo sapiens;Starch and sucrosemetabolism - Homo sapiens	[RefSeq Summary:] This gene is a member of the ecto-nucleotide pyrophosphatase/phosphodiesterase (ENPP) family. The encoded protein is a type II transmembrane glycoprotein comprising two identical disulfide-bonded subunits. This protein has broad specificity and cleaves a variety of substrates, including phosphodiester bonds of nucleotides and nucleotide sugars and pyrophosphate bonds of nucleoti…
EPB41L1	2036	erythrocyte membrane protein band 4.1-like 1	regulation of cell shape	cytoskeleton	actin binding;structural molecule activity		[RefSeq Summary:] Erythrocyte membrane protein band 4.1 (EPB41) is a multifunctional protein that mediates interactions between the erythrocyte cytoskeleton and the overlying plasma membrane. The protein encoded by this gene is a neuronally-enriched protein that is structurally similar to EPB41. The encoded protein binds and stabilizes D2 and D3 dopamine receptors at the neuronal plasma membrane.…
ERBB2	2064	v-erb-b2 erythroblastic leukemia viral oncogene homolog 2, neuro/glioblastoma derived oncogene homolog (avian)	cell proliferation;oncogenesis;protein amino acid dephosphorylation;protein amino acid phosphorylation;transmembrane receptor protein tyrosine kinase signaling pathway	extracellular;integral to membrane	ATP binding;Neu/ErbB-2 receptor activity;calcium ion binding;epidermal growth factor receptor activity;non-membrane spanning protein tyrosine kinase activity;receptor signaling protein tyrosine kinase activity		[Proteome Summary:] Tyrosine kinase receptor, a component of IL-6 signalling through the MAP kinase pathway; similar to the EGF receptor
ETF1	2107	eukaryotic translation termination factor 1	regulation of translational termination	cytoplasm	RNA binding;translation release factor activity\, codon specific
ETS1	2113	v-ets erythroblastosis virus E26 oncogene homolog 1 (avian)	biological_process unknown;immune response;negative regulation of cell proliferation;regulation of cell cycle;regulation of transcription\, DNA-dependent;transcription from Pol II promoter	cellular_component unknown;membrane;nucleus	RNA polymerase II transcription factor activity;molecular_function unknown;transcription factor activity
EYA1	2138	eyes absent homolog 1 (Drosophila)	embryogenesis and morphogenesis;hearing;metabolism;morphogenesis	cytoplasm	hydrolase activity		[RefSeq Summary:] This gene encodes a member of the eyes absent (EYA) family of proteins. The encoded protein may play a role in the developing kidney, branchial arches, eye, and ear. Mutations of this gene have been associated with branchiootorenal dysplasia syndrome, branchiootic syndrome, and sporadic cases of congenital cataracts and ocular anterior segment anomalies. A similar protein in mic…
F2R	2149	coagulation factor II (thrombin) receptor	G-protein coupled receptor protein signaling pathway;STAT protein nuclear translocation;blood coagulation;caspase activation;cell motility;morphogenesis;regulation of cell cycle;response to wounding;tyrosine phosphorylation of STAT protein	Golgi apparatus;integral to plasma membrane	receptor binding;thrombin receptor activity	Complement andcoagulation cascades - Homo sapiens;Immune System - Homo sapiens	[RefSeq Summary:] Coagulation factor II receptor is a 7-transmembrane receptor involved in the regulation of thrombotic response. Proteolytic cleavage leads to the activation of the receptor. F2R is a G-protein coupled receptor family member.
FADD	8772	Fas (TNFRSF6)-associated via death domain	antimicrobial humoral response (sensu Vertebrata);cell surface receptor linked signal transduction;induction of apoptosis via death domain receptors	cytoplasm	apoptosis regulator activity;death receptor binding	Apoptosis - Homo sapiens;Cell Growth and Death - Homo sapiens	[RefSeq Summary:] The protein encoded by this gene is an adaptor molecule that interacts with various cell surface receptors and mediates cell apoptotic signals. Through its C-terminal death domain, this protein can be recruited by TNFRSF6/Fas-receptor, tumor necrosis factor receptor, TNFRSF25, and TNFSF10/TRAIL-receptor, and thus it participates in the death signaling initiated by these receptor…
FBN1	2200	fibrillin 1 (Marfan syndrome)	skeletal development;vision	extracellular matrix;extracellular space	calcium ion binding;extracellular matrix structural constituent		[RefSeq Summary:] This gene encodes the fibrillin protein, an important component of extracellular microfibrils. The encoded protein is found in elastic and nonelastic connective tissues of the body. Mutations in this gene cause Marfan syndrome.
FBP2	8789	fructose-1,6-bisphosphatase 2	fructose metabolism;gluconeogenesis	cytosol	fructose-2\,6-bisphosphate 2-phosphatase activity;fructose-bisphosphatase activity	Carbohydrate Metabolism - Homo sapiens;Carbon fixation - Homo sapiens;Energy Metabolism - Homo sapiens;Fructose and mannose metabolism - Homo sapiens;Glycolysis / Gluconeogenesis - Homo sapiens;Pentose phosphate pathway - Homo sapiens	[RefSeq Summary:] This gene encodes a gluconeogenesis regulatory enzyme which catalyzes the hydrolysis of fructose 1,6-bisphosphate to fructose 6-phosphate and inorganic phosphate.
FBXL2	25827	F-box and leucine-rich repeat protein 2	electron transport;protein modification;proteolysis and peptidolysis	cytoplasm	electron transporter activity;protein binding;ubiquitin-protein ligase activity		[RefSeq Summary:] This gene encodes a member of the F-box protein family which is characterized by an approximately 40 amino acid motif, the F-box. The F-box proteins constitute one of the four subunits of ubiquitin protein ligase complex called SCFs (SKP1-cullin-F-box), which function in phosphorylation-dependent ubiquitination. The F-box proteins are divided into 3 classes: Fbws containing WD-4…
fbxo11	80204	F-box only protein 11	ubiquitin cycle;ubiquitin-dependent protein catabolism		ubiquitin conjugating enzyme activity;ubiquitin-protein ligase activity		[RefSeq Summary:] This gene encodes a member of the F-box protein family which is characterized by an approximately 40 amino acid motif, the F-box. The F-box proteins constitute one of the four subunits of ubiquitin protein ligase complex called SCFs (SKP1-cullin-F-box), which function in phosphorylation-dependent ubiquitination. The F-box proteins are divided into 3 classes: Fbws containing WD-4…
FBXO3	26273	F-box only protein 3	protein modification;proteolysis and peptidolysis;transcription	ubiquitin ligase complex	DNA-directed RNA polymerase activity;ubiquitin conjugating enzyme activity;ubiquitin-protein ligase activity		[RefSeq Summary:] This gene encodes a member of the F-box protein family which is characterized by an approximately 40 amino acid motif, the F-box. The F-box proteins constitute one of the four subunits of the ubiquitin protein ligase complex called SCFs (SKP1-cullin-F-box), which function in phosphorylation-dependent ubiquitination. The F-box proteins are divided into 3 classes: Fbws containing …
FBXO7	25793	F-box only protein 7	protein modification;regulation of transcription\, DNA-dependent;ubiquitin-dependent protein catabolism	nucleus;ubiquitin ligase complex	DNA binding;ubiquitin-protein ligase activity		[RefSeq Summary:] This gene encodes a member of the F-box protein family which is characterized by an approximately 40 amino acid motif, the F-box. The F-box proteins constitute one of the four subunits of the ubiquitin protein ligase complex called SCFs (SKP1-cullin-F-box), which function in phosphorylation-dependent ubiquitination. The F-box proteins are divided into 3 classes: Fbws containing …
FBXW2	26190	F-box and WD-40 domain protein 2	Wnt receptor signaling pathway;protein modification;proteolysis and peptidolysis	extrachromosomal circular DNA	ubiquitin conjugating enzyme activity;ubiquitin-protein ligase activity		[RefSeq Summary:] F-box proteins are an expanding family of eukaryotic proteins characterized by an approximately 40 amino acid motif, the F box. Some F-box proteins have been shown to be critical for the ubiquitin-mediated degradation of cellular regulatory proteins. In fact, F-box proteins are one of the four subunits of ubiquitin protein ligases, called SCFs. SCF ligases bring ubiquitin conjug…
FCER1G	2207	Fc fragment of IgE, high affinity I, receptor for; gamma polypeptide	cell surface receptor linked signal transduction;inflammatory response	integral to plasma membrane	IgE binding;receptor signaling protein activity;transmembrane receptor activity		[RefSeq Summary:] The high affinity IgE receptor is a key molecule involved in allergic reactions. It is a tetramer composed of 1 alpha, 1 beta, and 2 gamma chains. The gamma chains are also subunits of other Fc receptors.
FCGR2B	2213	Fc fragment of IgG, low affinity IIb, receptor for (CD32)	cell growth and/or maintenance;immune response;signal transduction	integral to membrane;plasma membrane	IgG binding;internalization receptor activity
FDX1	2230	ferredoxin 1	electron transport;energy pathways;steroid metabolism;vitamin metabolism	mitochondrion	electron carrier activity;iron ion binding		[RefSeq Summary:] The product of this gene is a small iron-sulfur protein that transfers electrons from NADPH through ferredoxin reductase to a terminal cytochrome P450. This particular oxidation/reduction system is found in steroidogenic tissues, and is involved with the synthesis of bile acid and vitamin D. In addition to the expressed gene at this chromosomal locus (11q22), there are pseudogen…
FGL2	10875	fibrinogen-like 2	cytolysis	fibrinogen complex	receptor binding		[RefSeq Summary:] Fibrinogen-like 2 is a fibrinogen-like protein similar to the beta- and gamma-chains of fibrinogen. FGL2 carboxyl-terminus consists of the fibrinogen-related domains (FRED). FGL2 forms a tetrameric complex which is stabilized by interchain disulfide bonds. FLG2 may play a role in physiologic functions at mucosal sites.
FHIT	2272	fragile histidine triad gene	negative regulation of cell cycle;nucleotide metabolism	ribulose bisphosphate carboxylase complex	bis(5'-adenosyl)-triphosphatase activity	Nucleotide Metabolism - Homo sapiens;Purine metabolism - Homo sapiens	[RefSeq Summary:] This gene, a member of the histidine triad gene family, encodes a diadenosine 5',5'''-P1,P3-triphosphate hydrolase involved in purine metabolism. The gene encompasses the common fragile site FRA3B on chromosome 3, where carcinogen-induced damage can lead to translocations and aberrant transcripts of this gene. In fact, aberrant transcripts from this gene have been found in about…
Fip1l1	81608	FIP1 like 1 (S. cerevisiae)	transcription from Pol II promoter	nuclear matrix	transcription coactivator activity
FKBP4	2288	FK506 binding protein 4, 59kDa	biological_process unknown;protein folding	cytoplasm;nucleus	FK506 binding;Hsp70/Hsp90 organizing protein activity;peptidyl-prolyl cis-trans isomerase activity		[RefSeq Summary:] The protein encoded by this gene is a member of the immunophilin protein family, which play a role in immunoregulation and basic cellular processes involving protein folding and trafficking. This encoded protein is a cis-trans prolyl isomerase that binds to the immunosuppressants FK506 and rapamycin. It has high structural and functional similarity to FK506-binding protein 1A (F…
fliI	2314	flightless I homolog (Drosophila)	development;muscle contraction	cytoskeleton	DNA binding;actin binding		[RefSeq Summary:] This gene encodes a protein with a gelsolin-like actin binding domain and an N-terminal leucine-rich repeat-protein protein interaction domain. The protein is similar to a Drosophila protein involved in early embryogenesis and the structural organization of indirect flight muscle. The gene is located within the Smith-Magenis syndrome region on chromosome 17.
FMO1	2326	flavin containing monooxygenase 1	electron transport	integral to membrane;microsome	dimethylaniline monooxygenase (N-oxide-forming) activity;disulfide oxidoreductase activity;electron transfer flavoprotein		[RefSeq Summary:] Metabolic N-oxidation of the diet-derived amino-trimethylamine (TMA) is mediated by flavin-containing monooxygenase and is subject to an inherited FMO3 polymorphism in man resulting in a small subpopulation with reduced TMA N-oxidation capacity resulting in fish odor syndrome Trimethylaminuria. Three forms of the enzyme, FMO1 found in fetal liver, FMO2 found in adult liver, and …
FN1	2335	fibronectin 1	acute-phase response;cell adhesion;cell migration;response to wounding;signal transduction	extracellular matrix;extracellular space;soluble fraction	cell adhesion molecule activity;collagen binding;extracellular matrix structural constituent;heparin binding		[RefSeq Summary:] This gene encodes fibronectin, a glycoprotein present in a soluble dimeric form in plasma, and in a dimeric or multimeric form at the cell surface and in extracellular matrix. Fibronectin is involved in cell adhesion and migration processes including embryogenesis, wound healing, blood coagulation, host defense, and metastasis. The gene has three regions subject to alternative s…
FNTA	2339	farnesyltransferase, CAAX box, alpha	C-terminal protein farnesylation;C-terminal protein geranylgeranylation;TGFbeta receptor signaling pathway;protein amino acid farnesylation;protein amino acid geranylgeranylation	cytoplasm	protein farnesyltransferase activity;protein geranylgeranyltransferase activity		[Proteome Summary:] Alpha subunit of CAAX farnesyltransferase and GGTase-I; transfers farnesyl and geranylgeranyl groups to proteins
FNTB	2342	farnesyltransferase, CAAX box, beta	protein amino acid farnesylation;proteolysis and peptidolysis	cytoplasm	protein farnesyltransferase activity
FOLR1	2348	folate receptor 1 (adult)	folate transport;receptor mediated endocytosis	integral to plasma membrane;membrane fraction	folic acid binding;receptor activity		[RefSeq Summary:] The protein encoded by this gene is a member of the folate receptor (FOLR) family. Members of this gene family have a high affinity for folic acid and for several reduced folic acid derivatives, and mediate delivery of 5-methyltetrahydrofolate to the interior of cells. This gene is composed of 7 exons; exons 1 through 4 encode the 5' UTR and exons 4 through 7 encode the open rea…
FPGT	8790	fucose-1-phosphate guanylyltransferase	fucose metabolism	cytoplasm	fucose-1-phosphate guanylyltransferase activity	Carbohydrate Metabolism - Homo sapiens;Fructose and mannose metabolism - Homo sapiens	[RefSeq Summary:] L-fucose is a key sugar in glycoproteins and other complex carbohydrates since it may be involved in many of the functional roles of these macromolecules, such as in cell-cell recognition. The fucosyl donor for these fucosylated oligosaccharides is GDP-beta-L-fucose. There are two alternate pathways for the biosynthesis of GDP-fucose; the major pathway converts GDP-alpha-D-manno…
FTH1	2495	ferritin, heavy polypeptide 1	immune response;intracellular iron ion storage;iron ion transport;negative regulation of cell proliferation	ferritin complex;plasma membrane	defense/immunity protein activity;ferric iron binding;kinase binding
FTL	2512	ferritin, light polypeptide	iron ion homeostasis;iron ion transport	ferritin complex	ferric iron binding		[Proteome Summary:] Ferritin light polypeptide; iron storage protein
FTSJ2	29960	FtsJ homolog 2 (E. coli)	rRNA processing	nucleolus	methyltransferase activity		[RefSeq Summary:] The protein encoded by this gene is a member of the S-adenosylmethionine-binding protein family. It is a nucleolar protein and it may be involved in the processing and modification of rRNA. This gene has been suggested to be involved in cell cycle control and DNA repair. Several alternatively spliced transcript variants of this gene have been described, but the full-length natur…
FXYD6	53826	FXYD domain containing ion transport regulator 6	ion transport	integral to membrane	ion channel activity		[RefSeq Summary:] This reference sequence was derived from multiple replicate ESTs and validated by human genomic sequence. This gene encodes a member of a family of small membrane proteins that share a 35-amino acid signature sequence domain, beginning with the sequence PFXYD and containing 7 invariant and 6 highly conserved amino acids. The approved human gene nomenclature for the family is FXY…
GALNS	2588	galactosamine (N-acetyl)-6-sulfate sulfatase (Morquio syndrome, mucopolysaccharidosis type IVA)	glycosaminoglycan metabolism	lysosome	N-acetylgalactosamine-4-sulfatase activity	Glycosaminoglycandegradation - Homo sapiens;Metabolism of Complex Carbohydrates - Homo sapiens	[RefSeq Summary:] This gene encodes N-acetylgalactosamine-6-sulfatase which is a lysosomal exohydrolase required for the degradation of the glycosaminoglycans, keratan sulfate, and chondroitin 6-sulfate. Sequence alterations including point mutations, misense, nonsense, and those affecting splicing result in a deficiency of this enzyme, leading to the lysosomal storage disorder Morquio A syndrome…
GALNT1	2589	UDP-N-acetyl-alpha-D-galactosamine:polypeptide N-acetylgalactosaminyltransferase 1 (GalNAc-T1)	O-linked glycosylation;heterophilic cell adhesion	Golgi apparatus;integral to membrane	manganese ion binding;polypeptide N-acetylgalactosaminyltransferase activity;sugar binding	Metabolism of Complex Carbohydrates - Homo sapiens;O-Glycansbiosynthesis - Homo sapiens	[RefSeq Summary:] This gene encodes a member of the UDP-N-acetyl-alpha-D-galactosamine:polypeptide N-acetylgalactosaminyltransferase (GalNAc-T) family of enzymes. GalNAc-Ts initiate mucin-type O-linked glycosylation in the Golgi apparatus by catalyzing the transfer of GalNAc to serine and threonine residues on target proteins. They are characterized by an N-terminal transmembrane domain, a stem r…
GCK	2645	glucokinase (hexokinase 4, maturity onset diabetes of the young 2)	glycolysis		ATP binding;glucokinase activity;hexokinase activity	Aminosugarsmetabolism - Homo sapiens;Biosynthesis of Secondary Metabolites - Homo sapiens;Carbohydrate Metabolism - Homo sapiens;Erythromycinbiosynthesis - Homo sapiens;Fructose and mannose metabolism - Homo sapiens;Galactose metabolism - Homo sapiens;Glycolysis / Gluconeogenesis - Homo sapiens;Metabolism of Complex Carbohydrates - Homo sapiens;Starch and sucrosemetabolism - Homo sapiens	[RefSeq Summary:] Hexokinases phosphorylate glucose to produce glucose-6-phosphate, thus committing glucose to the glycolytic pathway. Alternative splicing of this gene results in three tissue-specific forms of glucokinase, one found in pancreatic islet beta cells and two found in liver. The protein localizes to the outer membrane of mitochondria. In contrast to other forms of hexokinase, this en…
GEMIN5	25929	gem (nuclear organelle) associated protein 5	protein complex assembly;spliceosomal snRNP biogenesis	cytoplasm;nuclear body;spliceosome complex	pre-mRNA splicing factor activity;protein binding		[RefSeq Summary:] GEMIN5 is part of a large macromolecular complex localized to both the cytoplasm and the nucleus that plays a role in the cytoplasmic assembly of small nuclear ribonucleoproteins (snRNPs). Other members of this complex include SMN (MIM 600354), GEMIN2 (SIP1; MIM 602595), GEMIN3 (DDX20; MIM 606168), and GEMIN4 (MIM 606969).[supplied by OMIM]
GHR	2690	growth hormone receptor	growth pattern;skeletal development	integral to plasma membrane	growth hormone receptor activity		[RefSeq Summary:] Biologically active growth hormone (MIM 139250) binds its transmembrane receptor (GHR), which dimerizes to activate an intracellular signal transduction pathway leading to synthesis and secretion of insulin-like growth factor I (IGF1; MIM 147440). In plasma, IGF1 binds to the soluble IGF1 receptor (IGF1R; MIM 147370). At target cells, this complex activates signal-transduction p…
GLO1	2739	glyoxalase I	carbohydrate metabolism	extrachromosomal circular DNA	lactoylglutathione lyase activity	Carbohydrate Metabolism - Homo sapiens;Pyruvate metabolism - Homo sapiens	[RefSeq Summary:] The enzyme encoded by this gene is responsible for the catalysis and formation of S-lactoyl-glutathione from methylglyoxal condensation and reduced glutatione. Glyoxalase I is linked to HLA and is localized to 6p21.3-p21.1, between HLA and the centromere.
GLUD1	2746	glutamate dehydrogenase 1	glutamate catabolism	mitochondrion	electron transporter activity;glutamate dehydrogenase [NAD(P)+] activity;glutamate dehydrogenase activity	Amino Acid Metabolism - Homo sapiens;Arginine and proline metabolism - Homo sapiens;D-Glutamine andD-glutamate metabolism - Homo sapiens;Energy Metabolism - Homo sapiens;Glutamate metabolism - Homo sapiens;Metabolism of Other Amino Acids - Homo sapiens;Nitrogen metabolism - Homo sapiens;Urea cycle and metabolism ofamino groups - Homo sapiens	[RefSeq Summary:] L-glutamate dehydrogenase (EC 1.4.1.3) has a central role in nitrogen metabolism in plants and animals. Glutamate dehydrogenase is found in all organisms and catalyzes the oxidative deamination of 1-glutamate to 2-oxoglutarate (Smith et al., 2001 [PubMed 11254391]). Glutamate, the main substrate of GLUD, is present in brain in concentrations higher than in other organs. In nervo…
GMFG	9535	glia maturation factor, gamma	protein amino acid phosphorylation	intracellular;membrane	actin binding;enzyme activator activity;growth factor activity;protein kinase inhibitor activity
GMPR2	51292	guanosine monophosphate reductase 2	nucleotide metabolism		GMP reductase activity	Nucleotide Metabolism - Homo sapiens;Purine metabolism - Homo sapiens
GNA12	2768	guanine nucleotide binding protein (G protein) alpha 12	G-protein coupled receptor protein signaling pathway;Rho protein signal transduction;blood coagulation;cell differentiation;protein kinase cascade;regulation of cell shape	heterotrimeric G-protein complex	GTP binding;heterotrimeric G-protein GTPase activity;signal transducer activity
GNAI2	2771	guanine nucleotide binding protein (G protein), alpha inhibiting activity polypeptide 2	acetyl choline receptor signaling\, muscarinic pathway;negative regulation of adenylate cyclase activity;response to nutrients;small GTPase mediated signal transduction	plasma membrane	GTP binding;heterotrimeric G-protein GTPase activity;signal transducer activity
GNAQ	2776	guanine nucleotide binding protein (G protein), q polypeptide	G-protein signaling\, adenylate cyclase activating pathway;blood coagulation;glutamate signaling pathway;heart development;neuronal remodeling;phospholipase C activation;protein amino acid ADP-ribosylation;regulation of action potential;skeletal development	cytoplasm;heterotrimeric G-protein complex	GTP binding;heterotrimeric G-protein GTPase activity;signal transducer activity		[RefSeq Summary:] Guanine nucleotide-binding proteins are a family of heterotrimeric proteins that couple cell surface, 7-transmembrane domain receptors to intracellular signaling pathways. Receptor activation catalyzes the exchange of GTP for GDP bound to the inactive G protein alpha subunit resulting in a conformational change and dissociation of the complex. The G protein alpha and beta-gamma …
GNG10	2790	guanine nucleotide binding protein (G protein), gamma 10	G-protein coupled receptor protein signaling pathway	heterotrimeric G-protein complex	heterotrimeric G-protein GTPase activity;signal transducer activity	Alzheimer's disease - Homo sapiens;Neurodegenerative Disorders - Homo sapiens
GOSR2	9570	golgi SNAP receptor complex member 2	ER to Golgi transport;intracellular protein transport;membrane fusion	Golgi apparatus;integral to membrane	protein transporter activity;v-SNARE activity		[RefSeq Summary:] This gene encodes a trafficking membrane protein which transports proteins among the medial- and trans-Golgi compartments. Due to its chromosomal location and trafficking function, this gene may be involved in familial essential hypertension. Two transcript variants have been described.
GP1BB	2812	glycoprotein Ib (platelet), beta polypeptide	blood coagulation;cell adhesion;cell surface receptor linked signal transduction	integral to plasma membrane	cell adhesion molecule activity;thrombin receptor activity		[RefSeq Summary:] Platelet glycoprotein Ib (GPIb) is a heterodimeric transmembrane protein consisting of a disulfide-linked 140 kD alpha chain and 22 kD beta chain. It is part of the GPIb-V-IX system that constitutes the receptor for von Willebrand factor (VWF), and mediates platelet adhesion in the arterial circulation. GPIb alpha chain provides the VWF binding site, and GPIb beta contributes to…
GPD1	2819	glycerol-3-phosphate dehydrogenase 1 (soluble)	carbohydrate metabolism;glycerol-3-phosphate metabolism	glycerol-3-phosphate dehydrogenase complex	glycerol-3-phosphate dehydrogenase (NAD+) activity	Glycerolipid metabolism - Homo sapiens;Metabolism of Complex Lipids - Homo sapiens
GPRC5B	51704	G protein-coupled receptor, family C, group 5, member B	vision	membrane	metabotropic glutamate\, GABA-B-like receptor activity;sevenless binding		[RefSeq Summary:] The protein encoded by this gene is a member of the type 3 G protein-coupled receptor family. Members of this superfamily are characterized by a signature 7-transmembrane domain motif. The specific function of this protein is unknown; however, this protein may mediate the cellular effects of retinoic acid on the G protein signal transduction cascade.
GPX1	2876	glutathione peroxidase 1	response to oxidative stress		glutathione peroxidase activity;peroxidase activity	Glutathione metabolism - Homo sapiens;Metabolism of Other Amino Acids - Homo sapiens
GRLF1	2909	glucocorticoid receptor DNA binding factor 1	negative regulation of cell cycle;negative regulation of transcription;regulation of eye photoreceptor cell development;regulation of transcription\, DNA-dependent;small GTPase mediated signal transduction	nucleus	DNA binding;GTP binding;GTPase activator activity;small monomeric GTPase activity;transcription corepressor activity;transcriptional repressor activity		[RefSeq Summary:] The human glucocorticoid receptor DNA binding factor, which associates with the promoter region of the glucocorticoid receptor gene (hGR gene), is a repressor of glucocorticoid receptor transcription. The amino acid sequence deduced from the cDNA sequences show the presence of three sequence motifs characteristic of a zinc finger and one motif suggestive of a leucine zipper in w…
GRPEL1	80273	GrpE-like 1, mitochondrial (E. coli)	mitochondrial matrix protein import;protein folding	mitochondrial matrix	chaperone activity
GSN	2934	gelsolin (amyloidosis, Finnish type)	actin filament polymerization	actin cytoskeleton;cytosol;extracellular	actin filament severing activity;barbed-end actin capping/severing activity;calcium ion binding
GSTM5	2949	glutathione S-transferase M5	metabolism	cytoplasm	glutathione transferase activity	Glutathione metabolism - Homo sapiens;Metabolism of Other Amino Acids - Homo sapiens	[RefSeq Summary:] Cytosolic and membrane-bound forms of glutathione S-transferase are encoded by two distinct supergene families. At present, eight distinct classes of the soluble cytoplasmic mammalian glutathione S-transferases have been identified: alpha, kappa, mu, omega, pi, sigma, theta and zeta. This gene encodes a glutathione S-transferase that belongs to the mu class. The mu class of enzy…
GTF3C4	9329	general transcription factor IIIC, polypeptide 4, 90kDa	transcription initiation from Pol III promoter	transcription factor TFIIIC complex	H3/H4 histone acetyltransferase activity;RNA polymerase III transcription factor activity;enzyme activator activity
GUCY1A3	2982	guanylate cyclase 1, soluble, alpha 3	cGMP biosynthesis;circulation;nitric oxide mediated signal transduction	guanylate cyclase complex\, soluble	guanylate cyclase activity;receptor activity	Nucleotide Metabolism - Homo sapiens;Purine metabolism - Homo sapiens
GUSB	2990	glucuronidase, beta	glycosaminoglycan catabolism	lysosome	beta-glucuronidase activity	Carbohydrate Metabolism - Homo sapiens;Glycosaminoglycandegradation - Homo sapiens;Metabolism of Cofactors and Vitamins - Homo sapiens;Metabolism of Complex Carbohydrates - Homo sapiens;Pentose and glucuronateinterconversions - Homo sapiens;Porphyrin andchlorophyll metabolism - Homo sapiens;Starch and sucrosemetabolism - Homo sapiens
GZMB	3002	granzyme B (granzyme 2, cytotoxic T-lymphocyte-associated serine esterase 1)	apoptosis;cytolysis;proteolysis and peptidolysis	cytoplasm	chymotrypsin activity;granzyme B activity;trypsin activity		[RefSeq Summary:] Cytolytic T lymphocytes (CTL) and natural killer (NK) cells share the remarkable ability to recognize, bind, and lyse specific target cells. They are thought to protect their host by lysing cells bearing on their surface 'nonself' antigens, usually peptides or proteins resulting from infection by intracellular pathogens. The protein encoded by this gene is crucial for the rapid …
H1FX	8971	H1 histone family, member X	nucleosome assembly;regulation of transcription\, DNA-dependent	nucleosome;nucleus	DNA binding		[RefSeq Summary:] Histones are basic nuclear proteins that are responsible for the nucleosome structure of the chromosomal fiber in eukaryotes. Nucleosomes consist of approximately 146 bp of DNA wrapped around a histone octamer composed of pairs of each of the four core histones (H2A, H2B, H3, and H4). The chromatin fiber is further compacted through the interaction of a linker histone, H1, with …
H2AFY	9555	H2A histone family, member Y	nucleosome assembly	nucleosome;nucleus	DNA binding		[RefSeq Summary:] Histones are basic nuclear proteins that are responsible for the nucleosome structure of the chromosomal fiber in eukaryotes. Nucleosomes consist of approximately 146 bp of DNA wrapped around a histone octamer composed of pairs of each of the four core histones (H2A, H2B, H3, and H4). The chromatin fiber is further compacted through the interaction of a linker histone, H1, with …
H6pd	9563	hexose-6-phosphate dehydrogenase (glucose 1-dehydrogenase)	pentose-phosphate shunt	endoplasmic reticulum	6-phosphogluconolactonase activity;electron transporter activity;glucose 1-dehydrogenase activity;glucose-6-phosphate 1-dehydrogenase activity	Carbohydrate Metabolism - Homo sapiens;Pentose phosphate pathway - Homo sapiens	[RefSeq Summary:] There are 2 forms of glucose-6-phosphate dehydrogenase. G form is X-linked and H form, encoded by this gene, is autosomally linked. This H form shows activity with other hexose-6-phosphates, especially galactose-6-phosphate, whereas the G form is specific for glucose-6-phosphate. Both forms are present in most tissues, but H form is not found in red cells.
HABP4	22927	hyaluronan binding protein 4	regulation of transcription\, DNA-dependent;signal transduction	integral to endoplasmic reticulum membrane;nucleus	DNA binding;G-protein coupled receptor activity
HADHA	3030	hydroxyacyl-Coenzyme A dehydrogenase/3-ketoacyl-Coenzyme A thiolase/enoyl-Coenzyme A hydratase (trifunctional protein), alpha subunit	electron transport;fatty acid metabolism	mitochondrion	3-hydroxyacyl-CoA dehydrogenase activity;acetyl-CoA C-acetyltransferase activity;enoyl-CoA hydratase activity	Amino Acid Metabolism - Homo sapiens;Benzoate degradation viaCoA ligation - Homo sapiens;Biodegradation of Xenobiotics - Homo sapiens;Butanoate metabolism - Homo sapiens;Carbohydrate Metabolism - Homo sapiens;Fatty acid biosynthesis (path 2) - Homo sapiens;Fatty acid metabolism - Homo sapiens;Lipid Metabolism - Homo sapiens;Lysine degradation - Homo sapiens;Metabolism of Other Amino Acids - Homo …
HBS1L	10767	HBS1-like (S. cerevisiae)	protein biosynthesis;signal transduction	cytosol	GTP binding;protein-synthesizing GTPase activity
HERPUD1	9709	homocysteine-inducible, endoplasmic reticulum stress-inducible, ubiquitin-like domain member 1	response to unfolded protein	endoplasmic reticulum membrane;integral to membrane	catalytic activity;molecular_function unknown
HIPK2	28996	homeodomain interacting protein kinase 2	negative regulation of transcription from Pol II promoter;protein amino acid phosphorylation	cytoplasm;nucleus	ATP binding;protein serine/threonine kinase activity;transcription corepressor activity		[RefSeq Summary:] HIPK2 is a conserved serine/threonine nuclear kinase that interacts with homeodomain transcription factors.[supplied by OMIM]
HIST1H2BD	3017	histone 1, H2bd	nucleosome assembly;regulation of transcription\, DNA-dependent	nucleosome;nucleus	DNA binding		[RefSeq Summary:] Histones are basic nuclear proteins that are responsible for the nucleosome structure of the chromosomal fiber in eukaryotes. Nucleosomes consist of approximately 146 bp of DNA wrapped around a histone octamer composed of pairs of each of the four core histones (H2A, H2B, H3, and H4). The chromatin fiber is further compacted through the interaction of a linker histone, H1, with …
HIST1H2BF	8343	histone 1, H2bf					[RefSeq Summary:] Histones are basic nuclear proteins that are responsible for the nucleosome structure of the chromosomal fiber in eukaryotes. Two molecules of each of the four core histones (H2A, H2B, H3, and H4) form an octamer, around which approximately 146 bp of DNA is wrapped in repeating units, called nucleosomes. The linker histone, H1, interacts with linker DNA between nucleosomes and f…
HIST1H3D	8351	histone 1, H3d	embryogenesis and morphogenesis;nucleosome assembly	nucleosome;nucleus	DNA binding		[RefSeq Summary:] Histones are basic nuclear proteins that are responsible for the nucleosome structure of the chromosomal fiber in eukaryotes. Two molecules of each of the four core histones (H2A, H2B, H3, and H4) form an octamer, around which approximately 146 bp of DNA is wrapped in repeating units, called nucleosomes. The linker histone, H1, interacts with linker DNA between nucleosomes and f…
HMOX1	3162	heme oxygenase (decycling) 1	heme oxidation	endoplasmic reticulum;microsome	cyclin-dependent protein kinase regulator activity;heme oxygenase (decyclizing) activity	Metabolism of Cofactors and Vitamins - Homo sapiens;Porphyrin andchlorophyll metabolism - Homo sapiens	[RefSeq Summary:] Heme oxygenase, an essential enzyme in heme catabolism, cleaves heme to form biliverdin, which is subsequently converted to bilirubin by biliverdin reductase, and carbon monoxide, a putative neurotransmitter. Heme oxygenase activity is induced by its substrate heme and by various nonheme substances. Heme oxygenase occurs as 2 isozymes, an inducible heme oxygenase-1 and a constit…
HNRPH3	3189	heterogeneous nuclear ribonucleoprotein H3 (2H9)	mRNA processing	nucleus;ribonucleoprotein complex	RNA binding		[RefSeq Summary:] This gene belongs to the subfamily of ubiquitously expressed heterogeneous nuclear ribonucleoproteins (hnRNPs). The hnRNPs are RNA binding proteins and they complex with heterogeneous nuclear RNA (hnRNA). These proteins are associated with pre-mRNAs in the nucleus and appear to influence pre-mRNA processing and other aspects of mRNA metabolism and transport. While all of the hnR…
HOMER2	9455	homer homolog 2 (Drosophila)	metabotropic glutamate receptor signaling pathway	cytoplasm	GKAP/Homer scaffold activity;actin binding
HOXA4	3201	homeo box A4	morphogenesis;regulation of transcription\, DNA-dependent	transcription factor complex	transcription factor activity		[RefSeq Summary:] In vertebrates, the genes encoding the class of transcription factors called homeobox genes are found in clusters named A, B, C, and D on four separate chromosomes. Expression of these proteins is spatially and temporally regulated during embryonic development. This gene is part of the A cluster on chromosome 7 and encodes a DNA-binding transcription factor which may regulate ge…
HOXD1	3231	homeo box D1	development;regulation of transcription\, DNA-dependent	transcription factor complex	transcription factor activity		[RefSeq Summary:] This gene belongs to the homeobox family of genes. The homeobox genes encode a highly conserved family of transcription factors that play an important role in morphogenesis in all multicellular organisms. Mammals possess four similar homeobox gene clusters, HOXA, HOXB, HOXC and HOXD, located on different chromosomes, consisting of 9 to 11 genes arranged in tandem. This gene is o…
HRH1	3269	histamine receptor H1	G-protein signaling\, coupled to IP3 second messenger (phospholipase C activating);inflammatory response	integral to plasma membrane	histamine receptor activity		[RefSeq Summary:] Histamine is a ubiquitous messenger molecule released from mast cells, enterochromaffin-like cells, and neurons. Its various actions are mediated by histamine receptors H1, H2, H3 and H4. This gene was thought to be intronless until recently. The protein encoded by this gene is an integral membrane protein and belongs to the family 1 of G protein-coupled receptors. It mediates t…
HSD11B1	3290	hydroxysteroid (11-beta) dehydrogenase 1	biological_process unknown;steroid metabolism	microsome	11-beta-hydroxysteroid dehydrogenase activity	Androgen and estrogen metabolism - Homo sapiens;C21-Steroid hormone metabolism - Homo sapiens;Lipid Metabolism - Homo sapiens	[RefSeq Summary:] The protein encoded by this gene is a microsomal enzyme that catalyzes the conversion of the stress hormone cortisol to the inactive metabolite cortisone. In addition, the encoded protein can catalyze the reverse reaction, the conversion of cortisone to cortisol. Too much cortisol can lead to central obesity, and a particular variation in this gene has been associated with obesi…
HSD17B4	3295	hydroxysteroid (17-beta) dehydrogenase 4	enterobactin biosynthesis;fatty acid metabolism	peroxisome	2\,3-dihydro-2\,3-dihydroxybenzoate dehydrogenase activity;3-hydroxyacyl-CoA dehydrogenase activity;estradiol 17-beta-dehydrogenase activity;isomerase activity;lyase activity;sterol carrier activity;sterol transporter activity	Androgen and estrogen metabolism - Homo sapiens;Lipid Metabolism - Homo sapiens
HSF1	3297	heat shock transcription factor 1	regulation of transcription\, DNA-dependent	nucleus;polytene chromosome	heat shock protein activity;transcription factor activity		[RefSeq Summary:] HSF1 is a heat-shock transcription factor. Transcription of heat-shock genes is rapidly induced after temperature stress. Hsp90, by itself and/or associated with multichaperone complexes, is a major repressor of HSF1.
HSF2	3298	heat shock transcription factor 2	regulation of transcription\, DNA-dependent;transcription from Pol II promoter	nucleus;polytene chromosome	heat shock protein activity;transcription coactivator activity;transcription factor activity		[RefSeq Summary:] HSF2, as well as the related gene HSF1, encodes a protein that binds specifically to the heat-shock element and has homology to HSFs of other species. Heat shock transcription factors activate heat-shock response genes under conditions of heat or other stresses. Although the names HSF1 and HSF2 were chosen for historical reasons, these peptides should be referred to as heat-shoc…
HSF2BP	11077	heat shock transcription factor 2 binding protein	spermatogenesis;transcription from Pol II promoter	extracellular	binding		[RefSeq Summary:] HSF2 binding protein (HSF2BP) associates with HSF2. The interaction occurs between the trimerization domain of HSF2 and the amino terminal hydrophilic region of HSF2BP that comprises two leucine zipper motifs. HSF2BP may therefore be involved in modulating HSF2 activation.
HSPA2	3306	heat shock 70kDa protein 2	male meiosis;spermatid development	cytoplasm	ATP binding;heat shock protein activity
HSPD1	3329	heat shock 60kDa protein 1 (chaperonin)	mitochondrial matrix protein import;protein folding	mitochondrial matrix	ATP binding;heat shock protein activity	Neurodegenerative Disorders - Homo sapiens;Prion disease - Homo sapiens
HSPE1	3336	heat shock 10kDa protein 1 (chaperonin 10)	pregnancy;protein folding	mitochondrion	co-chaperonin activity;growth factor activity;heat shock protein activity
HSPH1	10808	heat shock 105kDa/110kDa protein 1		cytoplasm	ATP binding;heat shock protein activity
IDE	3416	insulin-degrading enzyme	cell-cell signaling;proteolysis and peptidolysis;sex differentiation;signal transduction	extracellular space;peroxisome;soluble fraction	insulysin activity;signal transducer activity		[RefSeq Summary:] This gene may belong to a protease family responsible for intercellular peptide signalling. Though its role in the cellular processing of insulin has not yet been defined, insulin-degrading enzyme is thought to be involved in the termination of the insulin response.
IFI30	10437	interferon, gamma-inducible protein 30	immune response	extracellular;lysosome	oxidoreductase activity		[RefSeq Summary:] The protein encoded by this gene is a lysosomal thiol reductase that at low pH can reduce protein disulfide bonds. The enzyme is expressed constitutively in antigen-presenting cells and induced by gamma-interferon in other cell types. This enzyme has an important role in MHC class II-restricted antigen processing.
IFNGR1	3459	interferon gamma receptor 1	immune response;response to pathogenic bacteria;response to virus;signal transduction	integral to plasma membrane	antiviral response protein activity;interferon-gamma receptor activity		[RefSeq Summary:] IFNGR1 encodes the ligand-binding chain (alpha) of the heterodimeric gamma interferon receptor. IFNGR2 encodes the non-ligand-binding partner of the heterodimeric receptor.
IFNGR2	3460	interferon gamma receptor 2 (interferon gamma transducer 1)	cell surface receptor linked signal transduction;response to pathogenic bacteria;response to virus	integral to plasma membrane	antiviral response protein activity;interferon-gamma receptor activity
IGF1R	3480	insulin-like growth factor 1 receptor	anti-apoptosis;insulin receptor signaling pathway;positive regulation of cell proliferation;protein amino acid phosphorylation;regulation of cell cycle	integral to membrane	ATP binding;epidermal growth factor receptor activity;insulin-like growth factor receptor activity;protein binding		[RefSeq Summary:] This receptor binds insulin-like growth factor with a high affinity. It has tyrosine kinase activity. The insulin-like growth factor I receptor plays a critical role in transformation events. Cleavage of the precursor generates alpha and beta subunits. It is highly overexpressed in most malignant tissues where it functions as an anti-apoptotic agent by enhancing cell survival.
IGF2	3481	insulin-like growth factor 2 (somatomedin A)	growth pattern;imprinting;insulin receptor signaling pathway;regulation of cell cycle;skeletal development	extracellular	growth factor activity;hormone activity;insulin-like growth factor receptor binding
IGFBP1	3484	insulin-like growth factor binding protein 1	regulation of cell growth;signal transduction	extracellular space	insulin-like growth factor binding
igfbp2	3485	insulin-like growth factor binding protein 2, 36kDa	regulation of cell growth	extracellular space	insulin-like growth factor binding
IKBKAP	8518	inhibitor of kappa light polypeptide gene enhancer in B-cells, kinase complex-associated protein	immune response;protein amino acid phosphorylation;protein complex assembly	membrane	phosphorylase kinase regulator activity;signal transducer activity		[RefSeq Summary:] The protein encoded by this gene is a scaffold protein and a regulator for 3 different kinases involved in proinflammatory signaling. This encoded protein can bind NF-kappa-B-inducing kinase (NIK) and IKKs through separate domains and assemble them into an active kinase complex. Mutations in this gene have been associated with familial dysautonomia.
IL10RA	3587	interleukin 10 receptor, alpha	cell surface receptor linked signal transduction	integral to membrane;plasma membrane	interleukin-10 receptor activity		[RefSeq Summary:] The protein encoded by this gene is a receptor for interleukin 10. This protein is structurally related to interferon receptors. It has been shown to mediate the immunosuppressive signal of interleukin 10, and thus inhibits the synthesis of proinflammatory cytokines. This receptor is reported to promote survival of progenitor myeloid cells through the insulin receptor substrate-…
IL13RA1	3597	interleukin 13 receptor, alpha 1	cell surface receptor linked signal transduction	interleukin-13 receptor complex	hematopoietin/interferon-class (D200-domain) cytokine receptor activity		[RefSeq Summary:] The protein encoded by this gene is a subunit of the interleukin 13 receptor. This subunit forms a receptor complex with IL4 receptor alpha, a subunit shared by IL13 and IL4 receptors. This subunit serves as a primary IL13-binding subunit of the IL13 receptor, and may also be a component of IL4 receptors. This protein has been shown to bind tyrosine kinase TYK2, and thus may med…
IL16	3603	interleukin 16 (lymphocyte chemoattractant factor)	chemotaxis;immune response	extracellular space	ATP binding;cytokine activity;protein binding		[RefSeq Summary:] The protein encoded by this gene is a pleiotropic cytokine that functions as a chemoattractant, a modulator of T cell activation, and an inhibitor of HIV replication. The signaling process of this cytokine is mediated by CD4. The product of this gene undergoes proteolytic processing, which is found to yield two functional proteins. The cytokine function is exclusively attributed…
IL18	3606	interleukin 18 (interferon-gamma-inducing factor)	T-helper 2 type immune response;angiogenesis;cell-cell signaling;chemokine biosynthesis;granulocyte macrophage colony-stimulating factor biosynthesis;induction of apoptosis via death domain receptors;interferon-gamma biosynthesis;interleukin-13 biosynthesis;interleukin-2 biosynthesis;positive regulation of activated T-cell proliferation;regulation of cell adhesion;sleep	extracellular	apoptosis activator activity;interleukin-1 receptor binding		[RefSeq Summary:] The protein encoded by this gene is a proinflammatory cytokine. This cytokine can induce the IFN-gamma production of T cells. The combination of this cytokine and IL12 has been shown to inhibit IL4 dependent IgE and IgG1 production, and enhance IgG2a production of B cells. IL-18 binding protein (IL18BP) can specifically interact with this cytokine, and thus negatively regulate i…
INPP4A	3631	inositol polyphosphate-4-phosphatase, type I, 107kDa	polyphosphate catabolism;signal transduction	myosin	phosphatidylinositol-3\,4-bisphosphate 4-phosphatase activity	Inositol phosphatemetabolism - Homo sapiens;Metabolism of Complex Lipids - Homo sapiens;Phosphatidylinositol signaling system - Homo sapiens;Signal Transduction - Homo sapiens	[RefSeq Summary:] INPP4A encodes the inositol polyphosphate 4-phosphatase type I, one of the enzymes involved in phosphatidylinositol signaling pathways. This enzyme removes the phosphate group at position 4 of the inositol ring from inositol 3,4-bisphosphate.
INSM1	3642	insulinoma-associated 1	regulation of transcription\, DNA-dependent	transcription factor complex	DNA binding		[RefSeq Summary:] Insulinoma-associated 1 (INSM1) gene encodes a protein containing both a zinc finger DNA-binding domain and a putative prohormone domain. Although the gene function is not known, it is a sensitive marker for neuroendocrine differentiation of human lung tumors as transcripts have only been found in tumors of neuroendocrine origin.
ITGA1	3672	integrin, alpha 1	cell-matrix adhesion;integrin-mediated signaling pathway	cytoskeleton;extracellular matrix;integrin complex	cell adhesion receptor activity;collagen binding;magnesium ion binding		[RefSeq Summary:] This gene encodes the alpha 1 subunit of integrin receptors. This protein heterodimerizes with the beta 1 subunit to form a cell-surface receptor for collagen and laminin. The heterodimeric receptor is involved in cell-cell adhesion and may play a role in inflammation and fibrosis. The alpha 1 subunit contains an inserted (I) von Willebrand factor type I domain which is thought …
ITGA2	3673	integrin, alpha 2 (CD49B, alpha 2 subunit of VLA-2 receptor)	blood coagulation;cell-matrix adhesion;integrin-mediated signaling pathway;organogenesis	cytoskeleton;extracellular matrix;integrin complex	cell adhesion receptor activity;collagen binding;magnesium ion binding		[RefSeq Summary:] ITGA2 encodes integrin alpha chain 2. Integrins are heterodimeric integral membrane proteins composed of an alpha chain and a beta chain. The I-domain containing alpha integrin 2 combines with beta integrin 1 to form a collagen-binding integrin referred to as glycoprotein Ia/IIa when expressed on on platelets, and very late (activation) antigen 2 ('VLA-2') when found on T-cells.…
ITGA4	3676	integrin, alpha 4 (antigen CD49D, alpha 4 subunit of VLA-4 receptor)	cell-matrix adhesion;integrin-mediated signaling pathway	cytoskeleton;extracellular matrix;integrin complex	cell adhesion receptor activity		[RefSeq Summary:] ITGA4 encodes integrin alpha chain 4. Integrins are heterodimeric integral membrane proteins composed of an alpha chain and a beta chain. Unlike other integrin alpha chains, alpha 4 neither contains an I-domain, nor undergoes disulfide-linked cleavage. Although alpha 4 is variably cleaved to yield two unlinked chains, this cleavage is unnecessary for integrin assembly and functi…
ITGA6	3655	integrin, alpha 6	cell-matrix adhesion;cell-substrate junction assembly;integrin-mediated signaling pathway	cytoskeleton;extracellular matrix;integrin complex	cell adhesion receptor activity		[RefSeq Summary:] The ITGA6 protein product is the integrin alpha chain alpha 6. Integrins are integral cell-surface proteins composed of an alpha chain and a beta chain. A given chain may combine with multiple partners resulting in different integrins. For example, alpha 6 may combine with beta 4 in the integrin referred to as TSP180, or with beta 1 in the integrin VLA-6. Integrins are known to …
ITGA9	3680	integrin, alpha 9	cell-matrix adhesion;integrin-mediated signaling pathway	cytoskeleton;extracellular matrix;integrin complex	cell adhesion receptor activity
ITGB2	3689	integrin, beta 2 (antigen CD18 (p95), lymphocyte function-associated antigen 1; macrophage antigen 1 (mac-1) beta subunit)	antimicrobial humoral response (sensu Invertebrata);antimicrobial humoral response (sensu Vertebrata);cell-matrix adhesion;development;integrin-mediated signaling pathway	cytoskeleton;extracellular matrix;integrin complex	cell adhesion receptor activity		[RefSeq Summary:] The ITGB2 protein product is the integrin beta chain beta 2. Integrins are integral cell-surface proteins composed of an alpha chain and a beta chain. A given chain may combine with multiple partners resulting in different integrins. For example, beta 2 combines with the alpha L chain to form the integrin LFA-1, and combines with the alpha M chain to form the integrin Mac-1. Int…
ITGB3	3690	integrin, beta 3 (platelet glycoprotein IIIa, antigen CD61)	blood coagulation;cell-matrix adhesion;development;integrin-mediated signaling pathway;metabolism	cytoskeleton;extracellular matrix;integrin complex	cell adhesion receptor activity;oxidoreductase activity		[RefSeq Summary:] The ITGB3 protein product is the integrin beta chain beta 3. Integrins are integral cell-surface proteins composed of an alpha chain and a beta chain. A given chain may combine with multiple partners resulting in different integrins. Integrin beta 3 is found along with the alpha IIb chain in platelets. Integrins are known to participate in cell adhesion as well as cell-surface m…
ITM2B	9445	integral membrane protein 2B	biological_process unknown;hearing;neurogenesis	integral to plasma membrane;membrane fraction	ATP binding
ITM2C	81618	integral membrane protein 2C	biological_process unknown	integral to membrane	ATP binding
Itsn2	50618	intersectin 2	endocytosis		SH3/SH2 adaptor protein activity;calcium ion binding		[RefSeq Summary:] This gene encodes a cytoplasmic protein which contains SH3 domains. This protein is a member of a family of proteins involved in clathrin-mediated endocytosis. Intersectin 2 is thought to regulate the formation of clathrin-coated vesicles and also may function in the induction of T cell antigen receptor (TCR) endocytosis. Alternatively spliced transcript variants have been found…
IVD	3712	isovaleryl Coenzyme A dehydrogenase	electron transport	mitochondrial matrix	isovaleryl-CoA dehydrogenase activity	Amino Acid Metabolism - Homo sapiens;Valine, leucine and isoleucinedegradation - Homo sapiens	[RefSeq Summary:] Isovaleryl-CoA dehydrogenase (IVD) is a mitochondrial matrix enzyme that catalyzes the third step in leucine catabolism. The genetic deficiency of IVD results in an accumulation of isovaleric acid, which is toxic to the central nervous system and leads to isovaleric acidemia.
JAK3	3718	Janus kinase 3 (a protein tyrosine kinase, leukocyte)	cell growth and/or maintenance;intracellular signaling cascade;mesoderm development;protein amino acid phosphorylation;proteolysis and peptidolysis	cytoskeleton	ATP binding;Janus kinase activity;cysteine-type endopeptidase activity		[RefSeq Summary:] JAK3 encodes janus kinase 3, a tyrosine kinase that belongs to the janus family. JAK3 functions in signal transduction and interacts with members of the STAT (signal transduction and activators of transcription) family. JAK3 is predominantly expressed in immune cells and transduces a signal in response to its activation via tyrosine phosphorylation by interleukin receptors. Muta…
Jam2	58494	junctional adhesion molecule 2	cell-cell adhesion	integral to plasma membrane			[RefSeq Summary:] Tight junctions represent one mode of cell-to-cell adhesion in epithelial or endothelial cell sheets, forming continuous seals around cells and serving as a physical barrier to prevent solutes and water from passing freely through the paracellular space. The protein encoded by this immunoglobulin superfamily gene member is localized in the tight junctions between high endothelia…
JPH3	57338	junctophilin 3		endoplasmic reticulum;integral to membrane			[RefSeq Summary:] Junctional complexes between the plasma membrane and endoplasmic/sarcoplasmic reticulum are a common feature of all excitable cell types and mediate cross talk between cell surface and intracellular ion channels. The protein encoded by this gene is a component of junctional complexes and is composed of a C-terminal hydrophobic segment spanning the endoplasmic/sarcoplasmic reticu…
KCNA5	3741	potassium voltage-gated channel, shaker-related subfamily, member 5	potassium ion transport	membrane fraction;voltage-gated potassium channel complex	delayed rectifier potassium channel activity;protein binding		[RefSeq Summary:] Potassium channels represent the most complex class of voltage-gated ino channels from both functional and structural standpoints. Their diverse functions include regulating neurotransmitter release, heart rate, insulin secretion, neuronal excitability, epithelial electrolyte transport, smooth muscle contraction, and cell volume. Four sequence-related potassium channel genes - s…
KCNE3	10008	potassium voltage-gated channel, Isk-related family, member 3	potassium ion transport	voltage-gated potassium channel complex	voltage-gated potassium channel activity		[RefSeq Summary:] Voltage-gated potassium (Kv) channels represent the most complex class of voltage-gated ion channels from both functional and structural standpoints. Their diverse functions include regulating neurotransmitter release, heart rate, insulin secretion, neuronal excitability, epithelial electrolyte transport, smooth muscle contraction, and cell volume. This gene encodes a member of …
KCNJ2	3759	potassium inwardly-rectifying channel, subfamily J, member 2	potassium ion transport	integral to plasma membrane;membrane fraction	inward rectifier potassium channel activity		[RefSeq Summary:] Potassium channels are present in most mammalian cells, where they participate in a wide range of physiologic responses. The protein encoded by this gene is an integral membrane protein and inward-rectifier type potassium channel. The encoded protein, which has a greater tendency to allow potassium to flow into a cell rather than out of a cell, probably participates in establish…
KCNK13	56659	potassium channel, subfamily K, member 13	potassium ion transport	integral to membrane	potassium channel activity;voltage-gated ion channel activity		[RefSeq Summary:] This gene encodes one of the members of the superfamily of potassium channel proteins containing two pore-forming domains. The product of this gene is an open channel that can be stimulated by arachidonic acid.
KERA	11081	keratocan	eye morphogenesis (sensu Mammalia);vision	extracellular matrix	molecular_function unknown		[RefSeq Summary:] Keratan sulfate proteoglycans (KSPGs) are members of the small leucine-rich proteoglycan (SLRP) family. KSPGs, particularly keratocan, lumican (MIM 600616), and mimecan (MIM 602383), are important to the transparency of the cornea.[supplied by OMIM]
KIF1B	23095	kinesin family member 1B	anterograde axon cargo transport;embryonic development;nerve-nerve synaptic transmission;neuromuscular synaptic transmission	cytoplasmic vesicle membrane;kinesin complex;mitochondrion	ATP binding;ATPase activity;kinesin binding;microtubule binding;microtubule motor activity
KIF1C	10749	kinesin family member 1C	nonselective vesicle transport;retrograde (Golgi to ER) transport	Golgi apparatus;endoplasmic reticulum;microtubule associated complex	ATP binding;motor activity
KIF3C	3797	kinesin family member 3C	nonselective vesicle transport	kinesin complex	ATP binding;microtubule motor activity
KIT	3815	v-kit Hardy-Zuckerman 4 feline sarcoma viral oncogene homolog	cell growth and/or maintenance;protein amino acid dephosphorylation;protein amino acid phosphorylation;transmembrane receptor protein tyrosine kinase signaling pathway	integral to membrane	ATP binding;receptor signaling protein tyrosine kinase activity;vascular endothelial growth factor receptor activity		[RefSeq Summary:] KIT encodes the human homolog of the proto-oncogene c-kit. C-kit was first identified as the cellular homolog of the feline sarcoma viral oncogene v-kit. KIT is a type 3 transmembrane receptor for MGF (mast cell growth factor, also known as stem cell factor). Mutations in KIT are associated with gastrointestinal stromal tumors, mast cell disease, acute myelogenous lukemia, and p…
KLF3	51274	Kruppel-like factor 3 (basic)	development;negative regulation of transcription from Pol II promoter	transcription factor complex	transcription factor activity
KLHDC2	23588	kelch domain containing 2					[Proteome Summary:] Low similarity to RAB9P40, which is an endosomal protein associated with RAB9 that is involved in intracellular protein transport
KRT10	3858	keratin 10 (epidermolytic hyperkeratosis; keratosis palmaris et plantaris)	biological_process unknown;epidermal differentiation	intermediate filament	structural constituent of epidermis		[RefSeq Summary:] This gene encodes a member of the type I (acidic) cytokeratin family, which belongs to the superfamily of intermediate filament (IF) proteins. Keratins are heteropolymeric structural proteins which form the intermediate filament. These filaments, along with actin microfilaments and microtubules, compose the cytoskeleton of epithelial cells. Mutations in this gene are associated …
LAMA2	3908	laminin, alpha 2 (merosin, congenital muscular dystrophy)	cell adhesion;muscle development	basement membrane	cell adhesion molecule activity;structural molecule activity		[RefSeq Summary:] Laminin, an extracellular protein, is a major component of the basement membrane. It is thought to mediate the attachment, migration, and organization of cells into tissues during embryonic development by interacting with other extracellular matrix components. It is composed of three subunits, alpha, beta, and gamma, which are bound to each other by disulfide bonds into a cross-…
LAMC1	3915	laminin, gamma 1 (formerly LAMB2)	cell adhesion;endoderm development;protein complex assembly	basal lamina	cell adhesion molecule activity;extracellular matrix structural constituent	Neurodegenerative Disorders - Homo sapiens;Prion disease - Homo sapiens	[RefSeq Summary:] Laminins, a family of extracellular matrix glycoproteins, are the major noncollagenous constituent of basement membranes. They have been implicated in a wide variety of biological processes including cell adhesion, differentiation, migration, signaling, neurite outgrowth and metastasis. Laminins are composed of 3 non identical chains: laminin alpha, beta and gamma (formerly A, B…
LCMT1	51451	leucine carboxyl methyltransferase 1	protein modification	cytosol	C-terminal protein carboxyl methyltransferase activity;S-adenosylmethionine-dependent methyltransferase activity		[Proteome Summary:] Phosphatase 2A leucine carboxyl methyltransferase; methylates C-terminal Leu carboxyl groups; modifies protein phosphatase 2A catalytic subunit
LCP1	3936	lymphocyte cytosolic protein 1 (L-plastin)	biological_process unknown	cytosol	actin binding;calcium ion binding		[RefSeq Summary:] Plastins are a family of actin-binding proteins that are conserved throughout eukaryote evolution and expressed in most tissues of higher eukaryotes. In humans, two ubiquitous plastin isoforms (L and T) have been identified. Plastin 1 (otherwise known as Fimbrin) is a third distinct plastin isoform which is specifically expressed at high levels in the small intestine. The L isof…
LETM1	3954	leucine zipper-EF-hand containing transmembrane protein 1	development;signal transduction	integral to plasma membrane	calcium ion binding
LGALS1	3956	lectin, galactoside-binding, soluble, 1 (galectin 1)	apoptosis;heterophilic cell adhesion	soluble fraction	sugar binding		[RefSeq Summary:] The galectins are a family of beta-galactoside-binding proteins implicated in modulating cell-cell and cell-matrix interactions. LGALS1 may act as an autocrine negative growth factor that regulates cell proliferation.
LGALS3	3958	lectin, galactoside-binding, soluble, 3 (galectin 3)	heterophilic cell adhesion;inflammatory response	extracellular;nucleus;plasma membrane	IgE binding;sugar binding
LGMN	5641	legumain	proteolysis and peptidolysis	lysosome	legumain activity
LIMS1	3987	LIM and senescent cell antigen-like domains 1	cell aging;electron transport	focal adhesion	electron transporter activity		[RefSeq Summary:] The protein encoded by this gene is an adaptor protein which contains five LIM domains, or double zinc fingers. The protein is likely involved in integrin signaling through its LIM domain-mediated interaction with integrin-linked kinase, found in focal adhesion plaques. It is also thought to act as a bridge linking integrin-linked kinase to NCK adaptor protein 2, which is involv…
LMO4	8543	LIM domain only 4	electron transport;morphogenesis;regulation of transcription\, DNA-dependent	nucleus	electron transporter activity;transcription factor activity		[RefSeq Summary:] LIM domain only 4 is a cysteine-rich, two LIM domain-containing protein that may play a role as a transcriptional regulator or possibly an oncogene. Its mRNA is characterized by a GC-rich 5' region and by multiple ATTT motifs in the 3' region. A variant transcript missing a portion of the 5' region has been identified but cannot be confirmed because of the GC-rich nature of the …
LMOD1	25802	leiomodin 1 (smooth muscle)	pathogenesis	cytoskeleton;membrane fraction	tropomyosin binding		[RefSeq Summary:] The leiomodin 1 protein has a putative membrane-spanning region and 2 types of tandemly repeated blocks. The transcript is expressed in all tissues tested, with the highest levels in thyroid, eye muscle, skeletal muscle, and ovary. Increased expression of leiomodin 1 may be linked to Graves' disease and thyroid-associated ophthalmopathy.
LNPEP	4012	leucyl/cystinyl aminopeptidase	proteolysis and peptidolysis	integral to membrane	membrane alanyl aminopeptidase activity;zinc ion binding
LPHN2	23266	latrophilin 2	neuropeptide signaling pathway	integral to membrane	G-protein coupled receptor activity;latrotoxin receptor activity;protein prenyltransferase activity;sugar binding
LPIN1	23175	lipin 1	adipocyte differentiation	nucleus	molecular_function unknown		[RefSeq Summary:] This gene represents a candidate gene for human lipodystrophy, characterized by loss of body fat, fatty liver, hypertriglyceridemia, and insulin resistance. Mouse studies suggest that this gene functions during normal adipose tissue development and may also play a role in human triglyceride metabolism.
LRRC2	79442	leucine rich repeat containing 2
LSM6	11157	LSM6 homolog, U6 small nuclear RNA associated (S. cerevisiae)	nuclear mRNA splicing\, via spliceosome	small nuclear ribonucleoprotein complex;small nucleolar ribonucleoprotein complex	pre-mRNA splicing factor activity
LTA4H	4048	leukotriene A4 hydrolase	inflammatory response;leukotriene biosynthesis;proteolysis and peptidolysis	integral to plasma membrane	epoxide hydrolase activity;membrane alanyl aminopeptidase activity;metalloendopeptidase activity;zinc ion binding	Metabolism of Complex Lipids - Homo sapiens;Prostaglandin andleukotriene metabolism - Homo sapiens
LUC7L	55692	LUC7-like (S. cerevisiae)	mRNA splicing	snRNP U1	nucleic acid binding		[Proteome Summary:] Low similarity to S. cerevisiae Luc7p
LY96	23643	lymphocyte antigen 96	antibacterial humoral response (sensu Vertebrata);cell surface receptor linked signal transduction;cellular defense response;inflammatory response	plasma membrane	coreceptor activity		[RefSeq Summary:] The MD-2 protein appears to associate with toll-like receptor 4 on the cell surface and confers responsiveness to lipopolysaccyaride (LPS), thus providing a link between the receptor and LPS signaling.
LYN	4067	v-yes-1 Yamaguchi sarcoma viral related oncogene homolog	intracellular signaling cascade;protein amino acid phosphorylation;regulation of cell cycle	actin filament	ATP binding;receptor signaling protein tyrosine kinase activity
MACF1	23499	microtubule-actin crosslinking factor 1	biological_process unknown;cell cycle arrest	cytoskeleton	actin cross-linking activity;calcium ion binding;microtubule binding		[RefSeq Summary:] The protein encoded by this gene belongs to the plakin family of cytoskeletal linker proteins. This protein family forms bridges between different cytoskeletal elements through specialized modular domains. The encoded protein is one of the largest size proteins identified in human cytoskeletal proteins. It has functional actin and microtubule binding domains, and it appears to s…
Mafb	9935	v-maf musculoaponeurotic fibrosarcoma oncogene homolog B (avian)	regulation of transcription\, DNA-dependent;sensory organ development	nucleus	DNA binding		[RefSeq Summary:] The protein encoded by this gene is a basic leucine zipper (bZIP) transcription factor that plays an important role in the regulation of lineage-specific hematopoiesis. The encoded nuclear protein represses ETS1-mediated transcription of erythroid-specific genes in myeloid cells. This gene contains no introns.
MAGED2	10916	melanoma antigen, family D, 2	biological_process unknown	cytoplasm	cell adhesion molecule activity		[RefSeq Summary:] This gene is a member of the MAGED gene family. In contrast to the MAGEA and MAGEB genes, which have their entire coding sequences located in the last exon, the MAGED genes have their coding sequences located throughout multiple exons. Also, the MAGEA and MAGEB genes are silent in normal tissues with the exception of testis and placenta, whereas the MAGED genes are expressed ubi…
MAN2A2	4122	mannosidase, alpha, class 2A, member 2	carbohydrate metabolism	Golgi membrane;integral to membrane	alpha-mannosidase activity;mannosyl-oligosaccharide 1\,3-1\,6-alpha-mannosidase activity	Metabolism of Complex Carbohydrates - Homo sapiens;N-Glycansbiosynthesis - Homo sapiens
MAP1A	4130	microtubule-associated protein 1A		microtubule associated complex	structural molecule activity		[RefSeq Summary:] This gene encodes a protein that belongs to the microtubule-associated protein family. The proteins of this family are thought to be involved in microtubule assembly, which is an essential step in neurogenesis. The product of this gene is a precursor polypeptide that presumably undergoes proteolytic processing to generate the final MAP1A heavy chain and LC2 light chain. Expressi…
MAP1B	4131	microtubule-associated protein 1B		microtubule associated complex	structural molecule activity		[RefSeq Summary:] This gene encodes a protein that belongs to the microtubule-associated protein family. The proteins of this family are thought to be involved in microtubule assembly, which is an essential step in neurogenesis. The product of this gene is a precursor polypeptide that presumably undergoes proteolytic processing to generate the final MAP1B heavy chain and LC1 light chain. Gene kno…
MAP2K7	5609	mitogen-activated protein kinase kinase 7	protein amino acid phosphorylation;regulation of cell cycle;response to stress;signal transduction	extracellular	ATP binding;MAP kinase kinase activity;growth factor activity;protein serine/threonine kinase activity;protein-tyrosine kinase activity		[RefSeq Summary:] The protein encoded by this gene is a dual specificity protein kinase that belongs to the MAP kinase kinase family. This kinase specifically activates MAPK8/JNK1 and MAPK9/JNK2, and this kinase itself is phosphorylated and activated by MAP kinase kinase kinases including MAP3K1/MEKK1, MAP3K2/MEKK2,MAP3K3/MEKK5, and MAP4K2/GCK. This kinase is involved in the signal transduction m…
MAP4	4134	microtubule-associated protein 4	microtubule stabilization	microtubule associated complex	structural molecule activity		[RefSeq Summary:] This gene encodes a protein that belongs to the microtubule-associated protein family. The proteins of this family are thought to be involved in microtublule dynamics, which is important for cell polarization and movement. This protein was detected predominately in nonneuronal cells. Although the exact function of this protein has not been determined, there is evidence suggestin…
MAPK1	5594	mitogen-activated protein kinase 1	cell cycle;chemotaxis;histogenesis and organogenesis;induction of apoptosis;protein amino acid phosphorylation;response to stress;signal transduction;synaptic transmission	cell	ATP binding;MAP kinase activity;protein-tyrosine kinase activity	Cell Communication - Homo sapiens;Integrin-mediated celladhesion - Homo sapiens;MAPKsignaling pathway - Homo sapiens;Signal Transduction - Homo sapiens	[RefSeq Summary:] The protein encoded by this gene is a member of the MAP kinase family. MAP kinases, also known as extracellular signal-regulated kinases (ERKs), act as an integration point for multiple biochemical signals, and are involved in a wide variety of cellular processes such as proliferation, differentiation, transcription regulation and development. The activation of this kinase requi…
MAPK6	5597	mitogen-activated protein kinase 6	cell cycle;protein amino acid phosphorylation;signal transduction	nucleosome	ATP binding;MAP kinase activity	Cell Communication - Homo sapiens;Integrin-mediated celladhesion - Homo sapiens	[RefSeq Summary:] The protein encoded by this gene is a member of the Ser/Thr protein kinase family, and is most closely related to mitogen-activated protein kinases (MAP kinases). MAP kinases also known as extracellular signal-regulated kinases (ERKs), are activated through protein phosphorylation cascades and act as integration points for multiple biochemical signals. This kinase is localized i…
MAPRE3	22924	microtubule-associated protein, RP/EB family, member 3			microtubule binding		[RefSeq Summary:] The protein encoded by this gene is a member of the RP/EB family of genes. The protein localizes to the cytoplasmic microtubule network and binds APCL, a homolog of the adenomatous polyposis coli tumor suppressor gene.
MARCKS	4082	myristoylated alanine-rich protein kinase C substrate	cell motility	actin cytoskeleton;plasma membrane	actin cross-linking activity;calmodulin binding		[RefSeq Summary:] The protein encoded by this gene is a substrate for protein kinase C. It is localized to the plasma membrane and is an actin filament crosslinking protein. Phosphorylation by protein kinase C or binding to calcium-calmodulin inhibits its association with actin and with the plasma membrane, leading to its presence in the cytoplasm. The protein is thought to be involved in cell mo…
MAT2B	27430	methionine adenosyltransferase II, beta	S-adenosylmethionine biosynthesis;extracellular polysaccharide biosynthesis;lipopolysaccharide biosynthesis	extrachromosomal circular DNA;methionine adenosyltransferase complex	dTDP-4-dehydrorhamnose reductase activity;methionine adenosyltransferase regulator activity;protein binding;transferase activity	Amino Acid Metabolism - Homo sapiens;Metabolism of Other Amino Acids - Homo sapiens;Methionine metabolism - Homo sapiens;Selenoamino acidmetabolism - Homo sapiens	[RefSeq Summary:] The protein encoded by this gene belongs to the methionine adenosyltransferase (MAT) family. MAT catalyzes the biosynthesis of S-adenosylmethionine from methionine and ATP. This protein is the regulatory beta subunit of MAT. Alternative splicing occurs at this locus and two transcript variants encoding distinct isoforms have been identified.
MBD2	8932	methyl-CpG binding domain protein 2	negative regulation of transcription	chromatin;nucleus	methyl-CpG binding;satellite DNA binding;transcriptional repressor activity		[RefSeq Summary:] DNA methylation is the major modification of eukaryotic genomes and plays an essential role in mammalian development. Human proteins MECP2, MBD1, MBD2, MBD3, and MBD4 comprise a family of nuclear proteins related by the presence in each of a methyl-CpG binding domain (MBD). Each of these proteins, with the exception of MBD3, is capable of binding specifically to methylated DNA. …
MBNL1	4154	muscleblind-like (Drosophila)	embryonic development (sensu Mammalia);limb morphogenesis;muscle development;myoblast differentiation;neurogenesis	nucleus;ribosome	double-stranded RNA binding
MCC	4163	mutated in colorectal cancers	negative regulation of cell cycle;signal transduction	actin cytoskeleton	receptor activity		[RefSeq Summary:] MCC is a candidate for the putative colorectal tumor suppressor gene. The MCC gene product may be involved in early stages of colorectal neoplasia in both sporadic and familial tumors
MCM4	4173	MCM4 minichromosome maintenance deficient 4 (S. cerevisiae)	DNA replication initiation;electron transport;regulation of transcription\, DNA-dependent	pre-replicative complex	ATP binding;DNA binding;DNA dependent ATPase activity;electron transporter activity	Cell Growth and Death - Homo sapiens;Cell cycle - Homo sapiens	[RefSeq Summary:] The protein encoded by this gene is one of the highly conserved mini-chromosome maintenance proteins (MCM) that are essential for the initiation of eukaryotic genome replication. The hexameric protein complex formed by MCM proteins is a key component of the pre-replication complex (pre_RC) and may be involved in the formation of replication forks and in the recruitment of other …
MCPH1	4180	microcephaly, primary autosomal recessive 1
ME1	4199	malic enzyme 1, NADP(+)-dependent, cytosolic	malate metabolism;tricarboxylic acid cycle	cytosol	electron transporter activity;malate dehydrogenase (oxaloacetate-decarboxylating) (NADP+) activity	Carbohydrate Metabolism - Homo sapiens;Carbon fixation - Homo sapiens;Energy Metabolism - Homo sapiens;Pyruvate metabolism - Homo sapiens	[RefSeq Summary:] This gene encodes a cytosolic, NADP-dependent enzyme that generates NADPH for fatty acid biosynthesis. The activity of this enzyme, the reversible oxidative decarboxylation of malate, links the glycolytic and citric acid cycles. The regulation of expression for this gene is complex. Increased expression can result from elevated levels of thyroid hormones or by higher proportions…
MEF2A	4205	MADS box transcription enhancer factor 2, polypeptide A (myocyte enhancer factor 2A)	muscle development;regulation of transcription\, DNA-dependent;transcription from Pol II promoter	mediator complex	transcription coactivator activity;transcription factor activity		[RefSeq Summary:] The process of differentiation from mesodermal precursor cells to myoblasts has led to the discovery of a variety of tissue-specific factors that regulate muscle gene expression. The myogenic basic helix-loop-helix proteins, including myoD (MIM 159970), myogenin (MIM 159980), MYF5 (MIM 159990), and MRF4 (MIM 159991) are 1 class of identified factors. A second family of DNA bindi…
MEF2C	4208	MADS box transcription enhancer factor 2, polypeptide C (myocyte enhancer factor 2C)	muscle development;neurogenesis;regulation of transcription\, DNA-dependent;transcription from Pol II promoter	mediator complex	RNA polymerase II transcription factor activity;transcription coactivator activity;transcription factor activity
MEIS1	4211	Meis1, myeloid ecotropic viral integration site 1 homolog (mouse)	cell growth and/or maintenance;regulation of transcription\, DNA-dependent	transcription factor complex	RNA polymerase II transcription factor activity;transcription factor activity		[RefSeq Summary:] Homeobox genes, of which the most well-characterized category is represented by the HOX genes, play a crucial role in normal development. In addition, several homeoproteins are involved in neoplasia. MEIS1 encodes a homeobox protein belonging to the TALE ('three amino acid loop extension') family of homeodomain-containing proteins.
MGP	4256	matrix Gla protein	cartilage condensation;ossification	extracellular matrix	calcium ion binding;extracellular matrix structural constituent;structural constituent of bone
MGST2	4258	microsomal glutathione S-transferase 2	antimicrobial humoral response (sensu Vertebrata);cell-cell signaling;leukotriene biosynthesis;signal transduction	integral to membrane;microsome	enzyme activator activity;glutathione transferase activity	Glutathione metabolism - Homo sapiens;Metabolism of Other Amino Acids - Homo sapiens	[RefSeq Summary:] The MAPEG (Membrane Associated Proteins in Eicosanoid and Glutathione metabolism) family consists of six human proteins, several of which are involved in the production of leukotrienes and prostaglandin E, important mediators of inflammation. This gene encodes a protein which catalyzes the conjugation of leukotriene A4 and reduced glutathione to produce leukotriene C4.
MINPP1	9562	multiple inositol polyphosphate histidine phosphatase, 1	polyphosphate metabolism	endoplasmic reticulum	acid phosphatase activity;phosphohistidine phosphatase activity		[RefSeq Summary:] MINPP1 hydrolyzes the abundant metabolites inositol pentakisphosphate and inositol hexakisphosphate and, like PTEN (MIM 601728), has the ability to remove 3-phosphate from inositol phosphate substrates.[supplied by OMIM]
MIPEP	4285	mitochondrial intermediate peptidase	mitochondrial processing;proteolysis and peptidolysis	mitochondrion	magnesium ion binding;manganese ion binding;mitochondrial intermediate peptidase activity;zinc ion binding		[RefSeq Summary:] Mitochondrial intermediate peptidase performs the final step in processing a specific class of nuclear-encoded proteins targeted to the mitochondrial matrix or inner membrane. The MIPEP open reading frame encodes a 713-amino acid protein that is 92% similar to rat MIP and 54% similar to yeast MIP. Human MIPEP is primarily involved in the maturation of oxidative phosphorylation (…
MITF	4286	microphthalmia-associated transcription factor	hearing;melanocyte differentiation;regulation of transcription\, DNA-dependent	transcription factor complex	DNA binding;protein binding;transcriptional activator activity		[RefSeq Summary:] This gene encodes a transcription factor that contains both basic helix-loop-helix and leucine zipper structural features. It regulates the differentiation and development of melanocytes retinal pigment epithelium and is also responsible for pigment cell-specific transcription of the melanogenesis enzyme genes. Heterozygous mutations in the this gene cause auditory-pigmentary sy…
MLL5	55904	myeloid/lymphoid or mixed-lineage leukemia 5 (trithorax homolog, Drosophila)	regulation of transcription\, DNA-dependent		DNA binding		[Proteome Summary:] May be involved in chromatin organization and chromatin-mediated transcriptional regulation; contains a PHD-finger and a SET domain
MLLT6	4302	myeloid/lymphoid or mixed-lineage leukemia (trithorax homolog, Drosophila); translocated to, 6	cell growth and/or maintenance;oncogenesis;regulation of transcription\, DNA-dependent	mitochondrion;nucleus	transcription factor activity;zinc ion binding		[Proteome Summary:] Has a leucine-zipper dimerization motif and a cysteine-rich domain
MMAA	166785	methylmalonic aciduria (cobalamin deficiency) type A		mitochondrion	ATP binding		[RefSeq Summary:] Vitamin B12, or cobalamin (Cbl), is an essential cofactor for 2 enzymes, methionine synthase (MTR; MIM 156570), which is involved in carbon metabolism, and methylmalonyl-CoA mutase (MCM; MIM 251000), which is involved in the catabolism of branched chain amino acids. Methylmalonicaciduria without homocystinuria is due to either a block in the later stages of Cbl metabolism in the…
MMAB	326625	methylmalonic aciduria (cobalamin deficiency) type B	positive regulation of growth rate	membrane;mitochondrion	G-protein coupled receptor activity;cob(I)alamin adenosyltransferase activity		[RefSeq Summary:] The methylmalonicacidurias (MMAs) are metabolic disorders resulting from deficient methylmalonyl-CoA mutase (MCM; see MIM 251000) activity, a vitamin B12 (or cobalamin; Cbl)-dependent enzyme. The enzyme is responsible for converting methylmalonyl CoA to succinyl CoA in the mitochondrion. Eight complementation groups, cblA through cblH, have been identified in defects of Cbl meta…
MPHOSPH9	10198	M-phase phosphoprotein 9	M phase of mitotic cell cycle;regulation of cell cycle	Golgi apparatus;membrane	transcription factor activity
MPI	4351	mannose phosphate isomerase	fructose 6-phosphate metabolism;mannose metabolism		mannose-6-phosphate isomerase activity;zinc ion binding	Carbohydrate Metabolism - Homo sapiens;Fructose and mannose metabolism - Homo sapiens	[RefSeq Summary:] Phosphomannose isomerase catalyzes the interconversion of fructose-6-phosphate and mannose-6-phosphate and plays a critical role in maintaining the supply of D-mannose derivatives, which are required for most glycosylation reactions. Mutations in the MPI gene were found in patients with carbohydrate-deficient glycoprotein syndrome, type Ib.
MPZL1	9019	myelin protein zero-like 1	cell-cell signaling;transmembrane receptor protein tyrosine kinase signaling pathway	integral to plasma membrane	protein binding;structural molecule activity
MRC1	4360	mannose receptor, C type 1	heterophilic cell adhesion;pinocytosis;receptor mediated endocytosis	integral to plasma membrane	calcium ion binding;mannose binding;receptor activity		[RefSeq Summary:] The recognition of complex carbohydrate structures on glycoproteins is an important part of several biological processes, including cell-cell recognition, serum glycoprotein turnover, and neutralization of pathogens. The protein encoded by this gene is a type I membrane receptor that mediates the endocytosis of glycoproteins by macrophages. The protein has been shown to bind hig…
MRPL13	28998	mitochondrial ribosomal protein L13	protein biosynthesis	mitochondrial large ribosomal subunit	structural constituent of ribosome		[RefSeq Summary:] Mammalian mitochondrial ribosomal proteins are encoded by nuclear genes and help in protein synthesis within the mitochondrion. Mitochondrial ribosomes (mitoribosomes) consist of a small 28S subunit and a large 39S subunit. They have an estimated 75% protein to rRNA composition compared to prokaryotic ribosomes, where this ratio is reversed. Another difference between mammalian …
MRPL16	54948	mitochondrial ribosomal protein L16	protein biosynthesis	ribosome	structural constituent of ribosome		[RefSeq Summary:] Mammalian mitochondrial ribosomal proteins are encoded by nuclear genes and help in protein synthesis within the mitochondrion. Mitochondrial ribosomes (mitoribosomes) consist of a small 28S subunit and a large 39S subunit. They have an estimated 75% protein to rRNA composition compared to prokaryotic ribosomes, where this ratio is reversed. Another difference between mammalian …
MRPL35	51318	mitochondrial ribosomal protein L35					[RefSeq Summary:] Mammalian mitochondrial ribosomal proteins are encoded by nuclear genes and help in protein synthesis within the mitochondrion. Mitochondrial ribosomes (mitoribosomes) consist of a small 28S subunit and a large 39S subunit. They have an estimated 75% protein to rRNA composition compared to prokaryotic ribosomes, where this ratio is reversed. Another difference between mammalian …
mRpL9	65005	mitochondrial ribosomal protein L9	protein biosynthesis	mitochondrion;ribosome	structural constituent of ribosome		[RefSeq Summary:] Mammalian mitochondrial ribosomal proteins are encoded by nuclear genes and help in protein synthesis within the mitochondrion. Mitochondrial ribosomes (mitoribosomes) consist of a small 28S subunit and a large 39S subunit. They have an estimated 75% protein to rRNA composition compared to prokaryotic ribosomes, where this ratio is reversed. Another difference between mammalian …
MSRA	4482	methionine sulfoxide reductase A	methionine metabolism;protein modification;response to oxidative stress	extrachromosomal circular DNA	protein-methionine-S-oxide reductase activity		[RefSeq Summary:] This protein is ubiquitous and highly conserved. It carries out the enzymatic reduction of methionine sulfoxide to methionine. Human and animal studies have shown the highest levels of expression in kidney and nervous tissue. Its proposed function is the repair of oxidative damage to proteins to restore biological activity.
MTHFR	4524	5,10-methylenetetrahydrofolate reductase (NADPH)	circulation;methionine metabolism	mitochondrial large ribosomal subunit	methylenetetrahydrofolate reductase (NADPH) activity		[RefSeq Summary:] Methylenetetrahydrofolate reductase (EC 1.5.1.20) catalyzes the conversion of 5,10-methylenetetrahydrofolate to 5-methyltetrahydrofolate, a cosubstrate for homocysteine remethylation to methionine.[supplied by OMIM]
MTMR3	8897	myotubularin related protein 3	protein amino acid dephosphorylation	cytoplasm;membrane	protein tyrosine/serine/threonine phosphatase activity;protein-tyrosine-phosphatase activity;zinc ion binding	Phosphatidylinositol signaling system - Homo sapiens;Signal Transduction - Homo sapiens	[RefSeq Summary:] The protein encoded by this gene is a dual-specificity protein phosphatase that can dephosphorylate proteins at serine, threonine, and tyrosine residues. This protein is structurally similar to myotubularin but in addition contains a FYVE domain, a double zinc finger motif which specifically binds phosphatidylinositol(3)-phosphate. The encoded protein has been observed to have a…
MTRF1	9617	mitochondrial translational release factor 1	regulation of translational termination	mitochondrion	translation release factor activity		[RefSeq Summary:] The protein encoded by this gene is a mitochondria protein highly similar to the peptide chain release factors (RFs) discovered in bacteria and yeast. The peptide chain release factors direct the termination of translation in response to the peptide chain termination codons. This protein contains the signature sequences of class I peptide chain release factors, suggesting its ro…
mtss1	9788	metastasis suppressor 1	actin cytoskeleton organization and biogenesis;cell adhesion;cell motility;microspike biogenesis;muscle development;negative regulation of cell cycle;neurogenesis;transmembrane receptor protein tyrosine kinase signaling pathway	actin cytoskeleton;endocytic vesicle;ruffles	actin monomer binding;receptor binding
MVK	4598	mevalonate kinase (mevalonic aciduria)	cholesterol biosynthesis;isoprenoid biosynthesis;protein amino acid phosphorylation	peroxisome	ATP binding;mevalonate kinase activity	Lipid Metabolism - Homo sapiens;Sterol biosynthesis - Homo sapiens	[RefSeq Summary:] MVK encodes the peroxisomal enzyme mevalonate kinase. Mevalonate is a key intermediate, and mevalonate kinase a key early enzyme, in isoprenoid and sterol synthesis. Mevalonate kinase deficiency caused by mutation of MVK results in mevalonic aciduria.
MYBPH	4608	myosin binding protein H	cell adhesion;muscle development;regulation of striated muscle contraction	cytoskeleton;striated muscle thick filament	cell adhesion molecule activity;structural constituent of muscle
MYH1	4619	myosin, heavy polypeptide 1, skeletal muscle, adult	muscle development;striated muscle contraction	muscle myosin;striated muscle thick filament	ATP binding;actin binding;calmodulin binding;microfilament motor activity;myosin ATPase activity;structural constituent of muscle		[RefSeq Summary:] Myosin is a major contractile protein which converts chemical energy into mechanical energy through the hydrolysis of ATP. Myosin is a hexameric protein composed of a pair of myosin heavy chains (MYH) and two pairs of nonidentical light chains. Myosin heavy chains are encoded by a multigene family. In mammals at least 10 different myosin heavy chain (MYH) isoforms have been desc…
MYOZ2	51778	myozenin 2	biological_process unknown	sarcomere	protein phosphatase 2B binding
NANS	54187	N-acetylneuraminic acid synthase (sialic acid synthase)	cold acclimation;lipopolysaccharide biosynthesis	cytosol	N-acetylneuraminate synthase activity;N-acylneuraminate cytidylyltransferase activity;N-acylneuraminate-9-phosphate synthase activity;antifreeze activity	Aminosugarsmetabolism - Homo sapiens;Metabolism of Complex Carbohydrates - Homo sapiens	[RefSeq Summary:] This gene encodes an enzyme that functions in the biosynthetic pathways of sialic acids. In vitro, the encoded protein uses N-acetylmannosamine 6-phosphate and mannose 6-phosphate as substrates to generate phosphorylated forms of N-acetylneuraminic acid (Neu5Ac) and 2-keto-3-deoxy-D-glycero-D-galacto-nononic acid (KDN), respectively; however, it exhibits much higher activity tow…
NAV1	89796	neuron navigator 1	metabolism	membrane	ATP binding;pyrophosphatase activity		[RefSeq Summary:] This gene belongs to the neuron navigator family and is expressed predominantly in the nervous system. The encoded protein contains coiled-coil domains and a conserved AAA domain characteristic for ATPases associated with a variety of cellular activities. This gene is similar to unc-53, a Caenorhabditis elegans gene involved in axon guidance. The exact function of this gene is n…
NCAM1	4684	neural cell adhesion molecule 1	cell adhesion;posttranslational membrane targeting;synaptic transmission	integral to membrane;plasma membrane	cell adhesion molecule activity;heparin binding		[Proteome Summary:] Neural cell adhesion molecule 1; regulates interactions between neurons and between neurons and muscle; member of the immunoglobulin superfamily
NCF2	4688	neutrophil cytosolic factor 2 (65kDa, chronic granulomatous disease, autosomal 2)	cellular defense response;superoxide metabolism	cytosol;soluble fraction	electron transporter activity		[RefSeq Summary:] This gene encodes neutrophil cytosolic factor 2, the 67-kilodalton cytosolic subunit of the multi-protein complex known as NADPH oxidase found in neutrophils. This oxidase produces a burst of superoxide which is delivered to the lumen of the neutrophil phagosome. Mutations in this gene, as well as in other NADPH oxidase subunits, can result in chronic granulomatous disease.
NCF4	4689	neutrophil cytosolic factor 4, 40kDa	defense response;electron transport;intracellular signaling cascade	cytosol	electron transporter activity		[RefSeq Summary:] The protein encoded by this gene is a cytosolic element of nicotinamide adenine dinucleotide phosphate-oxidase. Upon neutrophil stimulation, this protein and other cytosolic elements are sent to the cell membrane from the cytosol to form a complex which produces phagocytic oxygen radicals. Two motifs found in this protein, an SH3 domain and a PC motif, are significant to protein…
NCK2	8440	NCK adaptor protein 2	intracellular signaling cascade;negative regulation of cell proliferation;positive regulation of T-cell proliferation;positive regulation of actin filament polymerization;regulation of EGF receptor activity;signal complex formation	cytoplasm	cytoskeletal adaptor activity;kinase activity;receptor signaling complex scaffold activity
NCOA2	10499	nuclear receptor coactivator 2	regulation of transcription\, DNA-dependent;signal transduction	cytoplasm;nucleus	actin binding;signal transducer activity;transcription coactivator activity
NCOR1	9611	nuclear receptor co-repressor 1	regulation of transcription\, DNA-dependent;transcription from Pol II promoter	nucleosome remodeling complex	DNA binding;transcription corepressor activity	Huntington's disease - Homo sapiens;Neurodegenerative Disorders - Homo sapiens	[RefSeq Summary:] This gene encodes a protein that mediates ligand-independent transcription repression of thyroid-hormone and retinoic-acid receptors by promoting chromatin condensation and preventing access of the transcription machinery. It is part of a complex which also includes histone deacetylases and transcriptional regulators similar to the yeast protein Sin3p. This gene is located betwe…
NCOR2	9612	nuclear receptor co-repressor 2	regulation of transcription\, DNA-dependent	nucleosome remodeling complex	DNA binding;transcription corepressor activity
Ndrg2	57447	NDRG family member 2	cell differentiation	cytosol	catalytic activity;molecular_function unknown		[RefSeq Summary:] This gene is a member of the N-myc downregulated gene family which belongs to the alpha/beta hydrolase superfamily. The protein encoded by this gene is a cytoplasmic protein that may play a role in neurite outgrowth. This gene may be involved in glioblastoma carcinogenesis.
NDUFA4	4697	NADH dehydrogenase (ubiquinone) 1 alpha subcomplex, 4, 9kDa		mitochondrion	NADH dehydrogenase (ubiquinone) activity;NADH dehydrogenase activity	Energy Metabolism - Homo sapiens;Oxidative phosphorylation - Homo sapiens	[RefSeq Summary:] The protein encoded by this gene belongs to the complex I 9kDa subunit family. Mammalian complex I of mitochondrial respiratory chain is composed of 45 different subunits. This protein has NADH dehydrogenase activity and oxidoreductase activity. It transfers electrons from NADH to the respiratory chain. The immediate electron acceptor for the enzyme is believed to be ubiquinone.
NDUFC1	4717	NADH dehydrogenase (ubiquinone) 1, subcomplex unknown, 1, 6kDa	mitochondrial electron transport\, NADH to ubiquinone	mitochondrion	NADH dehydrogenase (ubiquinone) activity;NADH dehydrogenase activity	Energy Metabolism - Homo sapiens;Oxidative phosphorylation - Homo sapiens
NEK6	10783	NIMA (never in mitosis gene a)-related kinase 6	protein amino acid phosphorylation		ATP binding;protein serine/threonine kinase activity;protein-tyrosine kinase activity		[RefSeq Summary:] The Aspergillus nidulans 'never in mitosis A' (NIMA) gene encodes a serine/threonine kinase that controls initiation of mitosis. NIMA-related kinases (NEKs) are a group of protein kinases that are homologous to NIMA. Evidence suggests that NEKs perform functions similar to those of NIMA.[supplied by OMIM]
NFRKB	4798	nuclear factor related to kappa B binding protein	inflammatory response;transcription from Pol II promoter	cytoplasm;nucleus	specific RNA polymerase II transcription factor activity
NISCH	11188	nischarin	electron transport;intracellular signaling cascade	cytoplasm	receptor activity
NIT1	4817	nitrilase 1	nitrogen metabolism	extrachromosomal circular DNA	molecular_function unknown;nitrilase activity
NME6	10201	non-metastatic cells 6, protein expressed in (nucleoside-diphosphate kinase)	CTP biosynthesis;GTP biosynthesis;UTP biosynthesis;apoptosis	cellular_component unknown;microtubule	ATP binding;apoptosis inhibitor activity;nucleoside-diphosphate kinase activity	Nucleotide Metabolism - Homo sapiens;Purine metabolism - Homo sapiens;Pyrimidine metabolism - Homo sapiens	[RefSeq Summary:] The nucleoside diphosphate (NDP) kinases (EC 2.7.4.6) are ubiquitous enzymes that catalyze transfer of gamma-phosphates, via a phosphohistidine intermediate, between nucleoside and dioxynucleoside tri- and diphosphates. The enzymes are products of the NM23 gene family (see MIM 156490).[supplied by OMIM]
NMT1	4836	N-myristoyltransferase 1	N-terminal peptidyl-glycine N-myristoylation;protein-lipoylation	cytoplasm	glycylpeptide N-tetradecanoyltransferase activity
NOLA1	54433	nucleolar protein family A, member 1 (H/ACA small nucleolar RNPs)	35S primary transcript processing	membrane fraction;non-muscle myosin	cation channel activity		[RefSeq Summary:] This gene is a member of the H/ACA snoRNPs (small nucleolar ribonucleoproteins) gene family. snoRNPs are involved in various aspects of rRNA processing and modification and have been classified into two families: C/D and H/ACA. The H/ACA snoRNPs also include the DKC1, NOLA2 and NOLA3 proteins. These four H/ACA snoRNP proteins localize to the dense fibrillar components of nucleol…
NPC1	4864	Niemann-Pick disease, type C1	cholesterol transport;intracellular protein transport	integral to membrane;lysosome;membrane fraction	hedgehog receptor activity;intracellular transporter activity;sterol transporter activity		[RefSeq Summary:] NPC1 was identified as the gene that when mutated, results in Niemann-Pick C disease. NPC1 encodes a putative integral membrane protein containing motifs consistent with a role in intracellular transport of cholesterol to post-lysosomal destinations.
NQO1	1728	NAD(P)H dehydrogenase, quinone 1	electron transport;nitric oxide biosynthesis;response to toxin;synaptic transmission\, cholinergic;xenobiotic metabolism	cytoplasm	NAD(P)H dehydrogenase (quinone) activity;cytochrome-b5 reductase activity	Lipid Metabolism - Homo sapiens;Sterol biosynthesis - Homo sapiens
NR3C1	2908	nuclear receptor subfamily 3, group C, member 1 (glucocorticoid receptor)	inflammatory response;regulation of transcription\, DNA-dependent;signal transduction;transcription from Pol II promoter	mitochondrial matrix;nucleus	glucocorticoid receptor activity;steroid binding;transcription factor activity
Nr6a1	2649	nuclear receptor subfamily 6, group A, member 1	cell proliferation;regulation of transcription\, DNA-dependent;spermatogenesis	transcription factor complex	steroid binding;steroid hormone receptor activity;transcription factor activity;zinc ion binding		[RefSeq Summary:] This gene encodes an orphan nuclear receptor which is a member of the nuclear hormone receptor family. Its expression pattern suggests that it may be involved in neurogenesis and germ cell development. The protein can homodimerize and bind DNA, but in vivo targets have not been identified. The gene expresses three alternatively spliced transcript variants.
NRXN1	9378	neurexin 1	axon guidance;cell adhesion	integral to plasma membrane	cell adhesion molecule activity;receptor activity		[RefSeq Summary:] Neurexins are a family of proteins that function in the vertebrate nervous system as cell adhesion molecules and receptors. They are encoded by several unlinked genes of which two, NRXN1 and NRXN3, are among the largest known human genes. Three of the genes (NRXN1-3) utilize two alternate promoters and include numerous alternatively spliced exons to generate thousands of distinc…
NSD1	64324	nuclear receptor binding SET domain protein 1	cell growth and/or maintenance;regulation of transcription\, DNA-dependent	nucleus	DNA binding		[RefSeq Summary:] This gene encodes a protein containing a SET domain, 2 LXXLL motifs, 3 nuclear translocation signals (NLSs), 4 plant homeodomain (PHD) finger regions, and a proline-rich region. The encoded protein enhances androgen receptor (AR) transactivation, and this enhancement can be increased further in the presence of other androgen receptor associated coregulators. This protein may act…
nsfl1c	55968	NSFL1 (p97) cofactor (p47)	collagen fibril organization	extracellular matrix	collagen binding		[RefSeq Summary:] N-ethylmaleimide-sensitive factor (NSF) and valosin-containing protein (p97) are two ATPases known to be involved in transport vesicle/target membrane fusion and fusions between membrane compartments. A trimer of the protein encoded by this gene binds a hexamer of cytosolic p97 and is required for p97-mediated regrowth of Golgi cisternae from mitotic Golgi fragments. Multiple tr…
NT5C2	22978	5'-nucleotidase, cytosolic II	proteolysis and peptidolysis	cytosol	5'-nucleotidase activity	Metabolism of Cofactors and Vitamins - Homo sapiens;Nicotinate andnicotinamide metabolism - Homo sapiens;Nucleotide Metabolism - Homo sapiens;Purine metabolism - Homo sapiens;Pyrimidine metabolism - Homo sapiens	[RefSeq Summary:] Purine 5-prime-nucleotidase (EC 3.1.3.5) preferentially hydrolyzes inosine 5-prime-monophosphate (IMP) and other purine nucleotides, and is allosterically activated by various compounds, including ATP. The enzyme is exclusively located in the cytoplasmic matrix of cells and may have a critical role in the maintenance of a constant composition of intracellular purine/pyrimidine n…
NT5E	4907	5'-nucleotidase, ecto (CD73)	DNA metabolism;nucleotide catabolism	membrane fraction	5'-nucleotidase activity	Metabolism of Cofactors and Vitamins - Homo sapiens;Nicotinate andnicotinamide metabolism - Homo sapiens;Nucleotide Metabolism - Homo sapiens;Purine metabolism - Homo sapiens;Pyrimidine metabolism - Homo sapiens
NTN4	59277	netrin 4	cell adhesion	extracellular matrix	structural molecule activity
NTRK2	4915	neurotrophic tyrosine kinase, receptor, type 2	neurogenesis;protein amino acid phosphorylation;transmembrane receptor protein tyrosine kinase signaling pathway	cytosol;integral to plasma membrane	ATP binding;neurotrophin TRKB receptor activity		[Proteome Summary:] Receptor protein tyrosine kinase, type 2; binds brain-derived neurotrophic factor (BDNF) and NTF3
NUDT12	83594	nudix (nucleoside diphosphate linked moiety X)-type motif 12	electron transport	cytoplasm	hydrolase activity
NUDT2	318	nudix (nucleoside diphosphate linked moiety X)-type motif 2	nucleobase\, nucleoside\, nucleotide and nucleic acid metabolism	cytoplasm	bis(5'-nucleosyl)-tetraphosphatase (asymmetrical) activity;bis(5'-nucleosyl)-tetraphosphatase (symmetrical) activity	Nucleotide Metabolism - Homo sapiens;Purine metabolism - Homo sapiens;Pyrimidine metabolism - Homo sapiens	[RefSeq Summary:] This gene encodes a member of the MutT family of nucleotide pyrophosphatases, a subset of the larger NUDIX hydrolase family. The gene product possesses a modification of the MutT sequence motif found in certain nucleotide pyrophosphatases. The enzyme asymmetrically hydrolyzes Ap4A to yield AMP and ATP and is responsible for maintaining the intracellular level of the dinucleotide…
nupl1	9818	nucleoporin like 1	transport	nucleus
OAS1	4938	2',5'-oligoadenylate synthetase 1, 40/46kDa	immune response;nucleobase\, nucleoside\, nucleotide and nucleic acid metabolism	cytoplasm	ATP binding;RNA binding;antiviral response protein activity;nucleotidyltransferase activity		[RefSeq Summary:] This gene encodes an enzyme included in the 2', 5' oligoadenylate synthase family. This enzyme is induced by interferons and catalyzes the 2', 5' oligomers of adenosine in order to bind and activate RNase L. This enzyme family plays a significant role in the inhibition of cellular protein synthesis and viral infection resistance. Alternative splicing of this gene produces two is…
OCA2	4948	oculocutaneous albinism II (pink-eye dilution homolog, mouse)	eye pigment biosynthesis;transport	cytoplasm;integral to membrane	L-tyrosine transporter activity;arsenite transporter activity;eye pigment precursor transporter activity;serine-type endopeptidase inhibitor activity		[RefSeq Summary:] OCA2 encodes the human homologue of the mouse p (pink-eyed dilution) gene. The P protein is believed to be an integral membrane protein involved in small molecule transport, specifically tyrosine - a precursor of melanin. Mutations in OCA2 result in type 2 oculocutaneous albinism.
OLFM1	10439	olfactomedin 1	neurogenesis	endoplasmic reticulum;membrane	latrotoxin receptor activity;structural molecule activity		[RefSeq Summary:] This gene product shares extensive sequence similarity with the rat neuronal olfactomedin-related ER localized protein. While the exact function of the encoded protein is not known, its abundant expression in brain suggests that it may have an essential role in nerve tissue. Several alternatively spliced transcripts encoding different isoforms have been found for this gene.
OPTN	10133	optineurin	cell death;pathogenesis;signal transduction	cytoplasm			[Proteome Summary:] component of a heterodimeric complex that inhibits cytolysis induced by tumor necrosis factor alpha; contains leucine zippers
OVOL1	5017	ovo-like 1(Drosophila)	regulation of transcription\, DNA-dependent;spermatogenesis	transcription factor complex	transcription factor activity		[RefSeq Summary:] This gene encodes a protein highly similar to Drosophila and mouse proteins. In Drosophila the ovo protein plays a critical role in Drosophila oogenesis and cuticle formation. In mice the ovo like protein is involved in hair formation and spermatogenesis. The function of the human gene product has not been determined.
P4HA1	5033	procollagen-proline, 2-oxoglutarate 4-dioxygenase (proline 4-hydroxylase), alpha polypeptide I	protein metabolism	endoplasmic reticulum	oxidoreductase activity\, acting on single donors with incorporation of molecular oxygen\, incorporation of two atoms of oxygen;procollagen-proline 4-dioxygenase activity	Amino Acid Metabolism - Homo sapiens;Arginine and proline metabolism - Homo sapiens
PADI2	11240	peptidyl arginine deiminase, type II	protein modification	extracellular	calcium ion binding;protein-arginine deiminase activity
PANX1	24145	pannexin 1		gap junction;integral to membrane			[RefSeq Summary:] The protein encoded by this gene belongs to the innexin family. Innexin family members are the structural components of gap junctions. This protein and pannexin 2 are abundantly expressed in central nerve system (CNS) and are coexpressed in various neuronal populations. Studies in Xenopus oocytes suggest that this protein alone and in combination with pannexin 2 may form cell ty…
PANX2	56666	pannexin 2		gap junction;integral to membrane			[RefSeq Summary:] The protein encoded by this gene belongs to the innexin family. Innexin family members are the structural components of gap junctions. This protein and pannexin 1 are abundantly expressed in central nerve system (CNS) and are coexpressed in various neuronal populations. Studies in Xenopus oocytes suggest that this protein alone and in combination with pannexin 1 may form cell ty…
PAPOLA	10914	poly(A) polymerase alpha
PAPOLB	56903	poly(A) polymerase beta (testis specific)	mRNA processing;transcription	cytoplasm;extrachromosomal DNA;nucleus	RNA binding;polynucleotide adenylyltransferase activity
PARD3	56288	par-3 partitioning defective 3 homolog (C. elegans)	asymmetric cytokinesis;cell cycle;establishment and/or maintenance of cell polarity;protein complex assembly	tight junction	protein binding		[RefSeq Summary:] PARD proteins, which were first identified in C. elegans, are essential for asymmetric cell division and polarized growth, whereas CDC42 (MIM 116952) mediates the establishment of cell polarity. The CDC42 GTPase, which is controlled by nucleotide exchange factors (GEFs; see MIM 606057) and GTPase-activating proteins (GAPs; see MIM 604980), interacts with a large set of effector …
PARK2	5071	Parkinson disease (autosomal recessive, juvenile) 2, parkin	central nervous system development;ubiquitin cycle;ubiquitin-dependent protein catabolism	ubiquitin ligase complex	cysteine-type endopeptidase activity;ubiquitin-protein ligase activity	Neurodegenerative Disorders - Homo sapiens;Parkinson's disease - Homo sapiens	[RefSeq Summary:] The function of this gene is unknown; however, it may play a role in the ubiquitin-mediated proteolytic pathway. Mutations in this gene are known to cause autosomal recessive juvenile parkinsonism. Alternative splicing of this gene produces three known products of undetermined function.
PBX1	5087	pre-B-cell leukemia transcription factor 1	C21-steroid hormone biosynthesis;carbon utilization by fixation of carbon dioxide;cell growth and/or maintenance;embryonic development;histogenesis and organogenesis;regulation of transcriptional preinitiation complex formation;sex differentiation;ureteric bud branching	ribulose bisphosphate carboxylase complex;transcription factor complex	protein binding;ribulose-bisphosphate carboxylase activity;transcription factor activity
PCBP2	5094	poly(rC) binding protein 2	RNA processing;mRNA metabolism	cytoplasm;nucleus;ribonucleoprotein complex	DNA binding;RNA binding		[RefSeq Summary:] The protein encoded by this gene appears to be multifunctional. It along with PCBP-1 and hnRNPK corresponds to the major cellular poly(rC)-binding proteins. It contains three K-homologous (KH) domains which may be involved in RNA binding. This encoded protein together with PCBP-1 also functions as translational coactivators of poliovirus RNA via a sequence-specific interaction w…
PCCB	5096	propionyl Coenzyme A carboxylase, beta polypeptide	fatty acid catabolism	biotin carboxylase complex;mitochondrion	biotin carboxylase activity;propionyl-CoA carboxylase activity	Amino Acid Metabolism - Homo sapiens;Carbohydrate Metabolism - Homo sapiens;Propanoate metabolism - Homo sapiens;Valine, leucine and isoleucinedegradation - Homo sapiens	[Proteome Summary:] Propionyl Coenzyme A carboxylase (propanoyl-CoA:carbon-dioxide ligase (ADP-forming)) beta polypeptide; degrades branched-chain amino acids
PCK2	5106	phosphoenolpyruvate carboxykinase 2 (mitochondrial)	gluconeogenesis	extrachromosomal DNA;mitochondrion	GTP binding;manganese ion binding;phosphoenolpyruvate carboxykinase (GTP) activity	Carbohydrate Metabolism - Homo sapiens;Citrate cycle (TCA cycle) - Homo sapiens;Pyruvate metabolism - Homo sapiens	[RefSeq Summary:] Phosphoenolpyruvate carboxykinase (PCK; EC 4.1.1.32) is a key enzyme in gluconeogenesis. The activity is about equally distributed between cytosol and mitochondria in human liver. In contrast, PCK is essentially a cytosolic enzyme in rat liver. See also PCK1 (MIM 261680), the human cytosolic PCK enzyme.[supplied by OMIM]
PCM1	5108	pericentriolar material 1	electron transport	pericentriolar material	protein kinase activity		[Proteome Summary:] Interacts with centrosome in a dynamic, cell cycle-dependent manner
PDCD2	5134	programmed cell death 2	apoptosis	cytoplasm;nucleus	DNA binding;apoptosis regulator activity		[RefSeq Summary:] This gene encodes a nuclear protein expressed in a variety of tissues. The rat homolog, Rp8, is transiently expressed in immature thymocytes and is thought to be involved in programmed cell death. Expression of the human gene has been shown to be repressed by BCL6, a transcriptional repressor required for lymph node germinal center development, suggesting that BCL6 regulates apo…
pdgfra	5156	platelet-derived growth factor receptor, alpha polypeptide	cell proliferation;histogenesis and organogenesis;protein amino acid phosphorylation;transmembrane receptor protein tyrosine kinase signaling pathway	integral to plasma membrane	ATP binding;platelet-derived growth factor\, alpha-receptor activity;vascular endothelial growth factor receptor activity		[RefSeq Summary:] This gene encodes a cell surface tyrosine kinase receptor for members of the platelet-derived growth factor family. These growth factors are mitogens for cells of mesenchymal origin. The identity of the growth factor bound to a receptor monomer determines whether the functional receptor is a homodimer or a heterodimer, composed of both platelet-derived growth factor receptor alp…
PDK3	5165	pyruvate dehydrogenase kinase, isoenzyme 3	glucose metabolism;signal transduction	mitochondrion	ATP binding;[pyruvate dehydrogenase (lipoamide)] kinase activity;protein-histidine kinase activity
pdxK	8566	pyridoxal (pyridoxine, vitamin B6) kinase		extrachromosomal circular DNA	pyridoxal kinase activity	Metabolism of Cofactors and Vitamins - Homo sapiens;Vitamin B6metabolism - Homo sapiens
PEX11A	8800	peroxisomal biogenesis factor 11A	peroxisome organization and biogenesis;signal transduction	integral to peroxisomal membrane	receptor activity
PGM1	5236	phosphoglucomutase 1	glucose metabolism	cytoplasm	magnesium ion binding;phosphoglucomutase activity	Aminosugarsmetabolism - Homo sapiens;Biosynthesis of Secondary Metabolites - Homo sapiens;Carbohydrate Metabolism - Homo sapiens;Erythromycinbiosynthesis - Homo sapiens;Galactose metabolism - Homo sapiens;Glycolysis / Gluconeogenesis - Homo sapiens;Metabolism of Complex Carbohydrates - Homo sapiens;Pentose phosphate pathway - Homo sapiens;Starch and sucrosemetabolism - Homo sapiens;Streptomycinbi…
Pgm2	55276	phosphoglucomutase 2	carbohydrate metabolism;transport	ribosome	phosphomannomutase activity;transporter activity	Carbohydrate Metabolism - Homo sapiens;Fructose and mannose metabolism - Homo sapiens
Phf2	5253	PHD finger protein 2	regulation of transcription\, DNA-dependent	nucleus	DNA binding		[RefSeq Summary:] This gene encodes a protein which contains a zinc finger-like PHD (plant homeodomain) finger, distinct from other classes of zinc finger motifs, and a hydrophobic and highly conserved domain. The PHD finger shows the typical Cys4-His-Cys3 arrangement. PHD finger genes are thought to belong to a diverse group of transcriptional regulators possibly affecting eukaryotic gene expres…
PHKB	5257	phosphorylase kinase, beta	glycogen catabolism	phosphorylase kinase complex	calmodulin binding;phosphorylase kinase activity;phosphorylase kinase regulator activity
PIGK	10026	phosphatidylinositol glycan, class K	proteolysis and peptidolysis		legumain activity		[RefSeq Summary:] This gene encodes a member of the cysteine protease family C13 that is involved in glycosylphosphatidylinositol (GPI)-anchor biosynthesis. The GPI-anchor is a glycolipid found on many blood cells and serves to anchor proteins to the cell surface. This protein is a member of the multisubunit enzyme, GPI transamidase and is thought to be its enzymatic component. GPI transamidase m…
PIK3C3	5289	phosphoinositide-3-kinase, class 3	nonselective vesicle transport	phosphoinositide 3-kinase complex	phosphatidylinositol 3-kinase activity	Inositol phosphatemetabolism - Homo sapiens;Metabolism of Complex Lipids - Homo sapiens;Phosphatidylinositol signaling system - Homo sapiens;Signal Transduction - Homo sapiens
PIK3CG	5294	phosphoinositide-3-kinase, catalytic, gamma polypeptide	G-protein coupled receptor protein signaling pathway	phosphoinositide 3-kinase complex	phosphatidylinositol 3-kinase activity;phosphatidylinositol-4\,5-bisphosphate 3-kinase activity	Phosphatidylinositol signaling system - Homo sapiens;Signal Transduction - Homo sapiens	[RefSeq Summary:] This gene encodes a protein that belongs to the pi3/pi4-kinase family of proteins. The gene product is an enzyme that phosphorylates phosphoinositides on the 3-hydroxyl group of the inositol ring. It is an important modulator of extracellular signals, including those elicited by E-cadherin-mediated cell-cell adhesion, which plays an important role in maintenance of the structura…
PIK3R4	30849	phosphoinositide-3-kinase, regulatory subunit 4, p150	protein amino acid phosphorylation	Golgi membrane;cellular_component unknown	ATP binding;protein serine/threonine kinase activity
PLCL2	23228	phospholipase C-like 2	intracellular signaling cascade;lipid metabolism	cytoplasm	phosphoinositide phospholipase C activity
PLEKHA3	65977	pleckstrin homology domain containing, family A (phosphoinositide binding specific) member 3	biological_process unknown	cellular_component unknown;protein kinase CK2 complex	phosphatidylinositol binding
PLN	5350	phospholamban	calcium ion transport;circulation;muscle contraction	integral to membrane;smooth endoplasmic reticulum	ATPase inhibitor activity;calcium channel regulator activity		[RefSeq Summary:] The protein encoded by this gene is found as a pentamer and is a major substrate for the cAMP-dependent protein kinase in cardiac muscle. The encoded protein is an inhibitor of cardiac muscle sarcoplasmic reticulum Ca(2+)-ATPase in the unphosphorylated state, but inhibition is relieved upon phosphorylation of the protein. The subsequent activation of the Ca(2+) pump leads to enh…
Plxna2	5362	plexin A2	development	membrane	receptor activity
PMM1	5372	phosphomannomutase 1	mannose biosynthesis	cytoplasm	phosphomannomutase activity	Carbohydrate Metabolism - Homo sapiens;Fructose and mannose metabolism - Homo sapiens	[RefSeq Summary:] Phosphomannomutase catalyzes the conversion between D-mannose 6-phosphate and D-mannose 1-phosphate which is a substrate for GDP-mannose synthesis. GDP-mannose is used for synthesis of dolichol-phosphate-mannose, which is essential for N-linked glycosylation and thus the secretion of several glycoproteins as well as for the synthesis of glycosyl-phosphatidyl-inositol (GPI) ancho…
PMM2	5373	phosphomannomutase 2	GDP-mannose biosynthesis;N-linked glycosylation	cytoplasm	phosphomannomutase activity	Carbohydrate Metabolism - Homo sapiens;Fructose and mannose metabolism - Homo sapiens	[RefSeq Summary:] Phosphomannomutase 2 catalyzes the isomerization of mannose 6-phosphate to mannose 1-phosphate. Mannose 1-phosphate is a precursor to GDP-mannose necessary for the synthesis of dolichol-P-oligosaccharides. Mutations in the gene have been shown to cause defects in the protein glycosylation pathway manifest as carbohydrate-deficient glycoprotein syndrome type I.
pmp22	5376	peripheral myelin protein 22	hearing;mechanosensory behavior;negative regulation of cell proliferation;peripheral nervous system development;synaptic transmission	integral to plasma membrane;membrane fraction	structural constituent of eye lens		[RefSeq Summary:] This gene encodes an integral membrane protein that is a major component of myelin in the peripheral nervous system. Various mutations of this gene are causes of Charcot-Marie-Tooth disease Type IA, Dejerine-Sottas syndrome, and hereditary neuropathy with liability to pressure palsies. Alternative splicing of this gene results in three transcript variants that encode the same pr…
POLR2G	5436	polymerase (RNA) II (DNA directed) polypeptide G	transcription from Pol II promoter;transcription-coupled nucleotide-excision repair	DNA-directed RNA polymerase II\, core complex	DNA-directed RNA polymerase activity;RNA binding	RNA polymerase - Homo sapiens;Transcription - Homo sapiens	[RefSeq Summary:] This gene encodes the seventh largest subunit of RNA polymerase II, the polymerase responsible for synthesizing messenger RNA in eukaryotes. In yeast, the association of this subunit with the polymerase under suboptimal growth conditions indicates it may play a role in regulating polymerase function.
PPP1CB	5500	protein phosphatase 1, catalytic subunit, beta isoform	cytokinesis;glycogen metabolism		manganese ion binding;phosphoprotein phosphatase activity
PPP1R3B	79660	protein phosphatase 1, regulatory (inhibitor) subunit 3B	glycogen biosynthesis	microtubule	protein phosphatase type 2C activity
PPP1R3G	89802	protein phosphatase 1, regulatory (inhibitor) subunit 3G
PPP2CB	5516	protein phosphatase 2 (formerly 2A), catalytic subunit, beta isoform	protein amino acid dephosphorylation		manganese ion binding;phosphoprotein phosphatase activity
PPP2R2A	5520	protein phosphatase 2 (formerly 2A), regulatory subunit B (PR 52), alpha isoform	protein amino acid dephosphorylation;signal transduction	protein phosphatase type 2A complex	protein binding;protein phosphatase type 2A activity;protein phosphatase type 2A regulator activity		[RefSeq Summary:] The product of this gene belongs to the phosphatase 2 regulatory subunit B family. Protein phosphatase 2 is one of the four major Ser/Thr phosphatases, and it is implicated in the negative control of cell growth and division. It consists of a common heteromeric core enzyme, which is composed of a catalytic subunit and a constant regulatory subunit, that associates with a variety…
PPP2R5A	5525	protein phosphatase 2, regulatory subunit B (B56), alpha isoform	signal transduction	cytoplasm;protein phosphatase type 2A complex	protein binding;protein phosphatase type 2A regulator activity		[RefSeq Summary:] The product of this gene belongs to the phosphatase 2A regulatory subunit B family. Protein phosphatase 2A is one of the four major Ser/Thr phosphatases, and it is implicated in the negative control of cell growth and division. It consists of a common heteromeric core enzyme, which is composed of a catalytic subunit and a constant regulatory subunit, that associates with a varie…
PPP3CA	5530	protein phosphatase 3 (formerly 2B), catalytic subunit, alpha isoform (calcineurin A alpha)	protein amino acid dephosphorylation	calcineurin complex	calcium ion binding;calmodulin binding;manganese ion binding;protein serine/threonine phosphatase activity	Amyotrophic lateralsclerosis (ALS) - Homo sapiens;Neurodegenerative Disorders - Homo sapiens
prcp	5547	prolylcarboxypeptidase (angiotensinase C)	proteolysis and peptidolysis	lysosome	lysosomal Pro-X carboxypeptidase activity		[RefSeq Summary:] The protein encoded by this gene is a lysosomal prolylcarboxypeptidase, which cleaves C-terminal amino acids linked to proline in peptides such as angiotension II, III and des-Arg9-bradykinin. The cleavage occurs at acidic pH, but the enzyme activity is retained with some substrates at neutral pH. This enzyme has been shown to be an activator of the cell matrix-associated prekal…
PRDM4	11108	PR domain containing 4	'de novo' pyrimidine base biosynthesis;cell proliferation;regulation of transcription\, DNA-dependent;signal transduction;transcription from Pol II promoter	aspartate carbamoyltransferase complex;transcription factor complex	DNA binding;RNA polymerase II transcription factor activity;zinc ion binding
PRDX1	5052	peroxiredoxin 1	cell proliferation;peroxidase reaction;response to oxidative stress;skeletal development	cytoplasm	peroxidase activity		[RefSeq Summary:] This gene encodes a member of the peroxiredoxin family of antioxidant enzymes, which reduce hydrogen peroxide and alkyl hydroperoxides. The encoded protein may play an antioxidant protective role in cells, and may contribute to the antiviral activity of CD8(+) T-cells. This protein may have a proliferative effect and play a role in cancer development or progression. Three transc…
PRDX4	10549	peroxiredoxin 4	I-kappaB phosphorylation;peroxidase reaction	extracellular	peroxidase activity;thioredoxin peroxidase activity		[RefSeq Summary:] The protein encoded by this gene is an antioxidant enzyme and belongs to the peroxiredoxin family. The protein is localized to the cytoplasm. Peroxidases of the peroxiredoxin family reduce hydrogen peroxide and alkyl hydroperoxides to water and alcohol with the use of reducing equivalents derived from thiol-containing donor molecules. This protein has been found to play a regula…
PRDX6	9588	peroxiredoxin 6	phospholipid catabolism;response to oxidative stress	cytosol;lysosome	non-selenium glutathione peroxidase activity;peroxidase activity;phospholipase A2 activity		[RefSeq Summary:] The protein encoded by this gene is a member of the thiol-specific antioxidant protein family. This protein is a bifunctional enzyme with two distinct active sites. It is involved in redox regulation of the cell; it can reduce H(2)O(2) and short chain organic, fatty acid, and phospholipid hydroperoxides. It may play a role in the regulation of phospholipid turnover as well as in…
PRKAB2	5565	protein kinase, AMP-activated, beta 2 non-catalytic subunit	fatty acid biosynthesis;signal transduction	cytoplasm	SNF1A/AMP-activated protein kinase activity
PRKACB	5567	protein kinase, cAMP-dependent, catalytic, beta	protein amino acid phosphorylation;signal transduction	cAMP-dependent protein kinase complex;nucleus	ATP binding;cAMP-dependent protein kinase activity;protein-tyrosine kinase activity
PRKAG3	53632	protein kinase, AMP-activated, gamma 3 non-catalytic subunit	energy pathways;fatty acid biosynthesis;protein kinase cascade	cytoplasm	SNF1A/AMP-activated protein kinase activity
PRKG1	5592	protein kinase, cGMP-dependent, type I	actin cytoskeleton organization and biogenesis;actin cytoskeleton reorganization;protein amino acid phosphorylation;regulation of smooth muscle contraction;signal transduction	cAMP-dependent protein kinase complex	3'\,5'-cGMP binding;ATP binding;cAMP-dependent protein kinase regulator activity;cGMP-dependent protein kinase activity;protein-tyrosine kinase activity		[Proteome Summary:] Type I cGMP-dependent protein kinase; relaxes vascular smooth muscle and inhibits platelet aggregation
PRKRA	8575	protein kinase, interferon-inducible double stranded RNA dependent activator	immune response;negative regulation of cell proliferation;protein amino acid phosphorylation;response to stress;signal transduction	rough endoplasmic reticulum	antiviral response protein activity;double-stranded RNA binding;enzyme activator activity;kinase activity;protein binding;signal transducer activity
PROCR	10544	protein C receptor, endothelial (EPCR)	blood coagulation;inflammatory response	integral to plasma membrane	receptor activity		[RefSeq Summary:] The protein encoded by this gene is a receptor for activated protein C, a serine protease activated by and involved in the blood coagulation pathway. The encoded protein is an N-glycosylated type I membrane protein that enhances the activation of protein C. Mutations in this gene have been associated with venous thromboembolism and myocardial infarction, as well as with late fet…
PROSC	11212	proline synthetase co-transcribed homolog (bacterial)	biological_process unknown	cytoplasm	molecular_function unknown;phospholipase A2 activity
PRPS2	5634	phosphoribosyl pyrophosphate synthetase 2	neurogenesis;nucleoside metabolism;purine base metabolism;ribonucleoside monophosphate biosynthesis	cytoplasm	lipoate-protein ligase B activity;magnesium ion binding;ribose-phosphate diphosphokinase activity	Carbohydrate Metabolism - Homo sapiens;Nucleotide Metabolism - Homo sapiens;Pentose phosphate pathway - Homo sapiens;Purine metabolism - Homo sapiens
PSAP	5660	prosaposin (variant Gaucher disease and variant metachromatic leukodystrophy)	glycosphingolipid metabolism;lipid transport;lysosome organization and biogenesis	extracellular space;integral to membrane;lysosome	enzyme activator activity;lipid binding		[RefSeq Summary:] Prosaposin is a 511-amino acid glycoprotein which is a precursor for 4 saposins that are designated A, B, C, and D (Morimoto et al., 1989 [PubMed 2717620]). Each domain of the precursor protein is approximately 80 amino acid residues long; has nearly identical placement of cysteine residues, glycosylation sites, and helicoregions; and is flanked by proteolytic cleavage sites. Pr…
PSEN1	5663	presenilin 1 (Alzheimer disease 3)	anti-apoptosis;chromosome organization and biogenesis (sensu Eukarya);chromosome segregation;intracellular signaling cascade	Golgi apparatus;endoplasmic reticulum;integral to nuclear inner membrane;integral to plasma membrane;kinetochore;membrane fraction	catalytic activity	Alzheimer's disease - Homo sapiens;Neurodegenerative Disorders - Homo sapiens	[RefSeq Summary:] Alzheimer's disease (AD) patients with an inherited form of the disease carry mutations in the presenilin proteins (PSEN1; PSEN2) or the amyloid precursor protein (APP). These disease-linked mutations result in increased production of the longer form of amyloid-beta (main component of amyloid deposits found in AD brains). Presenilins are postulated to regulate APP processing thr…
PSMA4	5685	proteasome (prosome, macropain) subunit, alpha type, 4	ubiquitin-dependent protein catabolism	proteasome core complex (sensu Eukarya)	endopeptidase activity	Proteasome - Homo sapiens;Sorting and Degradation - Homo sapiens	[RefSeq Summary:] The proteasome is a multicatalytic proteinase complex with a highly ordered ring-shaped 20S core structure. The core structure is composed of 4 rings of 28 non-identical subunits; 2 rings are composed of 7 alpha subunits and 2 rings are composed of 7 beta subunits. Proteasomes are distributed throughout eukaryotic cells at a high concentration and cleave peptides in an ATP/ubiqu…
PSMB4	5692	proteasome (prosome, macropain) subunit, beta type, 4	ubiquitin-dependent protein catabolism	proteasome core complex (sensu Eukarya)	endopeptidase activity	Proteasome - Homo sapiens;Sorting and Degradation - Homo sapiens	[RefSeq Summary:] The proteasome is a multicatalytic proteinase complex with a highly ordered ring-shaped 20S core structure. The core structure is composed of 4 rings of 28 non-identical subunits; 2 rings are composed of 7 alpha subunits and 2 rings are composed of 7 beta subunits. Proteasomes are distributed throughout eukaryotic cells at a high concentration and cleave peptides in an ATP/ubiqu…
PSMC1	5700	proteasome (prosome, macropain) 26S subunit, ATPase, 1	protein catabolism	proteasome complex (sensu Eukarya)	ATP binding;ATPase activity	Proteasome - Homo sapiens;Sorting and Degradation - Homo sapiens	[RefSeq Summary:] The 26S proteasome is a multicatalytic proteinase complex with a highly ordered structure composed of 2 complexes, a 20S core and a 19S regulator. The 20S core is composed of 4 rings of 28 non-identical subunits; 2 rings are composed of 7 alpha subunits and 2 rings are composed of 7 beta subunits. The 19S regulator is composed of a base, which contains 6 ATPase subunits and 2 no…
PSMC2	5701	proteasome (prosome, macropain) 26S subunit, ATPase, 2	proteolysis and peptidolysis	proteasome regulatory particle\, base subcomplex (sensu Eukarya)	ATP binding;hydrolase activity;proteasome ATPase activity;proteasome endopeptidase activity	Proteasome - Homo sapiens;Sorting and Degradation - Homo sapiens	[RefSeq Summary:] The 26S proteasome is a multicatalytic proteinase complex with a highly ordered structure composed of 2 complexes, a 20S core and a 19S regulator. The 20S core is composed of 4 rings of 28 non-identical subunits; 2 rings are composed of 7 alpha subunits and 2 rings are composed of 7 beta subunits. The 19S regulator is composed of a base, which contains 6 ATPase subunits and 2 no…
PSME4	23198	proteasome (prosome, macropain) activator subunit 4	embryogenesis and morphogenesis	integral to membrane	binding
PTEN	5728	phosphatase and tensin homolog (mutated in multiple advanced cancers 1)	development;negative regulation of cell cycle;protein amino acid dephosphorylation;regulation of CDK activity	cytoplasm	phosphatidylinositol-3\,4\,5-trisphosphate 3-phosphatase activity;protein-tyrosine-phosphatase activity	Phosphatidylinositol signaling system - Homo sapiens;Signal Transduction - Homo sapiens	[RefSeq Summary:] This gene was identified as a tumor suppressor that is mutated in a large number of cancers at high frequency. The protein encoded this gene is a phosphatidylinositol-3,4,5-trisphosphate 3-phosphatase. It contains a tension like domain as well as a catalytic domain similar to that of the dual specificity protein tyrosine phosphatases. Unlike most of the protein tyrosine phosphat…
PTGFRN	5738	prostaglandin F2 receptor negative regulator	negative regulation of protein biosynthesis	integral to membrane	protein binding
PTK2	5747	PTK2 protein tyrosine kinase 2	cell motility;development;integrin-mediated signaling pathway;protein amino acid phosphorylation	cytoskeleton;focal adhesion	ATP binding;protein-tyrosine kinase activity	Cell Communication - Homo sapiens;Integrin-mediated celladhesion - Homo sapiens	[RefSeq Summary:] This gene encodes a cytoplasmic protein tyrosine kinase which is found concentrated in the focal adhesions that form between cells growing in the presence of extracellular matrix constituents. The encoded protein is a member of the FAK subfamily of protein tyrosine kinases but lacks significant sequence similarity to kinases from other subfamilies. Activation of this gene may be…
PTPN11	5781	protein tyrosine phosphatase, non-receptor type 11 (Noonan syndrome 1)	hearing;intracellular signaling cascade;protein amino acid dephosphorylation	cytoskeleton	non-membrane spanning protein tyrosine phosphatase activity	Phosphatidylinositol signaling system - Homo sapiens;Signal Transduction - Homo sapiens	[RefSeq Summary:] The protein encoded by this gene is a member of the protein tyrosine phosphatase (PTP) family. PTPs are known to be signaling molecules that regulate a variety of cellular processes including cell growth, differentiation, mitotic cycle, and oncogenic transformation. This PTP contains two tandem Src homology-2 domains, which function as phospho-tyrosine binding domains and mediat…
PTPN21	11099	protein tyrosine phosphatase, non-receptor type 21	protein amino acid dephosphorylation	cytoskeleton	protein-tyrosine-phosphatase activity;structural molecule activity	Phosphatidylinositol signaling system - Homo sapiens;Signal Transduction - Homo sapiens	[RefSeq Summary:] The protein encoded by this gene is a member of the protein tyrosine phosphatase (PTP) family. PTPs are known to be signaling molecules that regulate a variety of cellular processes including cell growth, differentiation, mitotic cycle, and oncogenic transformation. This PTP contains an N-terminal domain, similar to cytoskeletal- associated proteins including band 4.1, ezrin, me…
PTPN3	5774	protein tyrosine phosphatase, non-receptor type 3	protein amino acid dephosphorylation	cytoskeleton	protein binding;protein-tyrosine-phosphatase activity;structural molecule activity	Phosphatidylinositol signaling system - Homo sapiens;Signal Transduction - Homo sapiens	[RefSeq Summary:] The protein encoded by this gene is a member of the protein tyrosine phosphatase (PTP) family. PTPs are known to be signaling molecules that regulate a variety of cellular processes including cell growth, differentiation, mitotic cycle, and oncogenic transformation. This protein contains a C-terminal PTP domain and an N-terminal domain homologous to the band 4.1 superfamily of c…
PTPRJ	5795	protein tyrosine phosphatase, receptor type, J	cell-cell signaling;protein amino acid dephosphorylation;transmembrane receptor protein tyrosine kinase signaling pathway	integral to plasma membrane	transmembrane receptor protein tyrosine phosphatase activity	Phosphatidylinositol signaling system - Homo sapiens;Signal Transduction - Homo sapiens	[RefSeq Summary:] The protein encoded by this gene is a member of the protein tyrosine phosphatase (PTP) family. PTPs are known to be signaling molecules that regulate a variety of cellular processes including cell growth, differentiation, mitotic cycle, and oncogenic transformation. This PTP possesses an extracellular region containing five fibronectin type III repeats, a single transmembrane re…
PUM2	23369	pumilio homolog 2 (Drosophila)	biological_process unknown	cytoplasm	RNA binding
purb	5814	purine-rich element binding protein B					[RefSeq Summary:] This gene product is a sequence-specific, single-stranded DNA-binding protein. It binds preferentially to the single strand of the purine-rich element termed PUR, which is present at origins of replication and in gene flanking regions in a variety of eukaryotes from yeasts through humans. Thus, it is implicated in the control of both DNA replication and transcription. Deletion o…
RAB10	10890	RAB10, member RAS oncogene family	intracellular protein transport;small GTPase mediated signal transduction		GTP binding;RAB small monomeric GTPase activity;protein transporter activity
RAB14	51552	RAB14, member RAS oncogene family	intracellular protein transport;neurotransmitter secretion;small GTPase mediated signal transduction;vesicle-mediated transport	cellular_component unknown	GTP binding;RAB small monomeric GTPase activity;protein transporter activity
RAB18	22931	RAB18, member RAS oncogene family	endocytosis;intracellular protein transport;small GTPase mediated signal transduction;two-component signal transduction system (phosphorelay)	Golgi apparatus;cellular_component unknown;synaptic vesicle	DNA binding;GTP binding;RAB small monomeric GTPase activity;protein transporter activity
RAB32	10981	RAB32, member RAS oncogene family	protein transport;small GTPase mediated signal transduction	late endosome;mitochondrion	GTP binding;RAB small monomeric GTPase activity
RAB3A	5864	RAB3A, member RAS oncogene family	exocytosis;intracellular protein transport;neurotransmitter secretion;small GTPase mediated signal transduction	synaptic vesicle	GTP binding;RAB small monomeric GTPase activity;protein transporter activity
RAB3IP	117177	RAB3A interacting protein (rabin3)
RAD1	5810	RAD1 homolog (S. pombe)	DNA damage response\, signal transduction resulting in cell cycle arrest;DNA repair;meiotic prophase I	cytoplasm;nucleus	3'-5' exonuclease activity;DNA repair protein;damaged DNA binding		[RefSeq Summary:] The protein encoded by this gene is highly similar to the gene product of Schizosaccharomyces pombe rad1, a cell cycle checkpoint gene required for cell cycle arrest and DNA damage repair in response to DNA damage. This protein has been shown to associate with RAD9 and HUS1 proteins, and forms a cell cycle checkpoint complex. The complex can be recruited by checkpoint protein RA…
RAD52	5893	RAD52 homolog (S. cerevisiae)	double-strand break repair;meiotic recombination;mitotic recombination	membrane;nucleus	DNA binding		[RefSeq Summary:] The protein encoded by this gene shares similarity with Saccharomyces cerevisiae Rad52, a protein important for DNA double-strand break repair and homologous recombination. This gene product was shown to bind single-stranded DNA ends, and mediate the DNA-DNA interaction necessary for the annealing of complementary DNA strands. It was also found to interact with DNA recombination…
RALB	5899	v-ral simian leukemia viral oncogene homolog B (ras related; GTP binding protein)	small GTPase mediated signal transduction	plasma membrane	GTP binding;RAS small monomeric GTPase activity		[RefSeq Summary:] The human RAL proteins share more than 50% similarity and some properties with the ras proteins. One member of this family, RALA, maps to 7p. A second member of the family, RALB, encoding a GTP-binding protein is located on 2cen-q13
RASSF2	9770	Ras association (RalGDS/AF-6) domain family 2	neuropeptide signaling pathway				[RefSeq Summary:] This gene encodes a protein that contains a Ras association domain. Similar to its cattle and sheep counterparts, this gene is located near the prion gene. The specific function of this gene has not yet been determined. Three alternatively spliced transcript variants of this gene encoding two distinct isoforms have been reported.
RBL2	5934	retinoblastoma-like 2 (p130)	negative regulation of cell cycle;regulation of transcription\, DNA-dependent	chromatin;nucleus	DNA binding;protein binding
RBM6	10180	RNA binding motif protein 6	RNA processing	spliceosome complex	DNA binding;RNA binding
RBM9	23543	RNA binding motif protein 9	RNA metabolism;estrogen receptor signaling pathway;negative regulation of transcription;regulation of cell proliferation;regulation of protein activity\, epigenetic	Golgi apparatus;nucleus	RNA binding;transcription corepressor activity
RBMS1	5937	RNA binding motif, single stranded interacting protein 1	DNA replication;RNA processing;biological_process unknown;regulation of translation	cellular_component unknown;nucleus;viral nucleocapsid	RNA binding;double-stranded DNA binding;single-stranded DNA binding		[RefSeq Summary:] RBMS1 gene product is a member of a small family of proteins which bind single stranded DNA/RNA. These proteins are characterized by the presence of two sets of ribonucleoprotein consensus sequence (RNP-CS) that contain conserved motifs, RNP1 and RNP2, originally described in RNA binding proteins, and required for DNA binding. The RBMS proteins have been implicated in such diver…
RFC3	5983	replication factor C (activator 1) 3, 38kDa	DNA strand elongation	DNA replication factor C complex;delta-DNA polymerase cofactor complex;nucleus	DNA binding;DNA-directed DNA polymerase activity;enzyme activator activity;nucleotide binding		[RefSeq Summary:] The elongation of primed DNA templates by DNA polymerase delta and DNA polymerase epsilon requires the accessory proteins proliferating cell nuclear antigen (PCNA) and replication factor C (RFC). RFC, also named activator 1, is a protein complex consisting of five distinct subunits of 140, 40, 38, 37, and 36 kD. This gene encodes the 38 kD subunit. This subunit is essential for …
RFC4	5984	replication factor C (activator 1) 4, 37kDa	DNA strand elongation	DNA replication factor C complex;delta-DNA polymerase cofactor complex;nucleus	ATP binding;DNA binding		[RefSeq Summary:] The elongation of primed DNA templates by DNA polymerase delta and DNA polymerase epsilon requires the accessory proteins proliferating cell nuclear antigen (PCNA) and replication factor C (RFC). RFC, also named activator 1, is a protein complex consisting of five distinct subunits of 140, 40, 38, 37, and 36 kD. This gene encodes the 37 kD subunit. This subunit forms a core comp…
RGS10	6001	regulator of G-protein signalling 10	signal transduction	nuclear mitotic chromosome	signal transducer activity		[RefSeq Summary:] Regulator of G protein signaling (RGS) family members are regulatory molecules that act as GTPase activating proteins (GAPs) for G alpha subunits of heterotrimeric G proteins. RGS proteins are able to deactivate G protein subunits of the Gi alpha, Go alpha and Gq alpha subtypes. They drive G proteins into their inactive GDP-bound forms. Regulator of G protein signaling 10 belong…
RGS5	8490	regulator of G-protein signalling 5	regulation of G-protein coupled receptor protein signaling pathway	cytoplasm	GTPase activator activity;signal transducer activity		[RefSeq Summary:] The regulator of G protein signaling (RGS) proteins are signal transduction molecules that have structural homology to SST2 of Saccharomyces cerevisiae and EGL-10 of Caenorhabditis elegans. Multiple genes homologous to SST2 are present in higher eukaryotes. RGS proteins are involved in the regulation of heterotrimeric G proteins by acting as GTPase activators.[supplied by OMIM]
RIPK2	8767	receptor-interacting serine-threonine kinase 2	apoptosis;inflammatory response;protein amino acid phosphorylation;signal transduction	intracellular	ATP binding;apoptosis regulator activity;protein serine/threonine kinase activity;signal transducer activity
RNF10	9921	ring finger protein 10					[RefSeq Summary:] The protein encoded by this gene contains a ring finger motif, which is known to be involved in protein-protein interactions. The specific function of this protein has not yet been determined. EST data suggests the existence of multiple alternatively spliced transcript variants, however, their full length nature is not known.
Rpa3	6119	replication protein A3, 14kDa	DNA repair;DNA replication	DNA replication factor A complex;nucleus	single-stranded DNA binding
RPL14	9045	ribosomal protein L14	protein biosynthesis	cytosolic large ribosomal subunit (sensu Eukarya)	RNA binding;structural constituent of ribosome	Ribosome - Homo sapiens;Translation - Homo sapiens	[RefSeq Summary:] Ribosomes, the organelles that catalyze protein synthesis, consist of a small 40S subunit and a large 60S subunit. Together these subunits are composed of 4 RNA species and approximately 80 structurally distinct proteins. This gene encodes a ribosomal protein that is a component of the 60S subunit. The protein belongs to the L14E family of ribosomal proteins. It contains a basic…
RPL15	6138	ribosomal protein L15	protein biosynthesis	ribosome	structural constituent of ribosome	Ribosome - Homo sapiens;Translation - Homo sapiens	[RefSeq Summary:] Ribosomes, the organelles that catalyze protein synthesis, consist of a small 40S subunit and a large 60S subunit. Together these subunits are composed of 4 RNA species and approximately 80 structurally distinct proteins. This gene encodes a ribosomal protein that is a component of the 60S subunit. The protein belongs to the L15E family of ribosomal proteins. It is located in th…
RPL23	9349	ribosomal protein L23	protein biosynthesis;ribosomal protein-nucleus import	ribosome	structural constituent of ribosome	Ribosome - Homo sapiens;Translation - Homo sapiens	[RefSeq Summary:] Ribosomes, the organelles that catalyze protein synthesis, consist of a small 40S subunit and a large 60S subunit. Together these subunits are composed of 4 RNA species and approximately 80 structurally distinct proteins. This gene encodes a ribosomal protein that is a component of the 60S subunit. The protein belongs to the L14P family of ribosomal proteins. It is located in th…
RPL35	11224	ribosomal protein L35	protein biosynthesis	cytosolic large ribosomal subunit (sensu Eukarya);nucleolus	mRNA binding;structural constituent of ribosome	Ribosome - Homo sapiens;Translation - Homo sapiens	[RefSeq Summary:] Ribosomes, the organelles that catalyze protein synthesis, consist of a small 40S subunit and a large 60S subunit. Together these subunits are composed of 4 RNA species and approximately 80 structurally distinct proteins. This gene encodes a ribosomal protein that is a component of the 60S subunit. The protein belongs to the L29P family of ribosomal proteins. It is located in th…
RPL38	6169	ribosomal protein L38	protein biosynthesis	cytosolic large ribosomal subunit (sensu Eukarya)	RNA binding;structural constituent of ribosome	Ribosome - Homo sapiens;Translation - Homo sapiens	[RefSeq Summary:] Ribosomes, the organelles that catalyze protein synthesis, consist of a small 40S subunit and a large 60S subunit. Together these subunits are composed of 4 RNA species and approximately 80 structurally distinct proteins. This gene encodes a ribosomal protein that is a component of the 60S subunit. The protein belongs to the L38E family of ribosomal proteins. It is located in th…
RPL9	6133	ribosomal protein L9	protein biosynthesis;ribosome biogenesis	ribosome	RNA binding;structural constituent of ribosome	Ribosome - Homo sapiens;Translation - Homo sapiens	[RefSeq Summary:] Ribosomes, the organelles that catalyze protein synthesis, consist of a small 40S subunit and a large 60S subunit. Together these subunits are composed of 4 RNA species and approximately 80 structurally distinct proteins. This gene encodes a ribosomal protein that is a component of the 60S subunit. The protein belongs to the L6P family of ribosomal proteins. It is located in the…
RPS12	6206	ribosomal protein S12	protein biosynthesis;ribosome biogenesis	cytosolic small ribosomal subunit (sensu Eukarya)	RNA binding;structural constituent of ribosome	Ribosome - Homo sapiens;Translation - Homo sapiens	[RefSeq Summary:] Ribosomes, the organelles that catalyze protein synthesis, consist of a small 40S subunit and a large 60S subunit. Together these subunits are composed of 4 RNA species and approximately 80 structurally distinct proteins. This gene encodes a ribosomal protein that is a component of the 40S subunit. The protein belongs to the S12E family of ribosomal proteins. It is located in th…
RPS25	6230	ribosomal protein S25	protein biosynthesis	cytosolic small ribosomal subunit (sensu Eukarya)	RNA binding;structural constituent of ribosome	Ribosome - Homo sapiens;Translation - Homo sapiens	[RefSeq Summary:] Ribosomes, the organelles that catalyze protein synthesis, consist of a small 40S subunit and a large 60S subunit. Together these subunits are composed of 4 RNA species and approximately 80 structurally distinct proteins. This gene encodes a ribosomal protein that is a component of the 40S subunit. The protein belongs to the S25E family of ribosomal proteins. It is located in th…
RPS29	6235	ribosomal protein S29				Ribosome - Homo sapiens;Translation - Homo sapiens	[RefSeq Summary:] Ribosomes, the organelles that catalyze protein synthesis, consist of a small 40S subunit and a large 60S subunit. Together these subunits are composed of 4 RNA species and approximately 80 structurally distinct proteins. This gene encodes a ribosomal protein that is a component of the 40S subunit and a member of the S14P family of ribosomal proteins. The protein, which contains…
RPS6KA1	6195	ribosomal protein S6 kinase, 90kDa, polypeptide 1	protein amino acid phosphorylation;ribosome biogenesis;signal transduction	ribosome	ATP binding;protein serine/threonine kinase activity;structural constituent of ribosome
RREB1	6239	ras responsive element binding protein 1	RAS protein signal transduction;development;regulation of transcription\, DNA-dependent;transcription from Pol II promoter	cytoplasm;nuclear body	DNA binding;transcriptional activator activity		[Proteome Summary:] Implicated in transcriptional response to Ras- or Raf-induced cell differentiation; zinc-finger protein
RRM2B	50484	ribonucleotide reductase M2 B (TP53 inducible)	deoxyribonucleoside diphosphate metabolism	ribonucleoside-diphosphate reductase complex	ribonucleoside-diphosphate reductase activity
S100A11	6282	S100 calcium binding protein A11 (calgizzarin)	negative regulation of DNA replication;negative regulation of cell proliferation	cytoplasm;nucleus	calcium ion binding		[RefSeq Summary:] The protein encoded by this gene is a member of the S100 family of proteins containing 2 EF-hand calcium-binding motifs. S100 proteins are localized in the cytoplasm and/or nucleus of a wide range of cells, and involved in the regulation of a number of cellular processes such as cell cycle progression and differentiation. S100 genes include at least 13 members which are located …
S100A6	6277	S100 calcium binding protein A6 (calcyclin)	axonogenesis;cell-cell signaling;positive regulation of fibroblast proliferation;regulation of cell cycle	cytoplasm;nuclear membrane	calcium ion binding;cyclin-dependent protein kinase regulator activity;growth factor activity;protein binding		[RefSeq Summary:] The protein encoded by this gene is a member of the S100 family of proteins containing 2 EF-hand calcium-binding motifs. S100 proteins are localized in the cytoplasm and/or nucleus of a wide range of cells, and involved in the regulation of a number of cellular processes such as cell cycle progression and differentiation. S100 genes include at least 13 members which are located …
SAMHD1	25939	SAM domain and HD domain 1	immune response;response to virus	intracellular	GTPase activity;antiviral response protein activity
SAP18	10284	sin3-associated polypeptide, 18kDa	chromatin modification;regulation of transcription from Pol II promoter	histone deacetylase complex	transcription corepressor activity		[RefSeq Summary:] Histone acetylation plays a key role in the regulation of eukaryotic gene expression. Histone acetylation and deacetylation are catalyzed by multisubunit complexes. The protein encoded by this gene is a component of the histone deacetylase complex which includes SIN3, SAP30, HDAC1, HDAC2, RbAp46, RbAp48 and other polypeptides. This protein directly interacts with SIN3 and enhanc…
SCARB2	950	scavenger receptor class B, member 2	cell adhesion	integral to plasma membrane;lysosomal membrane;membrane fraction	receptor activity		[RefSeq Summary:] The protein encoded by this gene is a type III glycoprotein that is located primarily in limiting membranes of lysosomes and endosomes. Studies of the similar protein in mice and rat suggested that this protein may participate in membrane transportation and the reorganization of endosomal/lysosomal compartment. Deficiency of the similar protein in mice was reported to impair cel…
SCYL1	57410	SCY1-like 1 (S. cerevisiae)	protein amino acid phosphorylation	spindle pole body	ATP binding;protein kinase activity
SDCBP	6386	syndecan binding protein (syntenin)	intracellular signaling cascade;protein-membrane targeting;regulation of synapse;substrate-bound cell migration\, cell extension	adherens junction;cytoskeleton;endoplasmic reticulum;interleukin-5 receptor complex;nucleus	actin modulating activity;cytoskeletal adaptor activity;interleukin-5 receptor binding;neurexin binding;syndecan binding
SDS	10993	serine dehydratase	L-serine metabolism;gluconeogenesis	mitochondrion	L-serine ammonia-lyase activity	Amino Acid Metabolism - Homo sapiens;Cysteine metabolism - Homo sapiens;Glycine, serine and threoninemetabolism - Homo sapiens	[RefSeq Summary:] This gene encodes one of three enzymes that are involved in metabolizing serine and glycine. L-serine dehydratase converts L-serine to pyruvate and ammonia and requires pyridoxal phosphate as a cofactor. The encoded protein can also metabolize threonine to NH4+ and 2-ketobutyrate. The encoded protein is found predominantly in the liver.
SEC24D	9871	SEC24 related gene family, member D (S. cerevisiae)	ER to Golgi transport;intracellular protein transport	COPII vesicle coat;Golgi apparatus;endoplasmic reticulum	molecular_function unknown;protein transporter activity		[RefSeq Summary:] The protein encoded by this gene is a member of the SEC24 subfamily of the SEC23/SEC24 family, which is involved in vesicle trafficking. The encoded protein has similarity to yeast Sec24p component of COPII. COPII is the coat protein complex responsible for vesicle budding from the ER. The role of this gene product is implicated in the shaping of the vesicle, and also in cargo s…
SEMA5A	9037	sema domain, seven thrombospondin repeats (type 1 and type 1-like), transmembrane domain (TM) and short cytoplasmic domain, (semaphorin) 5A	cell adhesion;cell-cell signaling;neurogenesis	integral to membrane	receptor activity
SEPP1	6414	selenoprotein P, plasma, 1	response to oxidative stress	extracellular	selenium binding	Cell Communication - Homo sapiens;Integrin-mediated celladhesion - Homo sapiens	[RefSeq Summary:] Selenoprotein P is an extracellular glycoprotein and is the only selenoprotein known to contain multiple selenocysteine residues. Two isoforms of this protein are Sep51 and Sep61. Sep51 lacks part of the C-terminal sequence. Selenoprotein P binds heparin and associates with endothelial cells. They are implicated as an oxidant defense in the extracellular space and in the transpo…
SERPINF1	5176	serine (or cysteine) proteinase inhibitor, clade F (alpha-2 antiplasmin, pigment epithelium derived factor), member 1	cell proliferation;negative regulation of angiogenesis;neurogenesis	Golgi apparatus	serine-type endopeptidase inhibitor activity
setmar	6419	SET domain and mariner transposase fusion gene	DNA transposition;regulation of transcription\, DNA-dependent	cellular_component unknown;integral to membrane	DNA binding;transposase activity		[Proteome Summary:] Has SET domain
SFRS2IP	9169	splicing factor, arginine/serine-rich 2, interacting protein	RNA splicing;mRNA processing	DNA-directed RNA polymerase II\, core complex	pre-mRNA splicing factor activity	Apoptosis - Homo sapiens;Cell Growth and Death - Homo sapiens
Sfrs5	6430	splicing factor, arginine/serine-rich 5	mRNA splice site selection;regulation of transcription\, DNA-dependent	spliceosome complex	DNA binding;pre-mRNA splicing factor activity
SFXN4	119559	sideroflexin 4	cation transport	membrane	cation transporter activity
SH3BGRL2	83699	SH3 domain binding glutamic acid-rich protein like 2	protein complex assembly	muscle myosin;nucleus	SH3/SH2 adaptor protein activity
SH3BP5	9467	SH3-domain binding protein 5 (BTK-associated)	signal transduction	cytoplasm	SH3/SH2 adaptor protein activity
SIRT2	22933	sirtuin (silent mating type information regulation 2 homolog) 2 (S. cerevisiae)	chromatin silencing;mitosis;protein amino acid ADP-ribosylation	chromatin silencing complex;cytoskeleton	DNA binding;hydrolase activity		[RefSeq Summary:] This gene encodes a member of the sirtuin family of proteins, homologs to the yeast Sir2 protein. Members of the sirtuin family are characterized by a sirtuin core domain and grouped into four classes. The functions of human sirtuins have not yet been determined; however, yeast sirtuin proteins are known to regulate epigenetic gene silencing and suppress recombination of rDNA. S…
SLA	6503	Src-like-adaptor	intracellular signaling cascade		SH3/SH2 adaptor protein activity
SLC13A4	26266	solute carrier family 13 (sodium/sulfate symporters), member 4	response to pest/pathogen/parasite;sodium ion transport;sulfate transport	integral to plasma membrane	sodium\:sulfate symporter activity
SLC16A1	6566	solute carrier family 16 (monocarboxylic acid transporters), member 1	mevalonate transport	integral to membrane;membrane fraction	mevalonate transporter activity;monocarboxylate porter activity;symporter activity
SLC16A8	23539	solute carrier 16 (monocarboxylic acid transporters), member 8	lactate transport	integral to plasma membrane;membrane fraction	lactate transporter activity;monocarboxylate porter activity;symporter activity
SLC1A3	6507	solute carrier family 1 (glial high affinity glutamate transporter), member 3	L-glutamate transport;dicarboxylic acid transport;neurotransmitter uptake	integral to plasma membrane;membrane fraction	glutamate/aspartate\:sodium symporter activity;sodium\:dicarboxylate/tricarboxylate symporter activity
SLC2A3	6515	solute carrier family 2 (facilitated glucose transporter), member 3	carbohydrate metabolism;glucose transport	integral to membrane;membrane fraction	glucose transporter activity;sugar porter activity
SLC35A1	10559	solute carrier family 35 (CMP-sialic acid transporter), member A1	CMP-sialic acid transport;carbohydrate metabolism;protein modification	Golgi apparatus;integral to plasma membrane	CMP-sialic acid transporter activity;sugar porter activity
SLC4A7	9497	solute carrier family 4, sodium bicarbonate cotransporter, member 7	bicarbonate transport	integral to membrane	inorganic anion exchanger activity;sodium\:bicarbonate symporter activity
slc5a6	8884	solute carrier family 5 (sodium-dependent vitamin transporter), member 6	sodium ion transport	integral to plasma membrane;membrane fraction	biotin binding;sodium dependent multivitamin transporter activity
SLC7A10	56301	solute carrier family 7, (neutral amino acid transporter, y+ system) member 10	neutral amino acid transport	integral to plasma membrane	L-serine transporter activity;amino acid-polyamine transporter activity		[Proteome Summary:] Highly similar to a region of murine Slc7a10; Asc-type amino acid transporter [Proteome Summary:] Asc-type amino acid transporter 1; sodium-independent transport of small neutral L- and D-amino acids, requires 4F2hc for expression, may function in brain in D-serine mobilization
SLC9A6	10479	solute carrier family 9 (sodium/hydrogen exchanger), isoform 6	regulation of pH;sodium ion transport	endoplasmic reticulum membrane;integral to membrane;microsome;mitochondrion	ion channel activity;sodium\:hydrogen antiporter activity;solute\:hydrogen antiporter activity
SNAPC1	6617	small nuclear RNA activating complex, polypeptide 1, 43kDa	regulation of transcription\, DNA-dependent;transcription from Pol II promoter;transcription from Pol III promoter	transcription factor complex	RNA polymerase II transcription factor activity\, enhancer binding
SNAPC5	10302	small nuclear RNA activating complex, polypeptide 5, 19kDa	regulation of transcription\, DNA-dependent;transcription from Pol II promoter;transcription initiation from Pol III promoter	nucleus	transcription factor activity
SNTB1	6641	syntrophin, beta 1 (dystrophin-associated protein A1, 59kDa, basic component 1)		cytoskeleton;membrane	actin binding;calcium ion binding;calmodulin binding		[RefSeq Summary:] Dystrophin is a large, rod-like cytoskeletal protein found at the inner surface of muscle fibers. Dystrophin is missing in Duchenne Muscular Dystrophy patients and is present in reduced amounts in Becker Muscular Dystrophy patients. The protein encoded by this gene is a peripheral membrane protein found associated with dystrophin and dystrophin-related proteins. This gene is a m…
SNX17	9784	sorting nexin 17	endosome transport;intracellular protein transport;intracellular signaling cascade;low-density lipoprotein catabolism;neuropeptide signaling pathway;regulation of endocytosis	cytoskeleton;early endosome;membrane	protein C-terminus binding;protein transporter activity;receptor binding		[RefSeq Summary:] This gene encodes a member of the sorting nexin family. Members of this family contain a phox (PX) domain, which is a phosphoinositide binding domain, and are involved in intracellular trafficking. This protein does not contain a coiled coil region, like some family members, but contains a B41 domain. This protein interacts with the cytoplasmic domain of P-selectin, and may func…
SNX6	58533	sorting nexin 6	intracellular protein transport;intracellular signaling cascade;negative regulation of EGF receptor activity	Golgi apparatus	intracellular transporter activity;protein binding;protein transporter activity		[RefSeq Summary:] This gene encodes a member of the sorting nexin family. Members of this family contain a phox (PX) domain, which is a phosphoinositide binding domain, and are involved in intracellular trafficking. This protein associates with the long isoform of the leptin receptor, the transforming growth factor-beta family of receptor serine-threonine kinases, and with receptor tyrosine kinas…
SORBS1	10580	sorbin and SH3 domain containing 1	cell-matrix adhesion	zonula adherens	actin binding	Cell Communication - Homo sapiens;Integrin-mediated celladhesion - Homo sapiens	[Proteome Summary:] Ponsin; binds the F-actin-binding proteins l-afadin and vinculin (VCL); contains three SH3 domains [Proteome Summary:] Strongly similar to human SH3P12 (ponsin); may bind the F-actin-binding proteins l-afadin and vinculin (VCL)
SPARCL1	8404	SPARC-like 1 (mast9, hevin)		extracellular matrix	calcium ion binding
SPG20	23111	spastic paraplegia 20, spartin (Troyer syndrome)	proteolysis and peptidolysis	chloroplast	cysteine-type endopeptidase activity		[RefSeq Summary:] This gene encodes a protein that contains a MIT (Microtubule Interacting and Trafficking molecule) domain. This protein may be involved in endosomal trafficking, microtubule dynamics, or both functions. Mutations associated with this gene cause autosomal recessive spastic paraplegia 20 (Troyer syndrome).
SPP1	6696	secreted phosphoprotein 1 (osteopontin, bone sialoprotein I, early T-lymphocyte activation 1)	T-helper 1 type immune response;anti-apoptosis;cell-cell signaling;cell-matrix adhesion;immune cell chemotaxis;negative regulation of bone mineralization;positive regulation of T-cell proliferation;regulation of myeloid blood cell differentiation	extracellular matrix	apoptosis inhibitor activity;cell adhesion molecule activity;chemoattractant activity;cytokine activity;defense/immunity protein activity;growth factor activity;integrin binding		[Proteome Summary:] Osteopontin (bone sialoprotein); bone and blood vessel extracellular matrix protein involved in calcification and atherosclerosis
SQRDL	58472	sulfide quinone reductase-like (yeast)	electron transport	mitochondrion	disulfide oxidoreductase activity
srgap2	9901	SLIT-ROBO Rho GTPase activating protein 2	Rho protein signal transduction	cytoplasm	GTPase activator activity
SRP19	6728	signal recognition particle 19kDa	cotranslational membrane targeting	ribonucleoprotein complex;signal recognition particle	7S RNA binding	Proteinexport - Homo sapiens;Sorting and Degradation - Homo sapiens
SS18L2	51188	synovial sarcoma translocation gene on chromosome 18-like 2					[RefSeq Summary:] Synovial sarcomas occur most frequently in the extremities around large joints. More than 90% of cases have a recurrent and specific chromosomal translocation, t(X;18)(p11.2;q11.2), in which the 5-prime end of the SS18 gene (MIM 600192) is fused in-frame to the 3-prime end of the SSX1 (MIM 312820), SSX2 (MIM 300192), or SSX4 (MIM 300326) gene. The SS18L2 gene is homologous to SS…
ST7L	54879	suppression of tumorigenicity 7 like					[RefSeq Summary:] This gene was identified by its similarity to the ST7 tumor suppressor gene found in the chromosome 7q31 region. This gene is clustered in a tail-to-tail manner with the WNT2B gene in a chromosomal region known to be deleted and rearranged in a variety of cancers. The function of this gene has not yet been determined. Several transcript variants encoding many different isoforms …
STAC	6769	src homology three (SH3) and cysteine rich domain	intracellular signaling cascade	soluble fraction	protein kinase activity
STAG2	10735	stromal antigen 2	chromosome segregation;meiosis;mitosis	nucleus
STARD8	9754	START domain containing 8			GTPase activator activity
STRN	6801	striatin, calmodulin binding protein	biological_process unknown	cellular_component unknown;cytoplasm	calmodulin binding
SUCLG1	8802	succinate-CoA ligase, GDP-forming, alpha subunit	glycolysis;tricarboxylic acid cycle	mitochondrion	GTP binding;succinate-CoA ligase (GDP-forming) activity	Carbohydrate Metabolism - Homo sapiens;Citrate cycle (TCA cycle) - Homo sapiens;Propanoate metabolism - Homo sapiens
SVIL	6840	supervillin	biological_process unknown;cytoskeletal anchoring	actin cytoskeleton;cellular_component unknown;nucleus;plasma membrane	actin binding;membrane associated actin binding		[RefSeq Summary:] This gene encodes a bipartite protein with distinct amino- and carboxy-terminal domains. The amino-terminus contains nuclear localization signals and the carboxy-terminus contains numerous consecutive sequences with extensive similarity to proteins in the gelsolin family of actin-binding proteins, which cap, nucleate, and/or sever actin filaments. The gene product is tightly ass…
SYCP2	10388	synaptonemal complex protein 2	cytokinesis;synaptonemal complex formation	synaptonemal complex	DNA binding		[RefSeq Summary:] The synaptonemal complex is a proteinaceous structure that links homologous chromosomes during the prophase of meiosis. The protein encoded by this gene is a major component of the synaptonemal complex and may bind DNA at scaffold attachment regions. The encoded protein requires synaptonemal complex protein 3, but not 1, for inclusion in the synaptonemal complex.
SYNGR1	9145	synaptogyrin 1	transport	integral to plasma membrane;synapse	receptor activity;transporter activity		[RefSeq Summary:] This gene encodes an integral membrane protein associated with presynaptic vesicles in neuronal cells. The exact function of this protein is unclear, but studies of a similar murine protein suggest that it functions in synaptic plasticity without being required for synaptic transmission. The gene product belongs to the synaptogyrin gene family. Three alternatively spliced varian…
SYNJ2BP	55333	synaptojanin 2 binding protein		integral to membrane;mitochondrion;outer membrane	protein binding
TACC2	10579	transforming, acidic coiled-coil containing protein 2	cell growth and/or maintenance	centrosome;nucleus	transcription factor binding\, cytoplasmic sequestering		[RefSeq Summary:] Transforming acidic coiled-coil proteins are a conserved family of centrosome- and microtubule-interacting proteins that are implicated in cancer. The member encoded by this gene strongly concentrates at centrosomes throughout the cell cycle, and it is a candidate breast tumor suppressor and biomarker for tumor progression.
TAF1B	9014	TATA box binding protein (TBP)-associated factor, RNA polymerase I, B, 63kDa	electron transport;transcription from Pol I promoter;transcription from Pol II promoter	nucleus	RNA polymerase I transcription factor activity;electron transporter activity;general RNA polymerase II transcription factor activity;transcription factor activity		[RefSeq Summary:] Initiation of transcription by RNA polymerase I requires the formation of a complex composed of the TATA-binding protein (TBP) and three TBP-associated factors (TAFs) specific for RNA polymerase I. This complex, known as SL1, binds to the core promoter of ribosomal RNA genes to position the polymerase properly and acts as a channel for regulatory signals. This gene encodes one o…
Taf5	6877	TAF5 RNA polymerase II, TATA box binding protein (TBP)-associated factor, 100kDa	regulation of transcription\, DNA-dependent	transcription factor TFIID complex	transcription factor activity	Basal transcriptionfactors - Homo sapiens;Transcription - Homo sapiens	[RefSeq Summary:] Initiation of transcription by RNA polymerase II requires the activities of more than 70 polypeptides. The protein that coordinates these activities is transcription factor IID (TFIID), which binds to the core promoter to position the polymerase properly, serves as the scaffold for assembly of the remainder of the transcription complex, and acts as a channel for regulatory signa…
TAX1BP1	8887	Tax1 (human T-cell leukemia virus type I) binding protein 1	anti-apoptosis	inner plaque of spindle pole body	apoptosis inhibitor activity		[Proteome Summary:] Protein interacting with the anti-apoptotic zinc finger A20 protein; inhibits apoptosis induced by TNF when overexpressed
TBC1D7	51256	TBC1 domain family, member 7			GTPase activator activity
TCF4	6925	transcription factor 4	development;regulation of transcription from Pol II promoter	transcription factor complex	DNA binding;RNA polymerase II transcription factor activity;protein binding		[RefSeq Summary:] TCF4 encodes transcription factor 4, a basic helix-turn-helix transcription factor. The protein recognizes an Ephrussi-box ('E-box') binding site ('CANNTG') - a motif first identified in immunoglobulin enhancers. TCF4 is expressed predominantly in pre-B-cells, although it is found in other tissues as well. TCF4 is known to produce multiple transcripts; however as the complete st…
TEAD1	7003	TEA domain family member 1 (SV40 transcriptional enhancer factor)	regulation of transcription\, DNA-dependent	nucleus	transcription factor activity
TEX11	56159	testis expressed sequence 11
TFDP2	7029	transcription factor Dp-2 (E2F dimerization partner 2)	DNA metabolism;oncogenesis;regulation of cell cycle;regulation of transcription from Pol II promoter	transcription factor complex	transcription cofactor activity;transcription factor activity		[Proteome Summary:] Transcription factor Dp-2; heterodimerizes with E2F and regulates genes encoding proteins required for the progression of S-phase during the cell cycle
TFRC	7037	transferrin receptor (p90, CD71)	endocytosis;iron ion homeostasis;iron ion transport;proteolysis and peptidolysis	endosome;extracellular;integral to plasma membrane	peptidase activity;transferrin receptor activity
TGFB1	7040	transforming growth factor, beta 1 (Camurati-Engelmann disease)	TGFbeta receptor signaling pathway;anti-apoptosis;cell growth;cell-cell signaling;growth;lymph gland development;negative regulation of cell proliferation;regulation of cell cycle	extracellular matrix	transforming growth factor-beta receptor binding
TGFBI	7045	transforming growth factor, beta-induced, 68kDa	cell proliferation;negative regulation of cell adhesion;vision	extracellular matrix;extracellular space	cell adhesion molecule activity;integrin binding
TGFBRAP1	9392	transforming growth factor, beta receptor associated protein 1	TGFbeta receptor signaling pathway	vacuolar membrane	receptor activity		[Proteome Summary:] Associates with activated TGFBR1, but not unactivated TGFBR1 or TGFBR2
TGM1	7051	transglutaminase 1 (K polypeptide epidermal type I, protein-glutamine-gamma-glutamyltransferase)	peptide cross-linking	membrane;membrane fraction	acyltransferase activity;calcium ion binding;protein-glutamine gamma-glutamyltransferase activity
THBS2	7058	thrombospondin 2	cell adhesion	extracellular matrix	calcium ion binding;cell adhesion molecule activity;heparin binding;structural molecule activity		[RefSeq Summary:] The protein encoded by this gene belongs to the thrombospondin family. It is a disulfide-linked homotrimeric glycoprotein that mediates cell-to-cell and cell-to-matrix interactions. This protein has been shown to function as a potent inhibitor of tumor growth and angiogenesis. Studies of the mouse counterpart suggest that this protein may modulate the cell surface properties of …
THBS4	7060	thrombospondin 4	cell adhesion;substrate-bound cell migration\, cell extension	extracellular matrix;extracellular space	calcium ion binding;cell adhesion molecule activity;heparin binding;structural molecule activity		[RefSeq Summary:] The protein encoded by this gene belongs to the thrombospondin protein family. Thrombospondin family members are adhesive glycoproteins that mediate cell-to-cell and cell-to-matrix interactions. This protein forms a pentamer and can bind to heparin and calcium. Studies of the rat counterpart suggest that this protein may be involved in local signaling in the developing and adult…
THRA	7067	thyroid hormone receptor, alpha (erythroblastic leukemia viral (v-erb-a) oncogene homolog, avian)	cartilage condensation;ossification;regulation of cell cycle;regulation of heart rate;regulation of transcription\, DNA-dependent;transcription from Pol II promoter	extrachromosomal circular DNA;nucleus	steroid hormone receptor activity;thyroid hormone receptor activity;transcription factor activity		[RefSeq Summary:] The protein encoded by this gene is a nuclear hormone receptor for triiodothyronine. It is one of the several receptors for thyroid hormone, and has been shown to mediate the biological activities of thyroid hormone. Knockout studies in mice suggest that the different receptors, while having certain extent of redundancy, may mediate different functions of thyroid hormone. Altern…
THY1	7070	Thy-1 cell surface antigen	posttranslational membrane targeting	integral to plasma membrane
TIGD4	201798	tigger transposable element derived 4	metal ion transport	nucleus	metal ion binding;nucleic acid binding		[RefSeq Summary:] The protein encoded by this gene belongs to the tigger subfamily of the pogo superfamily of DNA-mediated transposons in humans. These proteins are related to DNA transposons found in fungi and nematodes, and more distantly to the Tc1 and mariner transposases. They are also very similar to the major mammalian centromere protein B. The exact function of this gene is not known.
TIMP2	7077	tissue inhibitor of metalloproteinase 2	biological_process unknown	extracellular matrix	enzyme activator activity;metalloendopeptidase inhibitor activity		[RefSeq Summary:] This gene belongs to the TIMP gene family. The proteins encoded by this gene family are natural inhibitors of the matrix metalloproteinases, a group of peptidases involved in degradation of the extracellular matrix. Unlike the inducible expression of some other TIMP gene family members, the expression of this gene is largely constitutive. In addition, this gene diplays several f…
TJP2	9414	tight junction protein 2 (zona occludens 2)	regulation of transcription\, DNA-dependent	integral to plasma membrane;nucleus;tight junction	DNA binding;guanylate kinase activity;protein binding
TLK1	9874	tousled-like kinase 1	cell cycle;chromatin modification;intracellular protein transport;intracellular signaling cascade;protein amino acid phosphorylation;regulation of chromatin assembly/disassembly;regulation of transcription\, DNA-dependent;response to DNA damage stimulus	cellular_component unknown;nucleus;spindle pole body	ATP binding;DNA binding;protein serine/threonine kinase activity;protein-tyrosine kinase activity
TLR1	7096	toll-like receptor 1	activation of NF-kappaB-inducing kinase;macrophage activation;perception of triacylated bacterial lipoprotein;positive regulation of interleukin-6 biosynthesis;positive regulation of tumor necrosis factor-alpha biosynthesis	integral to membrane;phagocytic vesicle	defense/immunity protein activity;transmembrane receptor activity;triacylated lipoprotein binding		[RefSeq Summary:] The protein encoded by this gene is a member of the Toll-like receptor (TLR) family which plays a fundamental role in pathogen recognition and activation of innate immunity. TLRs are highly conserved from Drosophila to humans and share structural and functional similarities. They recognize pathogen-associated molecular patterns (PAMPs) that are expressed on infectious agents, an…
Tm9sf2	9375	transmembrane 9 superfamily member 2	transport	endosome;integral to plasma membrane	transporter activity
TMEM5	10329	transmembrane protein 5		integral to plasma membrane
TMSB10	9168	thymosin, beta 10	cytoskeleton organization and biogenesis;spermatid development	cytoskeleton	actin modulating activity
TMSB4X	7114	thymosin, beta 4, X-linked	development;immune response;protein complex assembly;regulation of actin polymerization and/or depolymerization	cytoskeleton	actin modulating activity;actin monomer sequestering activity		[RefSeq Summary:] This gene encodes an actin sequestering protein which plays a role in regulation of actin polymerization. The protein is also involved in cell proliferation, migration, and differentiation. This gene escapes X inactivation and has a homolog on chromosome Y.
TNIP1	10318	TNFAIP3 interacting protein 1	glycoprotein biosynthesis;negative regulation of viral genome replication	nucleus	protein binding
TOR3A	64222	torsin family 3, member A	biological_process unknown	endoplasmic reticulum
TPM3	7170	tropomyosin 3	muscle development;regulation of heart rate;regulation of muscle contraction	muscle thin filament tropomyosin	actin binding;molecular_function unknown;structural constituent of cytoskeleton;structural constituent of muscle
tpp2	7174	tripeptidyl peptidase II	proteolysis and peptidolysis	cytoplasm	D-alanyl-D-alanine endopeptidase activity;aminopeptidase activity;subtilase activity;tripeptidyl-peptidase II activity
TPR	7175	translocated promoter region (to activated MET oncogene)	protein-nucleus import	cytoplasm;nuclear pore	protein-tyrosine kinase activity
TRIM32	22954	tripartite motif-containing 32	electron transport	cytoplasm;nucleus	DNA binding;electron transporter activity;transcription coactivator activity;zinc ion binding		[RefSeq Summary:] The protein encoded by this gene is a member of the tripartite motif (TRIM) family. The TRIM motif includes three zinc-binding domains, a RING, a B-box type 1 and a B-box type 2, and a coiled-coil region. The protein localizes to cytoplasmic bodies. The protein has also been localized to the nucleus, where it interacts with the activation domain of the HIV-1 Tat protein. The Tat…
TRIM44	54765	tripartite motif-containing 44		intracellular	zinc ion binding		[RefSeq Summary:] This gene encodes a member of the tripartite motif (TRIM) family. The TRIM motif includes three zinc-binding domains, namely a RING, a B-box type 1 and a B-box type 2, and a coiled-coil region.
TRNT1	51095	tRNA nucleotidyl transferase, CCA-adding, 1	protein-mitochondrial targeting;tRNA 3' processing	mitochondrion	ATP binding;magnesium ion binding;tRNA adenylyltransferase activity;tRNA binding
TRPM7	54822	transient receptor potential cation channel, subfamily M, member 7	cation transport;protein amino acid phosphorylation	integral to membrane	ATP binding;cation channel activity;protein serine/threonine kinase activity
TTC4	7268	tetratricopeptide repeat domain 4	response to stress	Golgi apparatus	Hsp70/Hsp90 organizing protein activity		[RefSeq Summary:] The 34-amino acid tetratricopeptide repeat (TPR) motif is found in a variety of proteins and may mediate protein-protein or protein-membrane interactions.[supplied by OMIM]
TTF1	7270	transcription termination factor, RNA polymerase I	transcription termination	nuclear matrix	DNA binding;transcription termination factor activity
TTN	7273	titin	muscle development;protein amino acid phosphorylation;regulation of striated muscle contraction	cytoskeleton;membrane	ATP binding;hematopoietin/interferon-class (D200-domain) cytokine receptor activity;protein serine/threonine kinase activity;structural constituent of muscle		[RefSeq Summary:] This gene encodes a large abundant protein of striated muscle. The product of this gene is divided into two regions, a N-terminal I-band and a C-terminal A-band. The I-band, which is the elastic part of the molecule, contains two regions of tandem immunoglobulin domains on either side of a PEVK region that is rich in proline, glutamate, valine and lysine. The A-band, which is th…
TUBA8	51807	tubulin, alpha 8	microtubule cytoskeleton organization and biogenesis;microtubule-based movement	microtubule	GTP binding;structural constituent of cytoskeleton
TWISTNB	221830	TWIST neighbor
TXNIP	10628	thioredoxin interacting protein	biological_process unknown;sensory perception;signal transduction	cellular_component unknown;integral to membrane	molecular_function unknown;ribonuclease H activity
TYROBP	7305	TYRO protein tyrosine kinase binding protein	cellular defense response;intracellular signaling cascade	integral to plasma membrane	kinase activity;receptor activity;receptor signaling protein activity		[RefSeq Summary:] This gene encodes a transmembrane signaling polypeptide which contains an immunoreceptor tyrosine-based activation motif (ITAM) in its cytoplasmic domain. The encoded protein may associate with the killer-cell inhibitory receptor (KIR) family of membrane glycoproteins and may act as an activating signal transduction element. This protein may bind zeta-chain (TCR) associated prot…
UBE2B	7320	ubiquitin-conjugating enzyme E2B (RAD6 homolog)	postreplication repair;ubiquitin cycle;ubiquitin-dependent protein catabolism	nucleus	ubiquitin conjugating enzyme activity;ubiquitin-protein ligase activity		[RefSeq Summary:] The modification of proteins with ubiquitin is an important cellular mechanism for targeting abnormal or short-lived proteins for degradation. Ubiquitination involves at least three classes of enzymes: ubiquitin-activating enzymes, or E1s, ubiquitin-conjugating enzymes, or E2s, and ubiquitin-protein ligases, or E3s. This gene encodes a member of the E2 ubiquitin-conjugating enzy…
UBE2C	11065	ubiquitin-conjugating enzyme E2C	cyclin catabolism;cytokinesis;mitosis;positive regulation of cell proliferation;regulation of DNA repair;ubiquitin cycle;ubiquitin-dependent protein catabolism	26S proteasome	ubiquitin conjugating enzyme activity;ubiquitin-protein ligase activity	Sorting and Degradation - Homo sapiens;Ubiquitinmediated proteolysis - Homo sapiens	[RefSeq Summary:] The modification of proteins with ubiquitin is an important cellular mechanism for targeting abnormal or short-lived proteins for degradation. Ubiquitination involves at least three classes of enzymes: ubiquitin-activating enzymes, or E1s, ubiquitin-conjugating enzymes, or E2s, and ubiquitin-protein ligases, or E3s. This gene encodes a member of the E2 ubiquitin-conjugating enzy…
UBE2G1	7326	ubiquitin-conjugating enzyme E2G 1 (UBC7 homolog, C. elegans)	ubiquitin cycle;ubiquitin-dependent protein catabolism		ubiquitin conjugating enzyme activity;ubiquitin-protein ligase activity		[RefSeq Summary:] The modification of proteins with ubiquitin is an important cellular mechanism for targeting abnormal or short-lived proteins for degradation. Ubiquitination involves at least three classes of enzymes: ubiquitin-activating enzymes, or E1s, ubiquitin-conjugating enzymes, or E2s, and ubiquitin-protein ligases, or E3s. This gene encodes a member of the E2 ubiquitin-conjugating enzy…
UBE3A	7337	ubiquitin protein ligase E3A (human papilloma virus E6-associated protein, Angelman syndrome)	brain development;tRNA aminoacylation for protein translation;ubiquitin cycle;ubiquitin-dependent protein catabolism	nucleus;voltage-gated potassium channel complex	ATP binding;tRNA ligase activity;ubiquitin conjugating enzyme activity;ubiquitin-protein ligase activity		[RefSeq Summary:] This gene encodes an E3 ubiquitin-protein ligase, part of the ubiquitin protein degradation system. This imprinted gene is maternally expressed in brain and biallelically expressed in other tissues. Maternally inherited deletion of this gene causes Angelman Syndrome, characterized by severe motor and intellectual retardation, ataxia, hypotonia, epilepsy, absence of speech, and c…
UBE4B	10277	ubiquitination factor E4B (UFD2 homolog, yeast)	apoptosis;cell growth and/or maintenance;protein folding;protein ubiquitination during ubiquitin-dependent protein catabolism;response to UV	cytoplasm;ubiquitin ligase complex	chaperone activity;enzyme binding;ubiquitin conjugating enzyme activity		[RefSeq Summary:] The modification of proteins with ubiquitin is an important cellular mechanism for targeting abnormal or short-lived proteins for degradation. Ubiquitination involves at least three classes of enzymes: ubiquitin-activating enzymes, or E1s, ubiquitin-conjugating enzymes, or E2s, and ubiquitin-protein ligases, or E3s. This gene encodes an additional conjugation factor, E4, which i…
UBTF	7343	upstream binding transcription factor, RNA polymerase I	regulation of transcription from Pol I promoter	nucleolus;transcription factor complex	DNA binding;RNA polymerase I transcription factor activity		[Proteome Summary:] Nucleolar transcription factor; implicated in the regulation of rRNA expression
UCHL1	7345	ubiquitin carboxyl-terminal esterase L1 (ubiquitin thiolesterase)	ubiquitin-dependent protein catabolism	cytoplasm	ubiquitin thiolesterase activity	Neurodegenerative Disorders - Homo sapiens;Parkinson's disease - Homo sapiens
USP9X	8239	ubiquitin specific protease 9, X-linked (fat facets-like, Drosophila)	female gamete generation;spermatogenesis;ubiquitin-dependent protein catabolism	26S proteasome	cysteine-type endopeptidase activity;ubiquitin thiolesterase activity		[RefSeq Summary:] This X-linked gene escapes X-inactivation and has a homolog on the Y chromosome. Homology to a Drosophila gene suggests that this gene encodes a ubiquitin-specific protease, which may regulate protein levels by removing ubiquitin from proteins marked for digestion by proteasomes. The protein may also be involved in oocyte proliferation. Two transcript variants for this gene exis…
USP9Y	8287	ubiquitin specific protease 9, Y-linked (fat facets-like, Drosophila)	spermatogenesis;ubiquitin-dependent protein catabolism	26S proteasome	cysteine-type endopeptidase activity;ubiquitin thiolesterase activity;ubiquitin-specific protease activity		[RefSeq Summary:] This gene maps to the Y chromosome and has a homolog on the X chromosome. Its homology to a Drosophila gene suggests that its gene product is a ubiquitin-specific protease, which may regulate protein levels by removing ubiquitin from proteins marked for digestion by proteasomes. Deletion or mutation of this gene is thought to be associated with azoospermia. Other transcript vari…
UST	10090	uronyl-2-sulfotransferase	protein amino acid sulfation	integral to membrane	sulfotransferase activity
VAMP4	8674	vesicle-associated membrane protein 4	biological_process unknown;protein complex assembly	Golgi membrane;endosome;integral to membrane;lysosome	DNA binding		[RefSeq Summary:] Synaptobrevins/VAMPs, syntaxins, and the 25-kD synaptosomal-associated protein SNAP25 are the main components of a protein complex involved in the docking and/or fusion of synaptic vesicles with the presynaptic membrane. VAMP4 is a member of the vesicle-associated membrane protein (VAMP)/synaptobrevin family. It is thought that VAMP4 plays a role in trans-Golgi network-to-endoso…
VAV2	7410	vav 2 oncogene	intracellular signaling cascade;regulation of cell cycle	mitochondrion	diacylglycerol binding;guanyl-nucleotide exchange factor activity	Cell Communication - Homo sapiens;Integrin-mediated celladhesion - Homo sapiens	[RefSeq Summary:] VAV2 is the second member of the VAV oncogene family. Unlike VAV1, which is expressed exclusively in hematopoietic cells, VAV2 transcripts were found in most tissues.
VAV3	10451	vav 3 oncogene	small GTPase mediated signal transduction	mitochondrion	GTPase activator activity;SH3/SH2 adaptor protein activity;diacylglycerol binding;guanyl-nucleotide exchange factor activity	Cell Communication - Homo sapiens;Integrin-mediated celladhesion - Homo sapiens	[RefSeq Summary:] VAV3, a third representative of the Vav family, participates in signal transduction processes. It is also involved in the activation of several members of the Rho family. This activity, when deregulated, leads to marked cytoskeletal changes and to alterations in the process of cell division.
VBP1	7411	von Hippel-Lindau binding protein 1	protein folding	prefoldin complex	chaperone activity;protein binding		[RefSeq Summary:] The protein encoded by this gene interacts with the Von Hippel-Lindau protein to form an intracellular complex. Because it functions as a chaperone protein, it is suspected that it may play a role in the transport of the Von Hippel-Lindau protein from the perinuclear granules to the nucleus or cytoplasm.
VDR	7421	vitamin D (1,25- dihydroxyvitamin D3) receptor	regulation of transcription\, DNA-dependent;signal transduction	extrachromosomal circular DNA;nucleus	steroid hormone receptor activity;transcription factor activity;vitamin D3 receptor activity
VGLL2	245806	vestigial like 2 (Drosophila)
WDFY1	57590	WD repeat and FYVE domain containing 1	electron transport	integral to membrane	zinc ion binding		[RefSeq Summary:] The FYVE domain mediates the recruitment of proteins involved in membrane trafficking and cell signaling to phosphatidylinositol 3-phosphate (PtdIns(3)P)-containing membranes. This gene encodes a protein which contains a single FYVE domain and multiple WD40 repeats. This protein is localized to endosomes. Alternatively spliced transcript variants have been found for this gene, a…
WDFY3	23001	WD repeat and FYVE domain containing 3			zinc ion binding		[RefSeq Summary:] This gene encodes a protein which contains WD repeats and an FYVE domain. Multiple alternatively spliced transcript variants have been found for this gene, but the full-length nature of some variants has not been defined.
WHSC1L1	54904	Wolf-Hirschhorn syndrome candidate 1-like 1	cell differentiation;cell growth;regulation of transcription\, DNA-dependent	tight junction	DNA binding;protein binding		[RefSeq Summary:] This gene is related to the Wolf-Hirschhorn syndrome candidate-1 gene and encodes a protein with PWWP (proline-tryptophan-tryptophan-proline) domains. The function of the protein has not been determined. Two alternatively spliced variants have been described.
XPO7	23039	exportin 7	protein-nucleus export;protein-nucleus import\, docking	cytoplasm;nuclear pore	nuclear export signal receptor activity;protein transporter activity		[RefSeq Summary:] The transport of protein and large RNAs through the nuclear pore complexes (NPC) is an energy-dependent and regulated process. The import of proteins with a nuclear localization signal (NLS) is accomplished by recognition of one or more clusters of basic amino acids by the importin-alpha/beta complex; see MIM 600685 and MIM 602738. The small GTPase RAN (MIM 601179) plays a key r…
YAP1	10413	Yes-associated protein 1, 65kDa			protein binding		[RefSeq Summary:] This gene encodes the human ortholog of chicken YAP protein which binds to the SH3 domain of the Yes proto-oncogene product. This protein contains a WW domain that is found in various structural, regulatory and signaling molecules in yeast, nematode, and mammals, and may be involved in protein-protein interaction.
YPEL1	29799	yippee-like 1 (Drosophila)		nucleus			[RefSeq Summary:] This gene encodes a potential zinc-binding protein and is located in the region associated with DiGeorge syndrome on chromosome 22. The encoded protein may play a role in the regulation of cellular morphology and may function during craniofacial development.
YWHAH	7533	tyrosine 3-monooxygenase/tryptophan 5-monooxygenase activation protein, eta polypeptide	protein kinase C activation	cytoplasm	protein domain specific binding;protein kinase C inhibitor activity		[RefSeq Summary:] This gene product belongs to the 14-3-3 family of proteins which mediate signal transduction by binding to phosphoserine-containing proteins. This highly conserved protein family is found in both plants and mammals, and this protein is 99% identical to the mouse, rat and bovine orthologs. This gene contains a 7 bp repeat sequence in its 5' UTR, and changes in the number of this …
YWHAQ	10971	tyrosine 3-monooxygenase/tryptophan 5-monooxygenase activation protein, theta polypeptide	exocytosis;regulation of cell cycle;small GTPase mediated signal transduction	cytoplasm	chaperone activity;protein domain specific binding;protein kinase C inhibitor activity		[RefSeq Summary:] This gene product belongs to the 14-3-3 family of proteins which mediate signal transduction by binding to phosphoserine-containing proteins. This highly conserved protein family is found in both plants and mammals, and this protein is 99% identical to the mouse and rat orthologs. This gene is upregulated in patients with amyotrophic lateral sclerosis. It contains in its 5' UTR …
zfr	51663	zinc finger RNA binding protein		nucleus	RNA binding
ZFX	7543	zinc finger protein, X-linked	regulation of transcription\, DNA-dependent	transcription factor complex	DNA binding;transcription coactivator activity
ZFYVE16	9765	zinc finger, FYVE domain containing 16	TGFbeta receptor complex assembly;endosome transport;protein-lysosome targeting;regulation of endocytosis;vesicle organization and biogenesis	early endosome	phosphatidylinositol binding;protein transporter activity;zinc ion binding
ZIC1	7545	Zic family member 1 (odd-paired homolog, Drosophila)	behavior;brain development;inner ear morphogenesis;neuronal lineage restriction;pattern specification;regulation of smoothened receptor signaling pathway;regulation of transcription\, DNA-dependent	transcription factor complex	transcription factor activity;zinc-mediated transcriptional activator activity		[RefSeq Summary:] This gene encodes a member of the ZIC family of C2H2-type zinc finger proteins. Members of this family are important during development. Aberrant expression of this gene is seen in medulloblastoma, a childhood brain tumor. This gene is closely linked to the gene encoding zinc finger protein of the cerebellum 4, a related family member on chromosome 3. This gene encodes a transcr…
ZNF148	7707	zinc finger protein 148 (pHZ-52)	cellular defense response;negative regulation of transcription from Pol II promoter	DNA-directed RNA polymerase II\, core complex	DNA binding;specific RNA polymerase II transcription factor activity		[Proteome Summary:] Kruppel zinc-finger protein 148; regulates gene transcription of the T-cell receptor, beta enolase and gastrin genes
ZNF189	7743	zinc finger protein 189	negative regulation of transcription from Pol II promoter	transcription factor complex	transcription factor activity
ZNF211	10520	zinc finger protein 211	regulation of transcription\, DNA-dependent	transcription factor complex	transcription factor activity
ZNF212	7988	zinc finger protein 212	regulation of transcription\, DNA-dependent	transcription factor complex	DNA binding;zinc ion binding		[RefSeq Summary:] This gene belongs to the C2H2-type zinc finger gene family. The zinc finger proteins are involved in gene regulation and development, and are quite conserved throughout evolution. Like this gene product, a third of the zinc finger proteins containing C2H2 fingers also contain the KRAB domain, which has been found to be involved in protein-protein interactions.
ZNF250	22958	zinc finger protein 250
ZNF271	10778	zinc finger protein 271	regulation of transcription\, DNA-dependent	nucleus	DNA binding;zinc ion binding		[Proteome Summary:] Kruppel-related zinc finger protein 271
ZNF275	10838	zinc finger protein 275	regulation of transcription\, DNA-dependent	transcription factor complex	DNA binding
ZNF3	7551	zinc finger protein 3 (A8-51)	cell differentiation;immune cell activation;regulation of transcription\, DNA-dependent	transcription factor complex	transcription factor activity;zinc ion binding		[Proteome Summary:] May mediate transcriptional repression; contains a kruppel-associated box domain and five C2H2 zinc fingers
ZNF398	57541	zinc finger protein 398	regulation of transcription\, DNA-dependent	nucleus	DNA binding;transcriptional activator activity		[RefSeq Summary:] This gene encodes a member of the Kruppel family of C2H2-type zinc-finger transcription factor proteins. The encoded protein acts as a transcriptional activator. Two transcript variants encoding distinct isoforms have been identified for this gene. Other transcript variants have been described, but their full length sequence has not been determined.
ZNF45	7596	zinc finger protein 45 (a Kruppel-associated box (KRAB) domain polypeptide)	development;regulation of transcription\, DNA-dependent	transcription factor complex	transcription factor activity
